# Supplementary material for: Maternal vaginal microbiome composition does not affect development of the infant gut microbiome in early life
Source: Front Cell Infect Microbiol. 2023 Mar 30;13:1144254. doi: 10.3389/fcimb.2023.1144254 (PMC10097898; doi:10.3389/fcimb.2023.1144254)
Supplement: Supplementary file 1 [file DataSheet_1.zip › DosSantos_et_al_SupplementaryFile_S1__ASVgeneration.txt]

# Instructions for replicating cpn60 microbiome analysis from Dos Santos et al. 2023

# Download fastq.gz files from SRA (BioProject ID: PRJNA824125)

# Navigate to desired working directory with fastq.gz files

# activate conda environment with cutadapt v 1.15 and trimmomatic v0.32 installed
# (see https://docs.conda.io/projects/conda/en/latest/user-guide/install/index.html
# for help with installing and using conda, and installing packages)

conda activate qual_control

# Generate "basenames" file containing sample name prefixes to use in a 'for' loop

ls -1 *fastq.gz | sed 's/_L001_R1_001.fastq.gz//' > basenames

# Run cutadapt on raw FASTQ files in a 'for' loop using cpn60 forward primer sequence,
# requiring 10 bases of overlap, an error rate of 5% and discarding untrimmed sequences

for i in `cat basenames` ; do cutadapt -g GANNNNGCNGGNGAYGGNACNACNAC -e 0.05 -O 10 --info-file $i'.info' --discard-untrimmed -o $i'.cutadapt.fastq.gz' $i'_L001_R1_001.fastq.gz' ; done

# Run trimmomatic on cutadapt output (R1 sequences lacking amplification primer)
# in a 'for' loop. Use single-end mode, a Q-score threshold of Q30 over a sliding
# window of 4 bp and minimum length of 150 bases

for i in `cat basenames` ; do trimmomatic SE $i'.cutadapt.fastq.gz' $i'q30.fastq.gz' LEADING:3 TRAILING:3 SLIDINGWINDOW:4:30 MINLEN:150 ; done

# Print list of all trimmomatic output files (input for QIIME2 import)

ls -1 *.q30.fastq.gz

# Copy this to excel and create a QIIME2-formatted manifest file. Cells A1, B1 and C1
# should have the text "sample-id", "absolute-filepath" and "direction"

# Get the working directory

pwd

# Copy to excel and combine the path of the working directory with the list of
# file names to create the absolute filepaths in column B

# Column A sample IDs for this study are in the format'MLP-XXXX-YYY'. Use Excel's
# find/replace function on the list of q30 files you copied from the terminal to
# find "_S*" and replace with nothing. This list goes into column A

# Column C "direction" is "forward" for all samples

# Save this manifest file as a tab-delimited file called "manifest.txt" and copy
# it to your working directory

# Deactivate quality control conda environment and activate environment with
# QIIME2 v2022.2

conda deactivate
conda activate qiime2-2022.2

# Import LEGACY dataset into QIIME2 using the manifest file

qiime tools import --type 'SampleData[SequencesWithQuality]' --input-path manifest.txt --output-path demux.qza --input-format SingleEndFastqManifestPhred33V2

# Perform variant calling using DADA2, setting ASV length at 150 bases

qiime dada2 denoise-single --i-demultiplexed-seqs demux.qza --p-trunc-len 150 --p-trim-left 0 --p-n-threads 12 --output-dir dada2_150/

# Export the feature table and representative sequence .qza artifacts in the
# dada2 output directory

qiime tools export --input-path table.qza --output-path 150_table/
qiime tools export --input-path representative-sequences.qza --output-path 150_rep_seqs/

# Convert the exported table from BIOM format to a tab-delimited format

biom convert -i feature_table.biom -o feature_table.txt --to-tsv

# Download the cpn60 nucleotide UT sequences from non-redundant version of cpnDB
# used for taxonomic assignment from https://www.cpndb.ca/downloads.php and
# copy to working directory. Rename file to "cpndb_nr.fasta"

# Format cpnDB for BLAST

formatdb -i cpndb_nr.fasta -p F -o F

# Run wateredBLAST (see Figure 1 in: https://doi.org/10.1128/AEM.01640-08
# and https://sourceforge.net/projects/aped/files/ for the Perl script)

/[path-to-watered_blast.pl]/watered_blast.pl -i dna-sequences.fasta -d cpndb_nr.fasta -p blastn -v 1 > wateredBLAST_results.txt

# Combine the feature table from biom convert with the output of wateredBLAST in excel
# to generate the feature table with taxonomies for each ASV

# Remove all ASVs with <55% identity to a cpnDB match
