# Supplementary material for: Maternal vaginal microbiome composition does not affect development of the infant gut microbiome in early life
Source: Front Cell Infect Microbiol. 2023 Mar 30;13:1144254. doi: 10.3389/fcimb.2023.1144254 (PMC10097898; doi:10.3389/fcimb.2023.1144254)
Supplement: Supplementary file 2 [file DataSheet_2.zip]

Archive with 1 entries (1 files):
- DosSantos_et_al_SupplementaryFile_S2_Rcode.Rmd
