# Supplementary material for: Maternal vaginal microbiome composition does not affect development of the infant gut microbiome in early life
Source: Front Cell Infect Microbiol. 2023 Mar 30;13:1144254. doi: 10.3389/fcimb.2023.1144254 (PMC10097898; doi:10.3389/fcimb.2023.1144254)
Supplement: Supplementary file 2 [file DataSheet_2.zip › DosSantos_et_al_SupplementaryFile_S2_Rcode.Rmd]

---
title: "Code for analysis of cpn60 microbiome profiling data (Dos Santos et al. 2023)"
author: "Dr. Arianne Albert and Scott Dos Santos"
date: "21/09/2022"
output: html_document
---

```{r Data import and clean-up, include=FALSE}
knitr::opts_chunk$set(echo = FALSE, include = FALSE, warning=FALSE, message=FALSE, error = FALSE)

# Set working directory (Ctrl-Shift+H)

# Load required packages

library(knitr)
library(MASS)
library(Hmisc)
library(Gmisc)
library(multcomp)
library(broman)
library(vegan)
library(propr)
library(ALDEx2)
library(fpc) 
library(RColorBrewer)
library(ggplot2)
library(gplots)
library(cluster)
library(factoextra)
library(FactoMineR)
library(NbClust)
library(devtools)
library(ggbiplot)
library(dplyr)
library(tidyr)
library(lme4)
library(lmerTest)
library(rcompanion)
library(pairwiseAdonis)
library(ggforce)
library(ggpubr)
library(ggalluvial)
library(Maaslin2)

# Import frequency tables containing cpn60 read frequencies across for vaginal microbiomes, 
# 10-day infant stool microbiomes and 3-month infant stool microbiomes
# Note: cpn60 feature tables provided in Supplementary File S3, available online

vag.reads <- read.csv("vaginal_reads.csv",row.names = 1)
stool.10d.reads <- read.csv("10d_stool_reads.csv", row.names = 1)
stool.3m.reads <- read.csv("3m_stool_reads.csv",row.names = 1)

# Import associated metadata for these samples

metadata.vag <- read.csv("metadata_vaginal.csv")
metadata.stool.10d <- read.csv("metadata_stool_10d.csv")
metadata.stool.3m <- read.csv("metadata_stool_3m.csv")

# Order tables by 'NumSamples' column 

vag.reads <- vag.reads[order(vag.reads$NumSamples, decreasing = TRUE)]
stool.10d.reads <- vag.reads[order(stool.10d.reads$NumSamples, decreasing = TRUE)]
stool.3m.reads <- vag.reads[order(stool.10d.reads$NumSamples, decreasing = TRUE)]


# Remove the first three columns of all tables, as they contain the total number of ASVs for
# each nearest neighbour, number of reads for each taxon and the total number of samples
# each taxon is present in

vag.reads <- vag.reads[,-c(1:3)]
stool.10d.reads <- stool.10d.reads[, -c(1:3)]
stool.3m.reads <- stool.3m.reads[, -c(1:3)]

# Check for any rows & columns with a sum of 0 (repeat for stool tables)

any(colSums(vag.reads)==0)
any(colSums(stool.10d.reads)==0)
any(colSums(stool.3m.reads)==0)

any(rowSums(vag.reads)==0)
any(rowSums(stool.10d.reads)==0)
any(rowSums(stool.3m.reads)==0)

```

```{Hierarchical clustering and heatmap plotting}
# Example shown below is for vaginal microbiomes

# Convert your frequency tables into tables of proportional abundance
# NOTE: You can also do this in Excel and re-import the files if you want to multiply the
# values by 100 to get % abundance.

vag.prop<-as.data.frame(prop.table(x = as.matrix(vag.reads), margin = 2))
stool.10d.prop <- as.data.frame(prop.table(x = as.matrix(stool.10d.reads), margin = 2))
stool.3m.prop<-as.data.frame(prop.table(x = as.matrix(stool.3m.reads), margin = 2))

# Define a subset of samples to show on the heatmap (e.g. 50 most abundant taxa)

vag.prop.subset <- vag.prop[c(1:50),]

# Make the distance matrices for clustering by samples and by taxa
# Note: vegan expects rows as samples and columns as features

dist.vag.taxa <- vegdist(vag.prop.subset,method = "euclidean")
dist.vag.sample <-vegdist(t(vag.prop),method = "euclidean")

# Perform heirarchical clustering using Ward's method

hclust.vag.taxa <- hclust(dist.vag.taxa,method = "ward.D2")
hclust.vag.sample <- hclust(dist.vag.sample,method = "ward.D2")


# Check to see how many clusters exist in the data and bootstrap to check support

no.clusters.vag <- NbClust(data = NULL, 
                       diss = dist.vag.sample,
                       distance = NULL,
                       min.nc = 2, 
                       max.nc = 30,
                       method = "ward.D2", 
                       index = "silhouette")
no.clusters.vag$Best.nc

bootstrap.vag <- clusterboot(dist.vag.sample,
                                     B = 500, 
                                     distances = TRUE,
                                     clustermethod = disthclustCBI,
                                     k= 16, 
                                     cut="number", 
                                     method= "ward.D2", 
                                     showplots = FALSE, 
                                     minlevel= 1,
                                     summary.out= TRUE)
bootstrap.vag

# Define which samples belong to which cluster

cutree.vag <- cutree(hclust.vag.sample,k = 16)

# Export clusters to .csv for editing of labels

write.csv(as.data.frame(cutree.vag),"clusters_vag.csv")


# Generate colour palette for the cluster colours

cluster.cols.vag <- colorRampPalette(c("yellow2","blue","black"),space= "rgb")(16)


# Generate labels for the colour bars

cluster.labels.vag <- factor(cutree.vag, 
                             levels = seq(1,16), 
                             labels = cluster.cols.vag)

# Define the colour scheme for the heatmaps

heatmap.palette <- colorRampPalette(c("black","yellow", "red"), space="rgb")(100)

# Construct the heatmap (flip the order of taxa by wrapping rev() around row dendrogram)
# NOTE: You will likely need to adjust 'lwid', 'lhei', 'margins' and 'key.par' to fit your
# screen- these settings are for my monitor

heatmap.vag<-heatmap.2(as.matrix(vag.prop.subset),
                       Rowv = as.dendrogram(hclust.vag.taxa),
                       Colv = as.dendrogram(hclust.vag.sample),
                       col= heatmap.palette,
                       ColSideColors = as.character(cluster.labels.vag),
                       trace = "none", 
                       density.info = "none", 
                       labCol = FALSE, 
                       key.title = NA, 
                       key.xlab = "Relative abundance",
                       lwid = c(1,5.5), 
                       lhei = c(1,6), 
                       margins = c(2,20),
                       cexRow = 0.85, 
                       key.par = list(mar=c(3,3,2,3), cex.axis= 1.5, cex.lab= 1.5))

# Save the plot as a .pdf file using the 'Export' button in the plot window

```

```{r Alluvial flow diagrams}
# Example shown is for all samples together, regardless of birth mode or abx exposure

# Import the .csv file containing the data defining which sample belongs to each cluster.

# NOTE: This information is contained in the output from 'cutree' and was exported in the
# previous section. Rather than leaving the cluster labels as numbers, as output by cutree,
# cluster labels were converted to letters and prefixed with 'vag-', '10d-stool', or 
# '3m-stool' to avoid issues with colouring the plot. See Supplementary File S3 for details.

# The new files being imported here MUST contain ID labels denoting which pair the
# sample belongs to

flow.clusters.vag <- read.csv("flow_clusters_vag.csv")
flow.clusters.stool.10d <- read.csv("flow_clusters_stool_10d.csv")
flow.clusters.stool.3m <- read.csv("flow_clusters_stool_3m.csv")

# Convert the cluster labels to a factor

flow.clusters.vag$clusterVag <- factor(flow.clusters.vag$clusterVag)
flow.clusters.stool.10d$clusterStool10d <- factor(flow.clusters.stool.10d$clusterStool10d)
flow.clusters.stool.3m$clusterStool3m <- factor(flow.clusters.stool.3m$clusterStool3m)

# Merge cluster data frames together by pair ID (column headers MUST be identical across)
# .csv files. This filters out dyads which don't have all 3 samples.

merged.clusters.1 <- merge(flow.clusters.vag,
                           flow.clusters.stool.10d,
                           by= "pair")

merged.clusters.all <- merge(merged.clusters.1, 
                             flow.clusters.stool.3m,
                             by= "pair")

# Due to the presence of several twins in the dataset, merge() has created invalid
# mother-infant pairs (i.e. maternal-vag, twinA-10dStool, twinB-3mStool) that share
# the same pair ID. Therefore, 'merged.clusters.all' was exported and pair IDs
# were edited in Excel to retain only valid twin dyads (see Supplementary File S3)

merged.clusters.all.edit<-read.csv("merged_clusters_all_edit.csv")

# Convert the data frame to 'long' format, specifying the columns to extract, shared pair
# ID and different timepoints

merged.clusters.long <- reshape(merged.clusters.all[, c("pair",
                                                      "clusterVag", 
                                                      "clusterStool10d",
                                                      "clusterStool3m")],
                                idvar = "pair",
                                varying = list(clus=c("clusterVag", 
                                                      "clusterStool10d",
                                                      "clusterStool3m")),
                                times = as.integer(c("1","2","3")),
                                direction = "long")

# Rename the column specifying the cluster, which takes the name of the first column with
# cluster data after using reshape() (i.e. here it would be named "clusterVag") 

names(merged.clusters.long)[3]<-"cluster"

# Define the colour scheme for your bars. You may choose to do this manually, creating a
# character vector containing the names of colours recognised by R (or using a package
# like RColorBrewer) or pick random colours using the code below.

# The following code returns a vector containing R-recognised names of 433 non-grey colors.

colours.all<-grDevices::colors()[grep('gr(a|e)y', grDevices::colors(), invert = T)]

# Get a random sample of colours corresponding to the number of microbiomeclusters at each
# timepoint

flow.colours.vag <- sample(colours.all,16)
flow.colours.stool.10d <- sample(colours.all,25)
flow.colours.stool.3m <- sample(colours.all,14)

# Alternatively, see Supplementary File S3 for the colours used in the article

alluvial.colours <- read.csv("alluvial_colours.csv")
flow.colours.vag<- alluvial.colours$vag.label[1:16]
flow.colours.stool.10d<- alluvial.colours$stool.10d.label[1:25]
flow.colours.stool.3m<- alluvial.colours$stool.3m.label[1:14]

# Make the alluvial plot: see the ggplot & geom_flow/stratum help files (and Google!)
# for more info on how to customise ggplot objects

alluvial.plot<-ggplot(merged.clusters.long,
                      aes(x = time, 
                          stratum = cluster,
                          alluvium = pair,
                          fill = cluster, 
                          label = cluster)) +
  geom_flow(stat = "alluvium", 
            lode.guidance = "frontback",
            show.legend = FALSE) +
  scale_fill_manual(values = c(flow.colours.stool.10d,
                               flow.colours.stool.3m,
                               flow.colours.vag)) +
  geom_stratum() +
  theme_pubr()

# Export the resulting plot either using the built in 'Export' function in the 'Plots' tab
# or by using ggsave()

```

```{r Correspondence analysis}
# Example shown is for all samples together, regardless of birth mode or abx exposure

# Use existing data frame containing vaginal clusters and 10 day stool clusters
# and create a contingency table of vaginal vs. stool clusters

table.vag.stool.10d <- table(merged.clusters.1$clusterVag,
                             merged.clusters.1$clusterStool10d)

# Merge the data frame containing vaginal clusters and 3-month stool clusters,
# then create a contingency table of vaginal vs. stool clusters

merged.clusters.2 <- merge(flow.clusters.vag,
                           flow.clusters.stool.3m,
                           by = "pair")

table.vag.stool.3m  <- table(merged.clusters.2$clusterVag,
                             merged.clusters.2$clusterStool3m)

# Perform correspondence analysis, then export to .pdf using the 'Export' button

ca.vagStool10d <- CA(table.vag.stool.10d)
ca.vagStool3m <- CA(table.vag.stool.3m)


# Run Fisher's exact test of independence to check independence of rows vs. columns

fisher.vagStool10d <- fisher.test(table.vag.stool.10d,
                                  simulate.p.value = TRUE,
                                  B = 10000)

fisher.vagStool3m <- fisher.test(table.vag.stool.3m,
                                 simulate.p.value = TRUE,
                                 B = 10000)

```

```{r Alpha diversity and PCA}

# Rarefy stool read tables to 1000 reads per sample (these profiles are all low diversity)
# Note: Transposed read table because vegan expects samples as rows and features as columns 

rare.reads.stool.10d <- as.data.frame(rrarefy(x= t(stool.10d.reads),
                                              sample = 1000))

rare.reads.stool.3m <- as.data.frame(rrarefy(x= t(stool.3m.reads),
                                             sample = 1000))

# Calculate Shannon-Weaver diversity index for stool microbiomes, edit column name of the
# output data frame and export to .csv

shannon.div.stool.10d <- as.data.frame(diversity(x=rare.reads.stool.10d,
                                                 MARGIN = 1,
                                                 index = "shannon"))

shannon.div.stool.3m <- as.data.frame(diversity(x=rare.reads.stool.3m,
                                                 MARGIN = 1,
                                                 index = "shannon"))
names(shannon.div.stool.10d)[1] <- "shannon"
names(shannon.div.stool.3m)[1] <- "shannon"

write.csv(shannon.div.stool.10d, "alphaDiv_SW_stool_10d.csv")
write.csv(shannon.div.stool.3m, "alphaDiv_SW_stool_3m.csv")


# Perform centre log-ratio transformation of the read count data (all taxa) prior to PCA

set.seed(123)

clr.stool.10d <- aldex.clr(reads = stool.10d.reads, 
                           conds = as.character(metadata.stool.10d$birthMode),
                           denom = "all",
                           mc.samples = 128,
                           verbose = TRUE)
set.seed(123)
clr.stool.3m <- aldex.clr(reads = stool.3m.reads, 
                           conds = as.character(metadata.stool.3m$birthMode),
                           denom = "all",
                           mc.samples = 128,
                           verbose = TRUE)

# Create new frequency tables for both stool timepoints containing only the 70 most 
# common cpn60 nearest neighbours (i.e. first 70 rows of data). Change this value based
# on the number of species you want to include in your PCA.
# NOTE: You can also do this in Excel and import the new file

stool.10d.reads.top70 <- stool.10d.reads[c(1:70),]
stool.3m.reads.top70 <- stool.3m.reads[c(1:70),]

# Create a vector containing the taxa you wish to retain for PCA (here, the top 70 NNs)

keep.10d <- ifelse(rownames(stool.10d.reads)%in% rownames(stool.10d.reads.top70),
                   yes = TRUE, no = FALSE)

keep.3m <- ifelse(rownames(stool.3m.reads)%in% rownames(stool.3m.reads.top70),
                   yes = TRUE, no = FALSE)

# Extract the CLR-transformed data, subsetting the data after transformation but before
# calculating proportionality

propr.stool.10d <- aldex2propr(clr.stool.10d,how = "perb",select = keep.10d)
propr.stool.3m <- aldex2propr(clr.stool.3m, how = "perb", select = keep.3m)

log.ratio.stool.10d <- propr.stool.10d@logratio
log.ratio.stool.3m <- propr.stool.3m@logratio

# Perform PCA

pca.stool.10d <- prcomp(log.ratio.stool.10d)
pca.stool.3m <- prcomp(log.ratio.stool.3m)

# Obtain and export PC scores

get.PCA.stool.10d <- get_pca_ind(pca.stool.10d)
get.PCA.stool.3m <- get_pca_ind(pca.stool.3m)

pc.scores.stool.10d <- as.data.frame(get.PCA.stool.10d$coord)
pc.scores.stool.3m <- as.data.frame(get.PCA.stool.3m$coord)

write.csv(pc.scores.stool.10d, "PC_scores_stool_10d.csv")
write.csv(pc.scores.stool.3m, "PC_scores_stool_3m.csv")

# Create group labels as factors
# NOTE: check if the order of your samples has been changed in the CLR-transformed data.
# This may occur depending on the version of ALDEx2 you have installed.

biplot.groups.stool.10d <- factor(metadata.stool.10d$birthMode) 
biplot.groups.stool.3m <- factor(metadata.stool.3m$birthMode)

# Create the PCA plot: example shown is for 10-day old infant stool samples

biplot.stool.10d<-ggbiplot(pcobj = pca.stool.10d,
                           groups = biplot.groups.stool.10d,
                           ellipse = TRUE,
                           var.axes = FALSE,
                           alpha = 0)+
  geom_point(aes(colour= biplot.groups.stool.10d), size=1)+
  geom_vline(xintercept = 0, linetype= "dotted")+
  geom_hline(yintercept = 0, linetype= "dotted")+
  scale_color_manual(name= "Delivery mode", values = c("royalblue1", "navy", "red"))

biplot.stool.10d

# Edit the appearance of the plot (personalise this however you like!)
# Note: remember to change the % variance explained to the values of your own plot

biplot.stool.10d <- biplot.stool.10d+theme_bw()+theme(axis.text = element_text(size = 28, colour = "black"))+
  theme(axis.title = element_text(size = 30,colour = "black"))+
  theme(legend.text = element_text(size = 20))+theme(legend.title = element_text(size = 24))+
  labs(y="PC2 (YY.Y% variance explained)", x= "PC1 (XX.X% variance explained)")+
  theme(axis.title.x = element_text(margin = margin(t=10)))+
  theme(axis.title.y = element_text(margin = margin(r=10)))+
  theme(panel.grid.major = element_line(colour = "white"))+
  theme(panel.grid.minor = element_line(colour = "white"))

biplot.stool.10d

# Export plot as a high-resolution .tiff file

ggsave("biplot_stool_10d.tiff", device = "tiff", units="in", width =12,height=8, dpi=300)

# Perform PERMANOVA to see if there is any significant separation of groups on the
# biplot

pw.adonis.stool.10d <- pairwise.adonis(log.ratio.stool.10d, 
                                       metadata.stool.10d$GroupingVariable,
                                       sim.function = "vegdist",
                                       sim.method = "euclidean",
                                       p.adjust.m = "bonferroni")

```

```{r Differential abundance analysis}

# Perform differential abundance analysis on read count data using ALDEx2
# Example shown is for antibiotic exposure

set.seed(123)
aldex.stool.10d <- aldex(reads = stool.10d.reads,
                             conditions = as.character(metadata.stool.10d$abxExposure),
                             denom = "all",
                             mc.samples = 128,
                             test = "t",
                             effect = TRUE,
                             verbose = TRUE)

set.seed(123)
aldex.stool.3m <- aldex(reads = stool.3m.reads,
                             conditions = as.character(metadata.stool.3m$abxExposure),
                             denom = "all",
                             mc.samples = 128,
                             test = "t",
                             effect = TRUE,
                             verbose = TRUE)

write.csv(aldex.stool.10d,"differential_abundance_stool_10d.csv")
write.csv(aldex.stool.3m,"differential_abundance_stool_3m.csv")

```

```{r Multivariable association analysis}

# Copy and edit metadata to replace hyphens (-) in sample names with periods (.)
# (necessary due to automatic changes in frequency table during data import)

metadata.stool.10d.modified <- metadata.stool.10d
metadata.stool.10d.modified$id_column <- gsub("-",".", metadata$id_column)

# Edit appropriate metadata column to set unexposed infants as reference group
# for MaAsLin2

metadata.stool.10d.modified$abx.sort <- metadata.stool.10d.modified$abxExposure
metadata.stool.10d.modified$abx.sort[metadata.stool.10d.modified$abx.sort == "Not exposed"] <- "a_Not exposed"

# Run multivariable association analysis on read count data using MaAsLin2
# Example shown is for antibiotic exposure and delivery mode for 10 day stool

set.seed(123)
maaslin.stool.10d <-Maaslin2(input_data = t(stool.10d.reads),
                             input_metadata = metadata.stool.10d.modified,
                             output = "maaslin_stool_10d",
                             normalization = "TSS",
                             transform = "LOG",
                             analysis_method = "LM",
                             correction = "BH",
                             fixed_effects = c("birthMode","abx.sort"),
                             reference = c("birthMode,Vaginal"),
                             min_abundance = 0.0,
                             min_prevalence = 0.0)

# Export results to dataframe, calculate exponent and log2 fold-change

maaslin.results.10d <- maaslin.stool.10d$results
maaslin.results.10d$coef_exponent <- exp(maaslin.results.10d$coef)
maaslin.results.10d$log2FC <- log2(maaslin.results.10d$coef_exponent)

write.csv(maaslin.results.10d,"multivariable_association_stool_10d.csv")

```
