# Supplementary material for: Maternal vaginal microbiome composition does not affect development of the infant gut microbiome in early life
Source: Front Cell Infect Microbiol. 2023 Mar 30;13:1144254. doi: 10.3389/fcimb.2023.1144254 (PMC10097898; doi:10.3389/fcimb.2023.1144254)
Supplement: Supplementary file 3 [file DataSheet_3.zip › DosSantos_et_al_SupplementaryFile_S3_featureTables_difAbund.xlsx]

## Sheet: Legend
Tab	Explanation
reads_vaginal	Feature table of cpn60 reads from 621 vaginal microbiome profiles. Microbiome cluster membership is indicated above sample name. Column headers defined below: cpnDB_NN: cpnDB identifier of the 'nearest neighbour' #ASV: Total number of amplicon sequence variants aligning to a given nearest neighbour #Reads: Total number of reads of a given NN across all samples #Samples: Total number of samples a …
reads_stool_10d	Feature table of cpn60 reads from 568 10-day-old infant stool microbiome profiles. Microbiome cluster membership is indicated above sample name. Column headers defined below: cpnDB_NN: cpnDB identifier of the 'nearest neighbour' #ASV: Total number of amplicon sequence variants aligning to a given nearest neighbour #Reads: Total number of reads of a given NN across all samples #Samples: Total numb…
reads_stool_3m	Feature table of cpn60 reads from 459 3-month-old infant stool microbiome profiles. Microbiome cluster membership is indicated above sample name. Column headers defined below: cpnDB_NN: cpnDB identifier of the 'nearest neighbour' #ASV: Total number of amplicon sequence variants aligning to a given nearest neighbour #Reads: Total number of reads of a given NN across all samples #Samples: Total num…
reads_controls	Feature table of cpn60 reads from microbiome profiles of 207 control samples. Column headers defined below: cpnDB_NN: cpnDB identifier of the 'nearest neighbour' #ASV: Total number of amplicon sequence variants aligning to a given nearest neighbour #Reads: Total number of reads of a given NN across all samples #Samples: Total number of samples a given NN was detected in Control ID suffixes: M = m…
metadata_vag	Metadata pertaining to microbiome profiles in 'reads_vaginal'. Column headers defined below: id: Unique sample identifier for vaginal microbiomes pair: Unique pair identifier linking maternal and infant samples within a dyad birthMode: Mode of delivery for the infant(s) within the dyad abxExposure: Indicates if a mother received antibiotics during labour and delivery; 0 - no, 1- yes
metadata_stool_10d	Metadata pertaining to microbiome profiles in 'reads_stool_10d'. Column headers defined below: id: Unique sample identifier for vaginal microbiomes pair: Unique pair identifier linking maternal and infant samples within a dyad birthMode: Mode of delivery for the infant(s) within the dyad abxExposure: Indicates if a mother received antibiotics during labour and delivery; 0 - no, 1- yes vagSeeding:…
metadata_stool_3m	Metadata pertaining to microbiome profiles in 'reads_stool_3m'. Column headers defined below: id: Unique sample identifier for vaginal microbiomes pair: Unique pair identifier linking maternal and infant samples within a dyad birthMode: Mode of delivery for the infant(s) within the dyad abxExposure: Indicates if a mother received antibiotics during labour and delivery; 0 - no, 1- yes vagSeeding: …
flow_clusters_vag	Vaginal microbiome clusters defined by hierarchical clustering. The cluster labels from cutree (see Supplementary File S1) were re-arranged such that clusters were re-numbered to reflect their order from left to right on the heatmap. Labels were then converted to numbers (a = 1, b=2, c=3 etc.) and prefixed with 'vag-'. Column headers defined below: id: Unique sample identifier for vaginal microbi…
flow_clusters_stool10d	Infant stool microbiome clusters (10-days) defined by hierarchical clustering. The cluster labels from cutree (see Supplementary File S1) were re-arranged such that clusters were re-numbered to reflect their order from left to right on the heatmap. Labels were then converted to numbers (a = 1, b=2, c=3 etc.) and prefixed with '10d-stool-'. Column headers defined below: id: Unique sample identifie…
flow_clusters_stool3m	Infant stool microbiome clusters (3-months) defined by hierarchical clustering. The cluster labels from cutree (see Supplementary File S1) were re-arranged such that clusters were re-numbered to reflect their order from left to right on the heatmap. Labels were then converted to numbers (a = 1, b=2, c=3 etc.) and prefixed with '3m-stool-'. Column headers defined below: id: Unique sample identifie…
merged_clusters_all_edit	A table resulting from the merging of all data in the three 'flow_clusters_x' sheets, by pair. This sheet has been edited to eliminate invalid combinations of mother-infant pairs resulting from the presence of 5 sets of twins in this dataset (e.g. mother/10dTwinA/3mTwinB). This sheet can be copied to a new workbook, saved in .csv format and exported directly into RStudio, where it is used as inpu…
alluvial_colours	A table of R-recognised colours that was used to colour the stacked bars in alluvial flow diagrams. This sheet can be copied to a new workbook, saved in .csv format and exported directly into RStudio, where the .label columns can be converted into character vectors (see Supplementary File S1, Chunk 3)
ALDEx2_stool10d_abx	Results of differential abundance analysis of 10-day-old infant stool microbiomes, grouped by intrapartum antibiotic exposure, using ALDEx2 (i.e. output from the aldex() command; see Supplementary File S1, Chunk 6). Significantly overrepresented taxa are listed above the grey line. Column headers defined below: rab.all: Median centre log-ratio (clr) value for all samples in the taxon rab.win.Expo…
ALDEx2_stool10d_csElect	Results of differential abundance analysis of 10-day-old infant stool microbiomes, grouped by delivery mode, using ALDEx2 (i.e. amalgamation of the aldex.glm() and aldex.glm.effect commands; see Supplementary File S1, Chunk 6). Results presented for vaginal vs. elective C/S infants. Significantly overrepresented taxa are listed above the grey line. Column headers defined below: Estimate: Coeffici…
ALDEx2_stool10d_csEmerg	Results of differential abundance analysis of 10-day-old infant stool microbiomes, grouped by delivery mode, using ALDEx2 (i.e. amalgamation of the aldex.glm() and aldex.glm.effect commands; see Supplementary File S1, Chunk 6). Results presented for vaginal vs. emergency C/S infants. Significantly overrepresented taxa are listed above the grey line. Column headers defined below: Estimate: Coeffic…
ALDEx2_stool3m_abx	Results of differential abundance analysis of 3-month-old infant stool microbiomes, grouped by intrapartum antibiotic exposure, using ALDEx2 (i.e. output from the aldex() command; see Supplementary File S1, Chunk 6). Significantly overrepresented taxa are listed above the grey line. Column headers defined below: rab.all: Median centre log-ratio (clr) value for all samples in the taxon rab.win.Exp…
ALDEx2_stool3m_csElect	Results of differential abundance analysis of 3-month-old infant stool microbiomes, grouped by delivery mode, using ALDEx2 (i.e. amalgamation of the aldex.glm() and aldex.glm.effect commands; see Supplementary File S1, Chunk 6). Results presented for vaginal vs. elective C/S infants. Significantly overrepresented taxa are listed above the grey line. Column headers defined below: Estimate: Coeffic…
ALDEx2_stool3m_csEmerg	Results of differential abundance analysis of 10-day-old infant stool microbiomes, grouped by delivery mode, using ALDEx2 (i.e. amalgamation of the aldex.glm() and aldex.glm.effect commands; see Supplementary File S1, Chunk 6). Results presented for vaginal vs. emergency C/S infants. Significantly overrepresented taxa are listed above the grey line. Column headers defined below: Estimate: Coeffic…
MaAsLin2_stool10d_mCST	Results of multivariable association analysis for all features present in 10-day-old infant stool microbiomes, using MaAsLin2 (see Supplementary File S1, Chunk 6). General linear model constructed for maternal caginal microbiome community state type. All pairwise comparisons for the 5 canonical vaginal CSTs were performed and P values were adjusted in RStudo using p.adjust() with the Benjamini-Ho…
MaAsLin2_stool3m_mCST	Results of multivariable association analysis for all features present in 3-month-old infant stool microbiomes, using MaAsLin2 (see Supplementary File S1, Chunk 6). General linear model constructed for maternal caginal microbiome community state type. All pairwise comparisons for the 5 canonical vaginal CSTs were performed and P values were adjusted in RStudo using p.adjust() with the Benjamini-H…
MaAsLin2_stool10d_abx	Results of multivariable association analysis for all features present in 10-day-old infant stool microbiomes, using MaAsLin2 (see Supplementary File S1, Chunk 6). General linear model constructed for antibiotic exposure and delivery mode, using no exposure and vaginal delivery as reference categories, respectively. Column headers defined below: Feature: Taxon evaluated for significant associatio…
MaAsLin2_stool3m_abx	Results of multivariable association analysis for all features present in 3-month-old infant stool microbiomes, using MaAsLin2 (see Supplementary File S1, Chunk 6). General linear model constructed for antibiotic exposure and delivery mode, using no exposure and vaginal delivery as reference categories, respectively. Column headers defined below: Feature: Taxon evaluated for significant associati…

## Sheet: reads_vaginal
cpnDB_NN	#ASVs	#Reads	#Samples	Cluster N	Cluster A	Cluster A	Cluster P	Cluster A	Cluster P	Cluster B	Cluster A	Cluster A	Cluster A	Cluster M	Cluster M	Cluster D	Cluster A	Cluster N	Cluster A	Cluster P	Cluster P	Cluster M	Cluster F	Cluster A	Cluster J	Cluster A	Cluster A	Cluster P	Cluster P	Cluster P	Cluster A	Cluster O	Cluster A	Cluster C	Cluster A	Cluster B	Cluster B	Cluster D	Cluster L	Cluster D	Cluster F	Cluster I	Cluster A	Cluster O	Cluster M	Cluster M	Cluster I	Cluster O	Cluster M
				MLP-0001-VS1	MLP-0005-VS1	MLP-0009-VS1	MLP-0013-VS1	MLP-0017-VS1	MLP-0021-VS1	MLP-0025-VS1	MLP-0029-VS1	MLP-0033-VS1	MLP-0036-VS1	MLP-0040-VS1	MLP-0044-VS1	MLP-0048-VS1	MLP-0052-VS1	MLP-0056-VS1	MLP-0057-VS1	MLP-0061-VS1	MLP-0065-VS1	MLP-0072-VS1	MLP-0076-VS1	MLP-0080-VS1	MLP-0082-VS1	MLP-0086-VS1	MLP-0089-VS1	MLP-0093-VS1	MLP-0097-VS1	MLP-0101-VS1	MLP-0105-VS1	MLP-0109-VS1	MLP-0112-VS1	MLP-0116-VS1	MLP-0119-VS1	MLP-0120-VS1	MLP-0124-VS1	MLP-0128-VS1	MLP-0132-VS1	MLP-0135-VS1	MLP-0137-VS1	MLP-0140-VS1	MLP-0144-VS1	MLP-0147-VS1	MLP-0151-VS1	MLP-0155-VS1	MLP-0159-VS1	MLP-0163-VS1	MLP-0167-VS1
b7450 AY562570 Lactobacillus crispatus CECT4840	84	12604782	598	13	34993	20380	3	38744	9	4	28313	54142	18369	10	4	11	712	6	36572	5	9548	13	3	55736	7	29665	2731	7	2	7478	35155	52	36777	14	46950	5	2	0	8	9	22	0	50224	0	0	0	0	0	0
b14482 NZ_ACVP01000037 Corynebacterium tuberculostearicum SK141	100	155241	433	0	61	315	2	48	0	322	15	34	4	530	0	4363	0	51	113	68	4	0	0	0	7	0	13	4784	102	15	112	0	14	0	33	4	725	0	0	1116	7	1876	0	531	0	24	2630	396	0
b21018 NZ_AGWP01000004 Actinomyces neuii subsp. anitratus BVS029A5	35	437782	408	0	57	749	479	204	0	412	26	1070	1256	770	5	52	0	0	155	2497	11	95	2	0	2	0	6	3982	3	84	620	0	6	0	89	0	1406	308	2	292	44	0	0	515	3	0	0	438	4
b15282 NZ_ACLN01000008 Lactobacillus iners DSM 13335	54	1576494	362	0	1130	586	0	0	0	855	0	224	0	0	0	7	0	3446	0	0	9	0	0	45	0	2	0	62	0	0	0	739	0	32829	4	0	0	701	6	361	5	0	3	1902	0	0	0	1530	0
b1432 AY608421 Lactobacillus jensenii ATCC 25258	25	2175616	347	0	0	0	0	0	0	2	0	0	0	0	0	26038	0	5835	0	0	0	0	0	2	0	67	75	0	0	67	1827	0	16	4	227	0	5	4999	6	41850	0	0	0	0	22027	0	4	3	22066
b10199 EF571590 Lactobacillus gasseri ATCC 33323	33	1364273	336	0	535	1314	0	166	0	1744	0	447	0	203	0	76	0	0	0	6285	0	0	0	0	0	0	7	2779	0	0	6	0	0	0	88	35639	26637	0	0	0	0	4	9731	26	0	0	3	34	0
b1282 NC_002655 Escherichia coli O157:H7 EDL933	75	45823	330	9	0	0	0	0	99	3	0	40	3	16	6	0	0	2	0	65	0	6	0	50	5	5	0	0	0	0	0	0	24	54	0	0	0	0	15	137	7	36	7	0	0	7	36	0	0
b17590 AB547633 Prevotella timonensis JCM 15640	74	306999	322	0	0	0	10626	12	0	0	0	20	44	407	0	0	0	0	0	8	0	230	266	9	0	0	0	119	1710	417	12	0	0	0	0	0	106	0	3091	255	29	0	0	56	0	396	0	52	5
b18814 AFBB01000007 Dialister micraerophilus DSM 19965	25	56299	269	48	0	9	68	0	0	0	6	9	0	0	0	0	0	0	0	0	67	39	4	0	10	0	0	12	53	25	0	0	0	200	0	0	0	0	3	5	122	0	0	0	0	64	0	5	0
b17655 AB547552 Bacteroides coagulans JCM 12528	61	100119	234	0	14	8	31	2	90	216	19	16	32	0	0	0	0	0	0	0	0	196	0	11	0	0	0	103	0	0	57	0	0	4	2	0	0	0	0	0	2	0	0	205	0	158	0	160	0
b28221 NZ_AUIB01000001 Propionimicrobium lymphophilum DSM 4903	26	57979	232	0	4	27	922	17	0	147	0	0	17	0	0	0	0	0	0	549	0	40	0	20	0	0	0	921	508	36	0	0	0	0	0	0	0	0	36	95	0	0	0	17	3	5153	0	16	0
b28223 AZIS01000004 Propionimicrobium sp. BV2F7	33	51855	219	0	0	60	694	13	0	59	0	0	9	0	0	0	0	0	0	413	0	14	0	19	0	0	0	223	333	3	0	0	0	0	0	0	0	0	190	403	0	0	0	32	4	3035	0	26	3
b9314 CP000431 Rhodococcus sp. RA1	13	10491	217	0	0	78	0	0	0	0	0	0	9	10	0	0	0	0	0	235	0	16	2	10	0	0	0	10	98	100	0	0	0	0	0	0	20	0	32	20	0	0	0	165	0	3	0	121	0
b6839 AY691278 Prevotella buccalis ATCC 35310	77	52529	197	0	0	2	8	4	0	0	0	4	0	265	0	0	0	0	0	1018	0	36	65	0	0	0	0	0	59	22	33	0	0	0	0	0	0	0	69	4	0	0	0	54	0	153	0	56	0
b6840 AY691279 Prevotella corporis ATCC 33547	33	307968	197	0	0	0	0	726	0	0	2	2	0	3972	0	172	0	0	0	0	0	2	802	38	5	0	0	2	0	12933	104	0	0	0	0	0	0	0	0	7	0	0	0	40	148	325	0	34	128
b17807 NZ_AEEE01000014 Mobiluncus curtsii subsp. curtsii ATCC 35241	48	34461	195	0	0	7	125	3	0	86	0	0	10	0	0	0	0	0	0	0	0	80	0	0	0	0	0	0	4053	833	11	0	0	0	0	0	217	0	65	0	4	0	0	27	6	31	0	21	4
b17634 AB547589 Porphyromonas uenonis JCM 13868	53	125274	186	0	0	0	268	0	0	0	0	0	0	1070	0	0	0	0	0	134	0	562	889	30	0	0	0	0	250	209	4	0	0	0	0	0	0	0	0	0	4	0	0	0	6	5077	0	0	0
b31559 NZ_PNGC01000001 Varibaculum cambriense UMB0744	70	26223	182	0	0	0	64	11	0	0	0	0	0	10	0	3	0	0	0	980	0	0	4	0	0	0	0	112	4	22	0	0	0	2	0	0	0	0	72	36	0	0	0	7	0	0	0	5	0
b12639 FM863822 Ochrobactrum pseudogrignonense CCUG 30717	29	5395	181	0	0	0	0	0	0	0	0	0	0	0	0	0	0	0	0	0	0	0	0	0	0	0	0	0	0	0	0	0	0	0	0	0	0	0	0	13	0	0	0	0	0	0	0	0	0
b26697 ATBY01000014 Corynebacterium pyruviciproducens ATCC BAA-1742	24	22694	180	19	0	386	11	26	0	0	0	367	144	58	0	0	0	0	18	921	0	0	0	0	0	0	0	109	1410	2	0	0	2	0	5	0	0	0	30	0	0	0	0	1215	0	0	0	943	0
b28163 NZ_ATVB01000003 Alloscardovia omnicolens DSM 21503	35	286076	178	0	0	572	16242	2	2	0	0	0	23	0	0	0	0	0	0	0	0	0	0	23	0	0	0	233	120	0	20	0	2	0	0	2	0	0	3668	1839	0	21932	0	364	4	0	27641	297	9
b278 AF240566 Bifidobacterium breve JCM1192	27	526358	172	0	0	0	0	0	0	0	0	0	0	0	0	0	0	0	0	0	0	0	1093	0	24535	0	2	0	7	165	0	0	0	0	0	0	127	0	0	0	0	0	0	0	0	0	0	0	0
b29425 NZ_KV816314 Turicella sp. HMSC059E07	87	23817	166	0	0	0	0	0	0	0	0	0	45	33	0	0	0	0	0	0	0	0	0	0	0	0	0	0	0	10	0	0	0	0	2	0	0	280	0	0	0	0	0	4	0	0	0	0	0
b32838 NZ_QJVB01000003 Gardnerella swidsinskii GS 9838-1 LMG 30812	24	1044314	164	0	0	0	4	9	6	10	9	0	3	27133	44338	74	2	0	233	0	0	44668	4	0	4	0	0	0	3	6	0	0	3	0	0	0	0	3	0	0	0	3	0	0	29554	16259	2	5	30094
b29869 NEYN01000009 Enterobacter hormaechei subsp. steigerwaltii ARLG-2980	31	5367	158	0	0	0	0	0	0	0	0	2	0	0	0	0	0	8	0	0	0	0	0	0	0	0	0	0	0	0	0	0	0	0	0	0	0	0	0	0	0	0	0	0	0	0	0	0	0
b30897 NZ_FNRU01000002 Corynebacterium coyleae DSM 44184	102	28870	158	0	0	0	0	0	0	0	0	0	472	0	0	0	0	0	0	511	0	3	0	0	24	0	0	0	1116	0	0	0	0	0	0	0	0	0	0	0	0	0	0	0	0	53	0	0	0
b18392 ADCN01000005 Bifidobacterium sp. 12_1_47BFAA	11	256620	155	0	0	0	0	0	0	0	0	0	7	0	0	11	0	0	0	0	0	0	0	0	0	0	0	0	1475	0	14	0	0	0	0	0	0	0	185	5908	0	0	0	27	0	71	0	14	0
b29135 NZ_LT707417 Peptoniphilus urinimassiliensis Marseille-P3195	54	13861	153	0	0	8	295	0	0	0	0	0	0	14	0	0	0	0	0	0	0	3	19	0	0	0	0	42	3	28	3	0	0	0	0	0	5	0	11	51	0	0	0	0	0	8	0	3	0
b15338 NZ_ACZO01000005 Vibrio metschnikovii CIP 69.14 ATCC 700040	31	3054	149	0	0	0	0	0	0	0	0	40	0	0	0	0	0	0	0	0	0	0	0	0	0	0	0	0	0	0	0	0	0	0	0	0	0	0	0	4	0	0	0	0	0	0	0	0	0
b28651 NZ_FTMH01000006 Corynebacterium afermentans DSM 44280	63	26319	148	0	18	132	2	0	0	0	0	0	0	0	0	2	0	0	0	0	0	8	0	0	0	0	0	0	0	0	4	0	0	0	0	0	0	0	0	15	0	0	0	6	0	0	0	0	0
b291 AF240579 Gardnerella vaginalis ATCC 14018	28	409069	146	21419	0	0	0	2	0	0	3176	0	0	0	23	0	0	51412	0	0	1627	102	0	6	0	0	0	0	0	0	4	0	0	19798	0	0	0	0	0	0	0	0	0	0	0	0	0	0	0
b21019 NZ_AGWQ01000004 Actinomyces turicensis ACS-279-V-Col4	21	43880	146	0	3	0	0	0	0	0	0	0	0	0	0	0	0	0	0	0	0	19	55	0	0	0	0	0	8	13	2	0	0	0	0	0	0	0	0	0	0	0	0	23	0	0	0	18	0
b21746 AB576487 Bacteroides faecichinchillae JCM 17102	22	1414	144	0	0	0	0	0	10	0	0	0	0	0	0	0	0	0	0	0	0	0	0	0	0	0	0	0	0	0	2	2	0	2	0	0	0	0	0	0	0	4	0	0	0	0	0	0	0
b29989 NZ_NIUB01000004 Pseudomonas oleovorans subsp. oleovorans DSM 1045	16	1643	137	0	0	0	0	0	0	0	0	0	0	0	0	0	0	4	0	0	0	0	0	0	0	0	0	0	0	0	0	0	0	0	0	0	0	0	0	0	0	5	0	0	0	0	14	0	0
b26979 NZ_AJTS01000014 Halomonas stevensii S18214	13	1816	137	0	0	0	0	0	0	0	0	0	0	0	0	0	0	0	0	0	0	0	0	0	0	0	0	0	0	0	0	0	0	0	0	0	0	0	0	0	0	0	0	0	0	0	0	0	0
b35370 NZ_CP044534 Lactobacillus [Limosilactobacillus] frumenti LF145	13	3288	132	0	0	18	0	11	0	0	0	30	0	0	0	0	0	0	15	0	0	0	0	0	0	0	0	0	0	0	0	0	0	0	5	0	0	0	0	0	0	0	0	0	0	0	0	0	0
b20207 AGCJ01000042 Anaeroglobus geminatus F0357	7	28682	129	0	0	0	0	0	0	0	0	0	40	266	0	0	0	0	0	0	0	25	0	0	0	0	0	0	0	0	0	0	5	0	0	0	0	0	0	0	0	0	0	44	0	0	0	47	0
b35455 SDGL01000006 Lactobacillus mulieris c10Ua161M	16	544815	126	0	32	3685	0	0	0	0	0	0	280	1306	0	0	6	0	0	0	3124	0	0	0	0	0	0	0	0	0	0	0	0	0	0	0	0	0	0	0	0	0	0	0	0	0	0	0	0
b32843 QJUV01000001 Gardnerella piotii UGent 18.01 LMG 30818	24	812682	126	0	4	497	0	0	0	0	0	13	0	0	0	0	0	0	0	0	0	0	0	5	0	0	0	0	0	0	0	0	0	4	0	0	0	0	69650	3	0	0	0	6	0	0	0	0	0
b16543 ADGP01000033 Megasphaera sp. genomosp. type_1 str. 28L	25	1007531	125	0	0	0	0	0	0	0	0	0	0	0	0	0	0	0	0	0	0	0	0	0	0	0	0	0	0	0	0	51090	0	0	0	0	0	0	0	0	0	0	0	21453	2	0	0	16174	0
b32562 QENY01000001 Prevotella colorans DSM 100333	12	9161	111	0	0	0	0	0	0	0	0	0	0	0	0	0	0	0	0	0	0	0	0	2	0	0	0	0	116	43	31	0	0	285	0	0	0	0	21	0	9	0	0	0	0	74	0	2	0
b34537 NZ_QDIE01000014 Actinotignum sanguinis DSM 26039	21	9200	110	0	0	0	0	0	0	0	0	0	0	19	0	0	0	0	0	0	0	22	2	0	0	0	0	0	0	0	29	0	0	0	0	0	0	0	4	0	0	0	0	0	0	52	0	0	0
b411 AB008146 Klebsiella pneumoniae JCM1662	27	3529	109	0	0	0	0	0	0	0	0	0	0	0	0	0	0	0	0	0	0	0	0	0	0	0	0	0	0	0	0	0	0	0	0	0	0	0	0	0	0	0	0	0	0	0	0	0	0
b28204 AGWN01000001 Actinomyces europaeus ACS-120-V-Col10b	21	41418	106	0	0	139	0	0	0	0	0	0	393	43	0	0	0	0	0	4582	0	0	0	0	0	0	0	0	0	84	30	0	0	0	0	0	0	0	0	116	0	0	0	0	0	30	0	0	0
b20350 BAFF01000002 Escherichia hermannii NBRC 105704	14	2920	100	0	0	0	0	0	0	0	0	0	0	0	0	0	0	0	0	0	0	0	0	0	0	0	0	0	0	0	0	0	0	0	0	0	0	0	0	5	0	0	0	0	0	0	0	0	0
b1123 AF352799 Streptococcus parasanguinis ATCC 15912	46	7814	99	0	0	0	0	0	0	0	0	0	0	0	0	0	0	0	0	0	0	0	0	0	0	0	0	0	0	0	0	0	0	0	0	0	3657	0	0	0	0	0	0	0	0	0	0	0	0
b34343 LC388670 Sutterella stercoricanis JCM 32441	13	25431	99	0	0	0	655	0	0	0	0	0	0	0	0	0	0	0	0	0	0	142	6	0	0	0	0	1061	526	0	0	0	0	0	0	0	0	0	0	0	0	0	0	0	0	0	0	0	0
b29151 NZ_LT632547 Actinomyces urinae Marseille-P2225	23	14532	90	0	0	0	0	0	0	0	0	0	0	0	0	0	0	0	0	0	0	0	0	0	2	0	0	0	0	18	0	0	0	0	0	0	0	0	0	0	0	0	0	0	0	0	0	0	0
b12598 FJ360434 Atopobium vaginae DSM15829	32	203887	89	9757	0	0	0	0	0	0	0	0	0	0	50	0	0	101	0	0	3	0	0	0	0	0	0	0	0	0	0	4	0	0	0	0	0	0	0	0	0	0	0	0	13	0	0	0	19
b28730 NZ_LT700188 Negativicoccus massiliensis AT7	39	7595	88	0	0	0	0	0	0	0	0	0	0	68	0	0	0	0	0	1877	0	0	0	0	0	0	0	0	0	0	3	0	0	0	0	0	0	0	0	81	0	0	0	0	0	0	0	0	0
b31729 NZ_POWF01000002 Hanstruepera neustonica JCM19743	11	4463	87	0	0	0	8	0	0	0	4	0	3	65	0	0	0	0	0	0	0	20	0	0	0	0	0	0	26	2	0	0	0	0	0	0	0	0	7	0	0	0	0	0	0	21	0	0	2
b33926 NZ_AP018549 Lactobacillus paragasseri JCM 5343	12	460538	79	0	0	0	0	0	0	0	0	0	0	0	0	0	0	0	0	0	0	0	39357	0	7787	0	0	0	0	0	0	0	0	0	0	0	0	0	0	0	34444	0	0	0	349	0	0	0	241
b14062 NC_012704 Corynebacterium kroppenstedtii DSM 44385	17	3189	79	0	0	14	0	0	0	0	0	0	0	0	0	0	0	0	0	0	3	3	0	0	0	0	0	10	0	0	0	0	0	0	0	0	0	0	0	0	0	0	0	58	0	0	6	66	0
b17532 NC_015673 Corynebacterium resistens DSM 45100	30	16882	76	0	0	0	0	0	0	0	0	0	18	0	0	6	0	0	0	0	0	19	0	0	0	0	0	0	0	0	0	0	0	0	0	0	0	0	0	0	0	0	0	9	0	0	0	3	0
b6806 AY691245 Corynebacterium amycolatum ATCC 49368	21	4155	75	0	0	30	0	0	0	0	0	0	0	10	0	17	0	0	0	0	0	0	0	0	0	0	0	0	0	3	0	0	0	0	0	0	0	2	0	0	0	0	0	26	0	0	0	22	0
b6805 AY691244 Corynebacterium flavescens ATCC 10340	10	4294	74	0	0	0	0	0	0	0	0	0	0	0	0	0	0	0	10	15	0	0	0	0	0	0	0	0	0	5	0	0	0	0	0	0	0	0	0	0	0	9	0	133	0	0	0	125	0
b18094 AECS01000012 Megasphaera micronuciformis F0359	15	9379	73	0	0	0	0	0	0	0	0	0	0	38	0	0	0	0	0	1206	0	0	17	0	0	0	0	0	0	3084	0	0	0	0	0	0	0	0	0	0	15	0	0	7	0	0	0	5	0
b15882 NZ_ACKS01000084 Prevotella bergensis DSM 17361	14	2982	72	0	0	0	0	0	0	0	0	0	0	0	0	0	0	0	0	0	0	0	255	0	0	0	0	0	0	0	0	0	0	0	0	0	0	0	0	0	0	0	0	0	0	4	0	0	0
b7993 DQ302724 Streptococcus pasteurianus ATCC 43144	8	1962	71	0	0	0	0	0	0	0	0	0	0	0	0	0	0	0	0	0	0	0	0	0	0	0	0	0	0	0	0	0	0	0	0	0	0	0	0	0	0	0	0	0	0	0	0	0	0
b27841 AVSS01000012 Pantoea dispersa EGD-AAK13	8	789	70	0	0	0	0	0	0	0	0	6	0	0	0	0	0	0	0	0	0	0	0	0	0	0	0	0	0	0	0	0	0	0	0	0	0	0	0	0	0	0	0	0	0	0	0	0	0
b28580 MPJB01000003 Klebsiella michiganensis 97_38	12	864	69	0	0	0	0	0	0	0	0	0	0	0	0	0	0	0	0	0	0	0	0	0	0	0	0	0	0	0	0	0	0	0	2	0	0	0	0	0	0	0	0	0	0	0	0	0	0
b29427 NZ_KV802377 Facklamia sp. HMSC062C11	13	1868	65	0	2	0	0	0	0	0	0	0	0	0	0	0	0	0	0	86	0	3	0	0	0	0	0	0	114	0	0	0	0	0	0	0	0	0	0	12	0	0	0	0	0	16	0	0	0
b32837 NZ_CP029984 Gardnerella leopoldii UGent 06.41 LMG 30814	8	226760	65	0	0	0	0	268	0	99	0	0	0	0	0	0	0	0	0	0	5165	0	0	958	0	0	0	0	0	0	0	146	0	0	0	0	0	0	0	0	0	0	0	13	0	0	0	0	0
b32416 NZ_CP017037 Dialister pneumosintes F0677	9	1888	61	0	0	0	0	0	0	0	0	0	0	0	0	0	0	0	0	0	0	16	5	0	0	0	0	17	0	0	0	0	0	0	0	0	0	0	0	0	0	0	0	0	0	56	0	0	0
b21507 ACUA01000013 Parabacteroides sp. D25	4	654	60	0	0	0	0	0	0	0	0	0	0	0	0	0	0	0	0	0	0	0	0	0	0	0	0	0	0	0	0	0	0	0	0	0	0	0	0	0	0	0	0	0	0	0	0	0	0
b28206 AWUP01000005 Coriobacteriaceae bacterium BV3Ac1	13	1251	59	0	0	0	28	5	0	0	0	0	0	0	0	0	0	0	0	0	0	0	6	0	0	0	0	0	0	0	0	0	0	0	0	0	0	0	0	3	3	0	0	0	0	0	0	0	0
b819 AF245682 Enterococcus casseliflavus ATCC 25788	3	2093	58	0	0	0	0	0	0	0	0	0	0	0	0	0	0	0	0	0	0	0	0	0	0	0	0	0	0	0	0	0	0	0	0	0	0	0	0	0	0	0	0	0	0	0	0	0	0
b30315 NZ_FZQI01000005 Stenotrophomonas sp. CC120222-04	18	376	57	0	0	0	0	0	0	0	0	0	0	0	0	0	0	0	0	0	0	0	0	0	0	0	0	0	0	0	0	0	0	0	0	0	0	0	0	0	0	0	0	0	0	0	0	0	0
b15700 NC_013850 Klebsiella variicola At-22	12	1062	55	0	0	0	0	0	0	0	0	0	0	0	0	0	0	0	0	0	0	0	0	0	0	0	0	0	0	0	0	0	0	0	0	0	0	0	0	0	0	0	0	0	0	0	0	0	0
b3433 AY123653 Streptococcus constellatus subsp. constellatus ATCC 27823	6	4438	54	0	13	4	0	0	0	0	0	0	0	0	0	0	0	0	0	0	0	0	0	0	0	0	0	14	2	0	0	0	0	0	0	0	0	0	5	15	0	55	0	0	0	8	64	0	0
b30216 NZ_LT629700 Corynebacterium mycetoides DSM 20632	37	5561	54	0	0	0	0	0	0	0	0	0	0	0	0	0	0	0	0	5	0	0	0	0	4	0	0	0	0	0	0	0	0	0	0	0	0	0	0	0	0	0	0	0	0	0	0	0	0
b30541 NZ_NNRN01000053 Ochrobactrum lupini LUP21	14	732	53	0	0	0	0	0	0	0	0	0	0	0	0	9	0	0	0	0	0	0	0	0	0	0	0	0	0	0	0	2	0	0	0	0	0	0	0	4	0	0	0	0	0	2	0	0	0
b28180 NZ_KQ959565 Clostridiales sp. KA00274	2	165333	50	0	0	0	0	0	0	0	0	0	0	0	0	0	0	0	0	0	0	0	0	0	0	0	0	0	0	0	0	0	0	0	0	0	0	0	0	0	0	0	0	0	0	0	0	0	0
b6768 AY691207 Atopobium minutum ATCC 33267	6	3023	49	0	0	0	0	0	0	0	0	0	0	0	0	0	0	0	0	0	0	20	12	0	0	0	0	0	0	0	11	0	0	0	0	0	0	0	0	0	0	0	0	0	0	8	0	0	0
b18093 AECU01000014 Faecalibacterium cf. prausnitzii KLE1255	42	3365	48	0	0	0	0	0	0	0	0	0	0	0	0	0	0	0	0	0	0	0	0	0	0	0	0	0	0	0	0	0	0	0	0	0	0	0	0	0	0	98	0	0	0	0	99	0	0
b19706 NZ_AGBA01000013 Propionibacterium avidum ATCC 25577	9	834	48	0	0	0	0	0	0	0	0	0	0	4	0	9	0	0	0	4	0	0	0	0	0	0	0	7	0	0	0	0	0	0	0	0	0	0	0	0	0	0	0	0	0	0	0	0	0
b35430 AZEW01000062 Lactobacillus [Limosilactobacillus] coleohominis DSM 14060	12	10542	47	0	0	0	0	0	0	0	0	0	29	0	0	0	0	0	0	0	0	0	0	0	0	0	0	0	0	0	0	0	0	0	0	0	0	0	0	0	0	0	0	0	0	0	0	0	0
b29646 NZ_LT839618 Corynebacterium fournierii Marseille-P2948	19	1981	47	0	0	0	0	0	0	0	0	0	0	0	0	0	0	0	0	0	0	0	0	0	0	0	0	624	7	0	0	0	0	0	0	0	0	0	0	0	0	0	0	0	0	4	0	0	0
b284 AF240572 Bifidobacterium dentium JCM1195	13	31192	46	0	0	0	0	0	939	0	0	0	0	0	0	0	0	0	0	0	0	0	1196	0	0	0	0	0	0	42	6	0	0	0	0	0	0	0	0	0	8301	0	0	0	0	0	0	0	0
b13669 NZ_ABWL01000006 Citrobacter youngae ATCC 29220	3	4508	45	0	0	0	0	0	0	0	0	0	0	0	0	0	0	0	0	1186	0	0	0	0	0	0	0	0	0	0	0	0	0	0	0	0	0	0	0	0	0	0	0	0	0	0	0	0	0
b35276 NZ_UATM01000032 Peptoniphilus harei NCTC 13076	18	1301	43	0	0	0	0	0	0	0	0	0	0	9	0	0	0	0	0	0	0	0	0	0	0	0	0	0	0	0	0	0	0	46	0	0	0	0	0	0	0	0	0	0	0	0	0	0	0
b29758 NZ_LT706966 Actinotignum timonense Marseille-P2803	9	1339	42	0	0	0	0	0	0	0	0	0	0	4	0	0	0	0	0	0	0	0	0	0	0	0	0	0	0	0	0	0	0	0	0	0	0	0	0	0	0	0	0	0	0	11	0	0	0
b7330 AY837565 Enterobacter cloacae subsp. dissolvens ATCC 23373D	12	900	42	0	0	0	0	0	0	0	0	0	0	0	0	0	0	0	0	0	0	0	0	0	0	0	0	0	0	0	0	0	0	0	0	0	0	0	0	0	0	0	0	0	0	0	0	0	0
b6842 AY691281 Prevotella disiens ATCC 29426	9	2414	40	0	0	0	261	0	0	0	0	0	0	0	0	0	0	0	0	0	0	0	0	0	0	0	0	0	145	0	0	0	0	0	0	0	0	0	0	0	0	0	0	0	3	0	0	0	0
b15350 NZ_ACIM02000001 Dialister invisus DSM 15470	8	5280	39	0	0	0	0	0	0	0	0	0	0	0	0	0	0	0	0	0	0	0	63	0	0	0	0	0	0	686	0	0	0	0	0	0	0	0	0	0	0	50	0	0	0	0	78	0	0
b31626 PKHM01000002 Dermabacter hominis UMB0490	12	1366	38	0	0	0	0	0	0	0	0	0	0	0	0	13	0	0	0	0	0	0	0	0	0	0	0	122	0	0	0	0	0	0	0	0	0	0	0	5	0	13	0	0	0	0	18	0	0
b7242 AF429659 Lactobacillus [Lacticaseibacillus] rhamnosus CCC B1039 ATCC 7469	3	5561	38	0	0	0	19	0	0	0	0	0	0	0	0	0	0	0	0	0	0	0	0	0	0	0	0	0	286	0	0	0	0	0	0	0	0	0	0	0	0	0	0	0	0	91	0	0	0
b29314 NZ_CAJD01000023 Brevibacterium ravenspurgense 5401308 CCUG 53855	28	9091	38	0	0	0	0	0	0	0	0	0	4	0	0	0	0	0	0	0	0	0	0	0	0	0	0	0	0	0	0	0	0	0	0	0	0	0	0	0	0	0	0	12	0	0	0	4	0
b29754 NZ_LT706964 Corynebacterium urinapleomorphum Marseille-P2799	25	1826	38	0	0	0	0	0	0	0	0	0	0	0	0	0	0	0	0	0	0	0	0	0	0	0	0	78	0	0	0	0	0	0	0	0	0	0	0	0	0	0	0	0	0	0	0	0	0
b17650 AB547573 Porphyromonas asaccharolytica JCM 6326	33	5919	37	0	0	0	0	0	0	0	0	0	0	5	0	0	0	0	0	0	0	0	44	0	0	0	0	0	0	0	10	0	0	0	0	0	0	0	0	0	0	0	0	0	0	97	0	0	0
b29766 NZ_FUIC01000054 Gulosibacter sp. 10	6	5438	36	0	0	0	0	0	0	0	0	0	0	0	0	0	0	0	0	0	0	0	0	0	0	0	0	0	0	2	0	0	0	0	0	0	0	0	0	0	0	0	0	0	0	0	0	0	0
b4660 AJ586869 Lactobacillus delbrueckii subsp. bulgaricus ATCC 11842/NCC641	7	240517	34	0	0	0	0	0	0	0	0	0	0	0	0	0	0	0	0	0	0	604	0	0	0	0	0	0	0	0	0	0	0	0	0	0	0	0	0	0	0	0	0	0	0	0	0	0	0
b31010 NZ_LN999806 Peptoniphilus phoceensis SIT15	11	991	34	0	0	6	14	0	0	0	0	0	0	0	0	0	0	0	0	157	0	21	0	0	0	0	0	3	0	0	0	0	0	0	0	0	0	0	0	15	0	0	0	0	0	15	0	0	0
b31606 FXZB01000003 Brevibacterium aurantiacum ATCC 9175	5	12906	34	0	0	0	0	0	0	0	0	0	0	0	0	0	0	0	0	0	0	0	0	0	0	0	0	0	0	0	0	0	0	0	0	0	0	0	0	0	0	0	0	38	0	0	0	29	0
b29704 LYUT01000014 Enterobacter kobei ECC3047	8	611	33	0	0	0	0	0	0	0	0	0	0	0	0	0	0	0	0	0	0	0	0	0	0	0	0	0	0	0	0	0	0	0	0	0	0	0	0	0	0	0	0	0	0	0	0	0	0
b233 AF053572 Staphylococcus hominis ATCC 27844	4	1226	33	0	0	0	0	0	0	0	0	0	0	50	0	0	0	0	0	0	0	0	0	0	0	0	0	4	0	0	0	0	0	0	0	0	0	0	0	65	0	27	0	0	0	0	14	0	0
b3428 AY123718 Rothia mucilaginosa ATCC 25296	16	1030	33	0	0	0	0	0	0	0	0	0	0	2	0	0	0	0	0	0	0	0	0	0	0	0	0	0	0	0	0	0	0	0	0	0	0	0	0	0	0	0	0	2	0	0	0	2	0
b5838 AY691308 Thermoanaerobacter thermocopriae ATCC 51646	15	1031	33	0	0	0	0	0	0	0	0	0	0	0	0	0	0	0	0	0	0	3	0	0	0	0	0	0	19	0	0	0	0	0	0	0	0	0	0	0	0	0	0	0	0	157	0	0	0
b31630 PKGZ01000005 Aerococcus christensenii UMB0844	3	2969	31	0	0	0	0	0	0	0	0	0	0	0	0	0	0	0	0	0	0	0	0	0	0	0	0	0	0	0	0	0	0	95	0	0	0	0	0	0	0	0	0	0	0	0	0	0	0
b3363 AY123698 Aerococcus urinae ATCC 51268	10	998	31	0	0	41	0	0	0	0	0	0	0	0	0	0	0	0	0	0	0	0	0	0	0	0	0	0	21	0	0	0	0	0	0	0	0	0	0	0	0	0	0	0	0	33	0	0	0
b7845 AF429680 Lactobacillus [Limosilactobacillus] fermentum ATCC 14931	6	3397	31	0	0	0	0	0	0	0	7	0	0	0	0	0	0	0	0	0	0	59	0	0	0	0	0	0	0	0	0	0	0	0	0	0	0	0	0	0	0	0	0	0	0	0	0	0	0
b34341 LC388667 Mesosutterella multiformis 4NBBH2	5	3947	30	0	0	0	0	0	0	0	0	0	0	4	0	0	0	0	0	0	0	0	0	0	0	0	0	0	0	0	0	0	0	0	0	0	0	0	0	0	0	0	0	0	0	0	0	0	0
b412 AB008147 Klebsiella oxytoca JCM1665	10	605	28	0	0	0	0	0	0	0	0	0	0	0	0	0	0	0	0	0	0	0	0	0	0	0	0	0	0	0	0	0	0	0	0	0	0	0	0	0	0	0	0	0	0	0	0	0	0
b28749 NZ_FIZW01000001 Murdochiella massiliensis SIT12	8	3515	28	0	0	0	0	0	0	0	0	0	0	0	0	0	0	0	0	0	0	0	0	0	0	0	0	0	0	0	0	0	0	0	0	0	0	0	0	378	0	0	0	0	0	0	0	0	0
b34730 SHLH01000002 Phyllobacterium myrsinacearum DSM 5892	10	631	27	0	0	0	0	0	0	0	0	0	0	0	0	0	0	0	0	0	0	0	0	0	0	0	0	0	0	0	0	0	0	0	2	0	0	0	0	0	0	0	0	0	0	0	0	0	0
b26461 NZ_ALNO01000007 Slackia sp. CM382	6	666	27	0	0	0	3	0	0	0	0	0	0	0	0	0	0	0	0	0	0	0	25	0	0	0	0	0	0	0	0	0	0	0	0	0	0	0	0	0	0	0	0	0	0	0	0	0	0
b20132 BAEH01000035 Gordonia effusa NBRC 100432	7	1745	27	0	0	0	0	0	0	0	0	0	4	0	0	0	0	0	0	0	0	0	0	0	0	0	0	0	0	0	0	0	0	0	0	0	0	0	0	0	0	0	0	0	0	0	0	0	0
b28355 AZRH01000015 Morganella sp. EGD-HP17	4	856	26	0	0	0	0	0	0	0	0	0	0	0	0	0	0	0	0	0	0	0	0	0	0	0	0	0	0	0	0	0	0	0	0	0	0	0	0	0	0	0	0	0	0	0	0	0	0
b29219 NZ_FUYF01000004 Gemmiger formicilis ATCC 27749	14	1045	26	0	0	0	0	0	0	0	0	0	2	0	0	0	0	0	0	0	0	0	0	0	0	0	2	0	0	0	0	0	0	0	0	0	0	0	0	0	0	0	0	0	0	0	0	0	0
b34799 NZ_LT629792 Actinomyces radingae DSM 9169	4	166	25	0	0	0	0	0	0	0	0	0	0	0	0	0	0	0	0	18	0	0	0	0	0	0	0	0	0	0	0	0	0	0	0	0	0	0	0	3	0	0	0	0	0	0	0	0	0
b21886 AGWL01000005 Actinobaculum massiliae ACS-171-V-Col2	2	1836	25	0	0	0	29	0	0	0	0	0	0	0	0	0	0	0	0	38	0	0	0	0	0	0	0	0	11	0	0	0	0	0	0	0	0	0	0	0	0	0	0	0	0	0	0	0	0
b865 AY004274 Bifidobacterium pseudocatenulatum JCM1200	5	267	25	0	0	0	0	0	0	8	0	0	0	0	0	0	0	0	0	0	0	0	0	0	0	0	0	0	0	0	0	0	0	0	0	0	0	0	0	0	2	0	0	0	0	0	0	0	0
b34543 NZ_RKSR01000005 Stenotrophomonas indicatrix RS7	3	246	25	0	0	0	0	0	0	0	0	0	0	0	0	0	0	0	0	0	0	0	0	0	0	0	0	0	0	0	0	0	0	0	0	0	0	0	0	0	0	0	0	0	0	0	0	0	0
b8455 CP000705 Lactobacillus [Limosilactobacillus] reuteri JCM1112	11	3554	24	0	0	0	0	0	0	0	0	0	0	0	0	0	0	0	0	0	0	0	0	0	0	0	0	0	0	0	0	0	0	0	0	0	0	0	0	0	0	0	0	0	0	0	0	0	0
b17635 AB547588 Porphyromonas somerae JCM 13867	16	3320	24	0	0	0	0	0	0	0	0	0	0	0	0	0	0	0	0	0	0	0	0	0	0	0	0	0	0	0	0	0	0	0	0	0	0	0	0	0	0	0	0	0	0	3	0	0	0
b859 AY004280 Bifidobacterium bifidum JCM1255	4	1676	24	0	0	0	0	0	0	0	0	0	0	0	0	0	0	0	0	0	0	0	0	0	0	0	0	0	0	0	0	0	0	5	0	0	0	0	0	0	12	0	0	0	0	0	0	0	0
b33645 UGGL01000002 Pseudescherichia vulneris NCTC12130	7	221	24	0	0	0	0	0	0	0	0	0	0	0	0	0	0	0	0	0	0	0	0	0	0	0	0	0	0	0	0	0	0	0	0	0	0	0	0	0	0	0	0	0	0	0	0	0	0
b35374 NZ_AZGM01000022 Lactobacillus [Limosilactobacillus] panis DSM 6035	3	92103	24	0	0	0	0	0	0	0	0	0	0	0	0	0	0	0	0	0	8929	0	0	0	0	0	0	0	0	0	0	0	0	0	0	0	0	0	0	0	0	0	0	0	0	0	0	0	0
b18145 CP002330 Caldicellulosiruptor kronotskyensis 2002 DSM 18902	15	542	24	0	0	0	11	0	0	0	0	0	0	0	0	0	0	0	0	0	0	0	7	0	0	0	0	0	0	0	2	0	0	0	0	0	0	0	0	0	0	0	0	0	0	0	0	0	0
b35241 NZ_LT632322 Murdochiella vaginalis Marseille-P2341	7	626	23	0	0	0	0	0	0	0	0	0	0	0	0	0	0	0	0	0	0	0	0	0	0	0	0	0	0	0	0	0	0	0	0	0	0	0	0	0	0	0	0	0	0	0	0	0	0
b1025 AF440233 Prevotella bivia ATCC 29303	9	1018	23	0	0	0	0	0	0	0	0	0	0	0	0	0	0	0	0	0	0	0	0	0	0	0	0	0	0	0	0	0	0	0	0	0	0	0	0	0	0	0	0	0	0	0	0	0	0
b13661 ACGD01000005 Corynebacterium accolens ATCC 49725	13	460	23	0	0	0	0	0	0	0	0	0	0	0	0	0	0	0	0	0	0	0	0	0	0	0	0	110	0	0	0	0	0	0	0	0	0	0	0	0	0	0	0	0	0	3	0	0	0
b27515 NZ_HE610718 Peptoniphilus senegalensis JC140	17	473	23	0	0	0	0	0	0	0	0	0	0	0	0	0	0	0	0	0	0	0	0	0	0	0	0	0	0	0	0	0	0	0	0	0	0	0	0	0	0	0	0	0	0	0	0	0	0
b27254 NZ_AKCI01000001 Scardovia wiggsiae F0424	8	43010	22	0	0	0	0	0	0	0	0	0	0	0	0	0	0	0	0	0	0	0	0	0	0	0	0	0	0	0	0	0	0	0	0	0	0	0	0	0	0	256	0	0	0	0	321	0	0
b272 AF210319 Bifidobacterium adolescentis JCM1275	9	5206	22	0	0	0	0	0	0	0	0	0	0	0	0	5	0	0	0	0	0	0	0	0	0	0	0	0	0	0	0	0	0	0	0	0	0	0	0	0	0	0	0	0	0	0	0	0	0
b431 X68263 Agrobacterium tumefaciens C58	7	356	22	0	0	0	0	0	0	0	0	0	0	0	0	0	0	0	0	0	0	0	0	0	0	0	0	0	0	0	0	0	0	0	0	0	0	0	0	0	0	0	0	0	0	0	0	0	0
b19113 NZ_AENJ01000375 Corynebacterium bovis DSM 20582	14	631	21	0	0	0	0	0	0	0	0	0	0	0	0	0	0	0	0	0	0	0	0	0	0	0	0	137	0	0	0	0	0	0	0	0	0	0	0	0	0	0	0	0	0	0	0	0	0
b3375 AY123708 Citrobacter freundii ATCC 8090	8	211	20	0	0	0	0	0	0	0	0	0	0	0	0	0	0	0	0	0	0	0	0	0	0	0	0	0	0	0	0	0	0	0	0	0	0	0	0	0	0	0	0	0	0	0	0	0	0
b3412 AY123665 Oligella urethralis ATCC 17960	10	1158	20	0	0	0	0	0	0	0	0	0	0	0	0	0	0	0	0	0	0	0	0	0	0	0	0	0	0	0	0	0	0	0	0	0	0	0	0	0	0	0	0	0	0	0	0	0	0
b32959 MASV01000001 Prauserella coralliicola DSM 45821	6	1146	20	0	0	0	0	0	0	0	0	0	0	0	0	0	0	0	0	0	0	0	0	0	0	0	0	0	0	0	0	0	0	0	0	0	0	0	0	0	0	0	0	0	0	0	0	0	0
b6841 AY691280 Prevotella denticola ATCC 35308	5	146354	19	0	0	0	0	0	0	0	0	0	0	0	0	0	0	0	0	0	0	0	0	0	0	0	0	0	0	46	0	0	0	0	0	0	0	0	0	0	0	0	0	0	0	0	0	0	0
b810 AB039274 Propionibacterium granulosum	7	418	19	0	0	0	0	0	0	0	0	0	0	0	0	6	0	0	0	0	0	0	0	0	0	0	0	0	0	0	0	0	0	0	0	0	0	0	0	0	0	0	0	4	0	0	0	3	0
b7874 AF429667 Lactobacillus acidophilus ATCC 4356	1	31086	19	0	0	0	9	0	0	0	0	0	0	0	0	0	0	0	0	0	0	0	0	0	0	0	0	0	47	0	0	0	0	0	0	0	0	0	0	0	0	0	0	0	0	0	0	0	0
b29528 NZ_MTCO01000022 Brevirhabdus pacifica 22DY15	4	146	19	0	0	0	0	0	3	0	0	4	0	0	2	0	0	0	3	0	0	0	0	0	0	0	0	0	0	0	0	0	0	0	0	0	59	0	0	0	0	0	0	0	0	0	0	0	0
b16843 NZ_ADNU01000049 Brevibacterium mcbrellneri ATCC 49030	18	377	18	0	0	0	0	0	0	0	0	0	0	0	0	0	0	0	0	0	0	0	0	0	0	0	0	0	0	0	0	0	0	0	0	0	0	0	0	0	0	0	0	0	0	0	0	0	0
b29403 NZ_LT635480 Levyella sp. Marseille-P3170	5	1208	18	0	0	0	15	0	0	0	0	0	0	0	0	0	0	0	0	0	0	0	0	0	0	0	0	0	0	0	0	0	0	0	0	0	0	0	0	0	0	0	0	0	0	0	0	0	0
b18648 NZ_AEWU01000021 Haemophilus parainfluenzae ATCC 33392	9	356	18	0	0	0	0	0	0	0	0	0	0	0	0	0	0	0	0	0	0	0	0	0	0	0	0	0	0	0	0	0	0	0	0	0	0	0	0	0	0	0	0	0	0	0	0	0	0
b34062 NZ_LEDW02000011 Enterobacter ludwigii GN02454	5	115	18	0	0	0	0	0	0	0	0	0	0	0	0	0	0	0	0	0	0	0	0	0	0	0	0	0	0	0	0	0	0	0	0	0	0	0	0	0	0	0	0	0	0	0	0	0	0
b23400 NZ_AODN01000079 Rhodococcus qingshengii BKS 20-40	5	199	17	0	0	0	0	0	0	0	0	0	0	0	0	0	0	6	0	0	0	0	0	0	0	0	0	0	0	0	0	0	0	0	0	0	0	0	0	0	0	0	0	0	0	0	0	0	0
b1124 AF352805 Streptococcus pneumoniae ATCC 33400	16	27785	17	0	0	0	0	0	0	0	0	0	0	0	0	0	0	0	0	0	0	0	0	0	0	0	0	0	0	0	0	0	0	0	0	0	0	0	0	0	0	0	0	0	0	0	0	0	0
b13659 ACGE01000074 Corynebacterium striatum ATCC 6940	6	196	17	0	0	0	0	0	0	0	0	0	0	0	0	0	0	0	0	0	0	0	0	0	0	0	0	0	0	0	3	0	0	0	0	0	0	0	0	0	0	0	0	0	0	0	0	0	0
b31826 NZ_PPQT01000044 Staphylococcus petrasii subsp. Jettensis CCUG 62657	4	400	17	0	0	0	0	0	0	0	0	0	0	0	0	0	0	0	0	5	0	0	0	0	0	0	0	66	0	0	0	0	0	0	0	0	0	0	0	0	0	81	0	0	0	0	95	0	0
b33597 NZ_CP029462 Megasphaera stantonii AJH120	5	192	17	0	0	0	0	0	0	0	0	0	0	0	0	0	0	0	0	0	0	0	0	0	0	0	0	0	0	0	0	0	0	0	0	0	0	0	0	0	0	0	0	0	0	0	0	0	0
b19908 Clostridium stercorarium subsp. stercorarium DSM 8532	3	3194	17	0	0	0	0	0	0	0	0	0	0	0	0	0	0	0	0	0	0	0	0	0	0	0	0	0	0	0	0	0	0	0	0	0	0	0	0	0	0	0	0	0	0	58	0	0	0
b1442 AF441379 Bacillus coagulans CECT12	4	311	17	0	0	0	0	0	0	0	0	0	0	0	0	0	0	0	0	0	0	0	0	0	0	0	0	0	0	0	0	0	0	0	0	0	0	0	0	0	0	0	0	0	0	0	0	0	0
b31748 NZ_PNHG01000007 Corynebacterium tuscaniense UMB0792	10	311	16	0	0	0	0	0	0	0	0	0	0	0	0	0	0	0	0	0	0	0	0	0	0	0	0	0	0	0	0	0	0	0	0	0	0	0	0	0	0	0	0	0	0	0	0	0	0
b10132 NZ_AAVN02000003 Collinsella aerofaciens ATCC 25986	14	186	16	0	0	0	0	0	0	0	0	0	0	0	0	0	0	0	0	0	0	0	0	0	0	0	0	0	0	0	0	0	0	0	0	0	0	0	0	0	0	0	0	0	0	0	0	0	0
b32536 QEKW01000002 Actinomycetospora cinnamomea DSM 45771	1	849	16	0	0	0	0	0	0	0	0	0	0	0	0	0	0	0	0	0	0	0	0	0	0	0	0	0	0	0	0	0	0	0	0	0	0	0	0	0	0	0	0	0	0	0	0	0	0
b33051 QLTS01000009 Phascolarctobacterium faecium DSM 14760	4	422	16	0	0	0	0	0	0	0	0	0	0	13	0	0	0	0	0	0	0	0	0	0	0	0	0	0	0	0	0	0	0	0	0	0	0	0	0	0	0	0	0	2	0	0	0	0	0
b7401 AY835627 Lactobacillus [Ligilactobacillus] salivarius subsp. salivarius ATCC 11741	3	1953	15	0	0	0	0	0	0	0	0	0	0	0	0	0	0	0	0	0	0	0	0	0	0	0	0	0	0	0	0	0	0	0	0	0	0	0	0	0	0	0	0	0	0	0	0	0	0
b13639 ACHF01000011 Corynebacterium glucuronolyticum ATCC 51866	13	423	15	0	0	0	0	0	0	0	0	0	0	0	0	0	0	0	0	0	0	0	0	0	0	0	0	0	0	0	0	0	0	0	0	0	0	0	0	0	0	0	0	0	0	0	0	0	0
b18394 ACWN01000067 Eggerthella sp. 1_3_56FAA	7	309	15	0	0	0	0	0	0	0	0	0	0	0	0	0	0	0	0	0	0	0	0	0	0	0	0	0	0	0	0	0	0	0	0	0	0	0	0	0	0	0	0	0	0	0	0	0	0
b29160 NZ_LN831056 Flaviflexus massiliensis SIT4	4	420	15	0	0	0	0	0	0	0	0	0	0	0	0	0	0	0	0	0	0	0	0	0	0	0	0	0	0	0	0	0	0	0	0	0	0	0	0	0	0	0	0	0	0	0	0	0	0
b254 AF036323 Staphylococcus aureus subsp. anaerobius ATCC 35844	6	35129	14	0	0	0	0	0	0	0	0	0	0	0	0	0	0	0	0	0	0	0	0	0	0	0	0	0	0	0	0	0	0	0	0	0	0	0	0	0	0	0	0	0	0	0	0	0	0
b10200 EF571589 Lactobacillus johnsonii ATCC 33200	5	85932	14	0	0	0	0	0	0	0	0	0	0	0	0	0	0	0	0	0	0	0	0	0	0	0	0	0	0	0	0	0	0	0	0	0	0	0	0	0	0	0	0	0	0	0	0	0	0
b4604 AY608424 Megasphaera elsdenii ATCC 25940	4	1164	14	0	0	0	0	0	0	0	0	0	0	0	0	0	0	0	0	0	0	0	0	0	0	0	0	0	0	0	0	0	0	0	0	0	0	0	0	0	0	0	0	0	0	0	0	0	0
b19130 NZ_AFIL01000066 Propionibacterium sp. 434-HC2	5	151	13	0	0	0	0	0	0	0	0	0	0	0	0	0	0	0	0	0	0	0	0	0	0	0	0	0	0	0	0	0	0	0	0	0	8	0	0	0	0	0	0	0	0	0	0	0	0
b7668 DQ099905 Brachyspira hyodysenteriae ATCC 27164	4	66281	13	0	0	0	0	0	0	0	0	0	0	0	0	0	0	0	0	0	0	0	0	0	0	0	0	0	0	0	0	0	0	0	0	0	0	0	0	0	0	0	0	0	0	0	0	0	0
b31614 PKJW01000003 Leclercia adecarboxylata UMB0660	7	123	13	0	0	0	0	0	0	0	0	0	0	0	0	0	0	0	0	0	0	0	0	0	0	0	0	0	0	0	0	0	0	0	0	0	0	0	0	0	0	0	0	0	0	0	0	0	0
b1030 AF440238 Bacteroides vulgatus ATCC 8482	2	64	13	0	0	0	0	0	0	0	0	0	0	0	0	0	0	0	0	0	0	0	0	0	0	0	0	0	0	0	0	0	0	0	0	0	0	0	0	0	0	2	0	0	0	0	3	0	0
b821 AF245684 Enterococcus faecalis ATCC 19433	5	3743	13	0	0	0	0	0	0	0	0	0	0	0	0	0	0	0	0	0	0	0	0	0	0	0	0	0	0	0	0	0	0	0	0	0	0	0	0	0	0	0	0	0	0	0	0	0	0
b29116 MNPU01000006 Pseudomonas gessardii DSM 17152	2	121	13	0	0	0	0	0	0	0	0	0	0	0	0	0	0	4	0	0	0	0	0	0	0	0	0	0	0	0	0	0	0	0	0	0	0	0	0	0	0	0	0	0	0	0	0	0	0
b26986 NZ_HE998591 Corynebacterium timonense 5401744	8	6036	13	0	0	0	0	0	0	0	0	0	0	0	0	0	0	0	0	0	0	0	0	0	0	0	0	5282	2	0	0	0	0	0	0	0	0	0	0	0	0	0	0	0	0	0	0	0	0
b26592 ASTC01000016 Oscillibacter sp. 1-3	16	269	13	0	0	0	0	0	0	0	0	0	4	0	0	0	0	0	0	0	0	0	0	0	0	0	0	0	0	0	0	0	0	0	0	0	0	0	0	0	0	0	0	0	0	0	0	0	0
b7335 AY837570 Prevotella melaninogenica ATCC 25845D	11	258	12	0	0	0	0	0	0	0	0	0	0	0	0	0	0	0	0	0	0	0	0	0	0	0	0	0	0	0	0	0	0	0	0	0	0	0	75	0	40	0	0	0	0	0	0	0	0
b21786 NZ_ADER01000020 Gardnerella vaginalis 1400E (Genome sp. 2)	6	83554	12	0	0	0	0	0	0	0	2	0	0	0	0	0	0	0	0	0	0	0	0	0	0	0	0	0	0	0	0	9	0	0	0	0	0	0	0	0	0	0	0	0	0	0	0	0	0
b1439 AF441384 Globicatella sanguinis 1901-07-05 ATCC 51173	4	818	12	0	0	0	0	0	0	0	0	0	0	0	0	0	0	0	0	0	0	0	0	0	0	0	0	0	0	0	0	0	0	0	0	0	0	0	0	0	0	0	0	0	0	0	0	0	0
b28650 NZ_FTOF01000005 Corynebacterium appendicis DSM 44531	6	122	12	0	0	0	0	0	0	0	0	0	0	0	0	0	0	0	0	0	0	0	0	0	0	0	0	0	0	0	0	0	0	0	0	0	0	0	0	0	0	0	0	0	0	0	0	0	0
b416 AB008151 Pantoea ananatis JCM6896	3	106	12	0	0	0	0	0	0	0	0	0	0	0	0	0	0	0	0	0	0	0	0	0	0	0	0	0	0	0	0	0	0	0	0	0	0	0	0	0	0	0	0	0	0	0	0	0	0
b18974 XM_003253887 Nomascus leucogenys	3	68	12	0	0	0	2	0	0	0	0	0	0	0	0	0	0	4	0	0	0	0	0	0	0	0	0	0	0	0	0	0	0	0	0	0	0	0	0	0	0	0	0	0	0	0	0	0	0
b10263 EF685236 Pseudomonas chlororaphis ATCC 13985	3	99	12	0	0	0	0	0	0	0	0	0	0	0	0	0	0	0	0	0	0	0	0	0	0	0	0	0	0	0	0	0	0	0	0	0	0	0	0	0	0	0	0	0	0	0	0	0	0
b12560 NW_002063285 Streptomyces sviceus ATCC 29083	8	307	12	0	0	0	0	0	0	0	0	0	0	0	0	0	0	0	0	0	0	0	0	0	0	0	0	139	0	7	0	0	0	0	0	0	0	0	0	0	0	0	0	0	0	5	0	0	0
b3396 AY123651 Lactobacillus [Limosilactobacillus] vaginalis ATCC 49540	6	353	11	0	0	0	0	0	0	0	0	0	0	0	0	0	0	0	0	0	2	0	0	0	0	0	0	0	0	0	0	0	0	0	0	0	0	0	0	0	0	0	0	0	0	0	0	0	0
b26399 NZ_AHIT01000029 Lactobacillus [Limosilactobacillus] mucosae LM1	9	20062	11	0	0	0	0	0	0	0	0	0	0	0	0	0	0	0	0	0	0	0	0	0	0	0	0	0	0	0	0	0	0	0	0	0	0	0	0	0	0	0	0	0	0	0	0	0	0
b1121 AF352801 Streptococcus mitis ATCC 49456	7	5381	11	0	0	0	0	0	0	0	0	0	0	0	0	0	0	0	0	0	0	0	0	0	0	0	0	0	0	0	0	0	0	0	0	0	0	0	0	0	0	0	0	0	0	0	0	0	0
b19056 AFHR01000034 Enterobacter hormaechei ATCC 49162	4	138	11	0	0	0	0	0	0	0	0	0	0	0	0	0	0	0	0	0	0	0	0	0	0	0	0	0	0	0	0	0	0	0	0	0	0	0	0	0	0	0	0	0	0	0	0	0	0
b28196 AAXG02000005 Pseudoflavonifractor capillosus ATCC 29799	14	154	11	0	0	0	0	0	0	0	0	0	0	0	0	0	0	0	0	0	0	0	0	0	0	0	0	0	0	0	0	0	0	0	0	0	0	0	0	0	0	0	0	0	0	0	0	0	0
b23464 AORX01000006 Streptococcus tigurinus 1366	9	2651	11	0	0	0	0	0	0	0	0	0	0	0	0	0	0	0	0	0	0	0	0	0	0	0	0	0	0	0	0	0	0	0	0	0	0	0	0	0	0	0	0	0	0	0	0	0	0
b355 AF237462 Streptococcus oralis ATCC 35037	9	199	11	0	0	0	0	0	0	0	0	0	0	0	0	0	0	0	0	0	0	0	0	0	0	0	0	0	0	0	0	0	0	0	0	0	0	0	0	0	0	0	0	0	0	0	0	0	0
b253 AF036322 Staphylococcus capitis subsp. capitis ATCC 27840	4	240	11	0	0	0	0	0	0	0	0	0	0	0	0	0	0	0	0	8	0	0	0	0	0	0	0	26	0	0	0	0	0	0	0	0	49	0	0	0	0	0	0	0	0	0	0	0	0
b19611 AGAY01000002 Neisseria shayeganii 871 DSM 22246	4	119	11	0	0	0	0	0	0	0	0	0	0	0	0	0	0	0	0	0	0	0	0	0	0	0	0	0	0	0	0	0	0	0	0	0	0	0	0	0	0	0	0	0	0	0	0	0	0
b26946 NZ_AQUV01000004 Corynebacterium capitovis DSM 44611	3	224	11	0	5	0	0	0	0	0	0	0	0	0	0	0	0	0	0	0	0	0	0	0	0	0	0	0	0	0	0	0	0	0	0	0	0	0	0	0	0	0	0	0	0	0	0	0	0
b3460 NC_004369 Corynebacterium efficiens YS-314	5	481	11	0	0	0	0	0	0	0	0	0	0	0	0	0	0	0	0	37	0	2	0	0	0	0	0	0	0	0	0	0	0	0	0	0	0	0	0	0	0	0	0	0	0	0	0	0	0
b35230 NZ_SCFR01000003 Helcococcus ovis KG-37	6	1095	11	0	0	0	0	0	0	0	0	0	0	0	0	0	0	0	0	0	0	0	0	0	0	0	0	0	0	0	0	0	0	0	0	0	0	0	0	0	0	0	0	0	0	0	0	0	0
b28158 NZ_ATVG01000005 Corynebacterium massiliense DSM 45435	5	112	10	0	0	0	0	0	0	0	0	0	0	0	0	0	0	0	0	0	0	0	0	0	0	0	0	0	0	0	0	0	0	0	0	0	0	0	0	0	0	0	0	0	0	0	0	0	0
b28211 AWWC01000006 Jonquetella sp. BV3C21	1	165	10	0	0	0	0	0	0	0	0	0	0	0	0	0	0	0	0	0	0	0	0	0	0	0	0	0	0	0	0	0	0	0	0	0	0	0	0	0	0	0	0	0	0	0	0	0	0
b3402 AY123679 Mobiluncus curtisii holmesii ATCC 35242	4	730	10	0	0	0	0	0	0	0	0	0	0	0	0	0	0	0	0	0	0	0	0	161	0	0	0	0	0	0	0	0	0	0	0	0	0	0	0	0	0	0	0	0	0	0	0	0	0
b5845 AY691315 Peptostreptococcus anaerobius ATCC 27337	3	2929	10	0	0	0	0	0	0	0	0	0	0	0	0	0	0	0	0	0	0	0	0	0	0	0	0	0	0	0	0	0	0	0	0	0	0	0	0	0	0	0	0	0	0	0	0	0	0
b28193 ACFE01000003 Atopobium rimae ATCC 49626	5	852	10	0	0	0	0	0	0	0	0	0	0	0	0	0	0	0	0	0	0	0	340	0	0	0	0	0	0	10	0	0	0	0	0	0	0	0	0	0	0	0	0	0	0	0	0	0	0
b32326 QAYC01000018 Rhodovulum kholense DSM 19783	2	145	10	0	0	0	0	0	103	0	0	0	0	0	0	0	0	0	0	0	0	0	0	0	0	0	0	0	0	0	0	0	0	0	0	0	5	0	0	0	0	0	0	0	0	0	0	0	0
b13679 ACNN01000005 Porphyromonas endodontalis ATCC 35406	6	127	10	0	0	0	0	0	0	0	0	0	0	0	0	0	0	0	0	0	0	0	0	0	0	0	0	0	0	0	0	0	0	0	0	0	0	0	0	0	0	0	0	0	0	4	0	0	0
b29774 NFLT01000003 Tyzzerella sp. An114	4	31	10	0	0	0	0	0	0	0	0	0	0	0	0	0	0	0	0	0	0	0	0	0	0	0	0	0	0	0	0	0	0	3	0	0	0	0	0	0	0	0	0	0	0	0	0	0	0
b33174 NZ_QKVR01000141 Enterobacter roggenkampii 3F11	3	74	9	0	0	0	0	0	0	0	0	0	0	0	0	0	0	0	0	0	0	0	0	0	0	0	0	0	0	0	0	0	0	0	0	0	0	0	0	0	0	0	0	0	0	0	0	0	0
b34342 LC388669 Sutterella wadsworthensis JCM 32440	5	90	9	0	0	0	0	0	0	0	0	0	0	0	0	0	0	0	0	0	0	0	0	0	0	0	0	0	0	0	0	0	0	0	0	0	0	0	0	0	0	0	0	0	0	0	0	0	0
b28577 NZ_MOAA01000010 Klebsiella aerogenes eae	2	5338	9	0	0	0	0	0	0	0	0	0	0	0	0	0	0	0	0	0	0	0	0	0	0	0	0	0	0	0	0	0	0	0	0	0	0	0	0	0	0	0	0	0	0	0	0	0	0
b35439 AZGE01000002 Lactobacillus [Limosilactobacillus] oris DSM 4864	2	1586	9	0	0	0	0	0	0	0	0	0	0	0	0	0	0	0	0	0	0	0	0	0	0	0	0	0	0	0	0	0	0	0	0	0	0	0	0	0	0	0	0	0	0	0	0	0	0
b17632 AB547591 Prevotella amnii JCM 14753	4	6753	9	0	0	0	0	0	0	0	0	0	0	0	0	0	0	0	0	0	0	0	0	0	0	0	0	0	0	0	0	0	0	0	0	0	0	0	0	0	0	0	0	0	0	0	0	0	0
b31632 PKGR01000007 Pseudoglutamicibacter albus UMB0722	9	91	9	0	0	0	0	0	0	0	0	0	0	0	0	0	0	0	0	0	0	0	0	0	0	0	0	0	0	0	0	0	0	0	0	0	0	0	0	0	0	0	0	0	0	0	0	0	0
b16661 FP929032 Alistipes shahii WAL 8301	4	603	9	0	0	0	0	0	0	0	0	0	0	0	0	0	0	0	0	0	0	0	0	0	0	0	0	0	0	0	0	0	0	0	0	0	0	0	0	0	0	0	0	0	0	0	0	0	0
b28603 NZ_LT635475 Ezakiella massiliensis Marseille-P2951	8	142	9	0	0	0	0	0	0	0	0	0	0	22	0	0	0	0	0	0	0	0	0	0	0	0	0	0	0	0	0	0	0	0	0	0	0	0	0	0	0	0	0	0	0	10	0	0	0
b508 AY263148 Pantoea stewartii subsp. stewartii NCPPB2295	3	125	9	0	0	0	0	0	0	0	0	0	0	0	0	0	0	0	0	0	0	0	0	0	0	0	0	0	0	0	0	0	0	0	0	0	0	0	0	0	0	0	0	0	0	0	0	0	0
b26378 NZ_AJXZ01000042 Nitratireductor aquibiodomus RA22	3	74	9	0	0	0	0	0	0	0	0	0	0	0	0	0	0	0	0	0	0	0	0	0	0	0	0	0	0	0	0	0	0	0	0	0	0	0	0	0	0	0	0	0	0	0	0	0	0
b13606 NC_013203 Atopobium parvulum DSM 20469	9	71	9	0	0	0	0	0	0	0	0	0	0	0	0	0	0	0	0	0	0	0	4	0	0	0	0	0	0	0	0	0	0	0	0	0	0	0	0	0	0	0	0	0	0	0	0	0	0
b17984 NZ_ADDX01000027 Ruminococcaceae bacterium sp. D16	8	146	9	2	0	0	0	0	0	0	0	0	0	0	0	0	0	0	0	0	0	0	0	0	0	0	0	0	0	0	0	0	0	0	0	0	0	0	0	0	0	0	0	0	0	0	0	0	0
b28584 NZ_MPDM01000011 Actinomyces marimammalium DSM 15383	3	268	9	0	0	0	0	0	0	0	0	0	0	0	0	0	0	0	0	0	0	0	0	0	0	0	0	0	0	0	0	0	0	0	0	0	0	0	0	0	0	0	0	0	0	0	0	0	0
b10642 ABEE02000017 Parvimonas micra ATCC 33270	6	274	9	0	0	0	0	0	0	0	0	0	0	0	0	0	0	0	0	0	0	0	0	0	0	0	0	0	0	0	0	0	0	0	0	0	0	0	0	0	0	0	0	0	0	0	0	0	0
b30828 OCMV01000002 Ruminiclostridium thermocellum LQRI	5	459	9	0	0	0	0	0	0	0	0	0	0	0	0	0	0	0	0	0	0	0	0	0	0	0	0	0	0	0	0	0	0	0	0	0	0	0	0	0	0	0	0	6	0	0	0	0	0
b29325 NZ_AFUN01000038 Propionibacterium namnetense SK182B-JCVI	2	84	9	0	0	0	0	0	0	0	0	0	0	0	0	0	0	0	0	0	0	0	0	0	0	0	0	0	5	0	0	0	0	0	0	0	0	0	0	0	0	0	0	0	0	0	0	0	0
b32551 QEKJ01000003 Agathobaculum butyriciproducens DSM 100391	7	208	8	0	0	0	0	0	0	0	0	0	0	0	0	0	0	0	0	0	0	0	0	0	0	0	0	0	0	0	0	0	0	0	0	0	0	0	0	0	0	0	0	0	0	0	0	0	0
b29868 NEYQ01000023 Serratia nematodiphila ARLG-2977	7	69	8	0	0	0	0	0	0	0	0	0	0	0	0	0	0	0	0	0	0	0	0	0	0	0	0	0	0	0	0	0	0	0	0	0	0	0	0	0	0	0	0	0	0	0	0	0	0
b15774 NZ_ACUX02000006 Slackia exigua ATCC 700122	3	99	8	0	0	0	0	0	0	0	0	0	0	0	0	0	0	0	0	0	0	0	0	0	0	0	0	0	0	11	0	0	0	0	0	0	0	0	0	0	0	0	0	11	0	0	0	7	0
b28598 NZ_FMIY01000002 Colibacter massiliensis Marseille-P2911	2	157	8	0	0	0	0	0	0	0	0	0	0	0	0	0	0	0	0	0	0	0	0	0	0	0	0	0	0	0	0	0	0	0	0	0	0	0	0	0	0	0	0	0	0	0	0	0	0
b18218 NZ_AENN01000017 Eremococcus coleocola ACS-139-V-Col8	4	44	8	0	0	0	0	0	0	0	0	0	0	0	0	0	0	0	0	0	0	0	0	0	0	0	0	0	0	0	0	0	0	0	0	0	0	0	0	0	0	0	0	0	0	0	0	0	0
b31001 NZ_FZTC01000009 Klebsiella grimontii 06D021	1	99	8	0	0	0	0	0	0	0	0	0	0	0	0	0	0	0	0	0	0	0	0	0	0	0	0	0	0	0	0	0	0	0	0	0	0	0	0	0	0	0	0	0	0	0	0	0	0
b6774 AY691213 Bacteroides stercoris ATCC 43183	4	46	8	0	0	0	0	0	0	0	0	0	0	0	0	0	0	0	0	0	0	0	0	0	0	0	0	0	0	0	0	0	0	0	0	0	0	0	0	0	0	0	0	0	0	0	0	0	0
b12775 NZ_ABWK01000112 Mitsuokella multacida DSM 20544	7	84	8	0	0	0	0	0	0	0	0	0	0	0	0	0	0	0	0	0	0	0	0	0	0	0	0	0	0	0	0	0	0	0	0	0	0	0	0	0	0	0	0	0	0	0	0	0	0
b10644 ABCC02000057 Clostridium bolteae ATCC BAA-613	4	30	8	0	0	0	0	0	0	0	0	0	0	0	0	0	0	0	0	0	0	0	0	0	0	0	0	0	0	7	0	0	0	0	0	0	0	0	0	0	0	0	0	0	0	0	0	0	0
b30003 NZ_FYBE01000077 Kosakonia oryzendophytica LMG 26432T	4	53	8	0	0	0	0	0	0	0	0	0	0	0	0	0	0	0	0	0	0	0	0	0	0	0	0	0	0	0	0	0	0	0	0	0	0	0	0	0	0	0	0	0	0	0	0	0	0
b32790 NZ_QAAD01000007 Mangrovibacterium marinum DSM 28823	4	148	8	0	0	0	0	0	0	0	0	0	0	0	0	0	0	0	0	0	0	0	0	0	0	0	0	0	0	0	0	0	0	0	0	0	0	0	0	0	0	0	0	0	0	14	0	0	0
b1180 AF230944 Vibrio fluvialis ATCC 33809	1	143	7	0	0	0	0	0	0	0	0	0	0	0	0	0	0	0	0	0	0	0	0	0	0	0	0	0	0	0	0	0	0	0	0	0	0	0	0	0	0	0	0	0	0	0	0	0	0
b7240 AF429694 Lactobacillus [Lacticaseibacillus] paracasei subsp. paracasei ATCC 25598	1	240	7	0	0	0	0	0	0	0	0	0	0	0	0	0	0	0	0	0	0	0	0	0	0	0	0	0	0	0	0	0	0	0	0	0	0	0	0	0	0	0	0	0	0	0	0	0	0
b288 AF240576 Bifidobacterium infantis JCM1210	2	514	7	0	0	0	0	0	0	0	0	0	0	0	0	0	0	0	0	0	0	0	0	0	0	0	0	0	0	0	0	0	0	0	0	0	0	0	0	0	0	0	0	0	0	0	0	0	0
b29167 NZ_FKLR01000016 Klebsiella quasipneumoniae subsp. Similipneumoniae	1	28	7	0	0	0	0	0	0	0	0	0	0	0	0	0	0	0	0	0	0	0	0	0	0	0	0	0	0	0	0	0	0	0	0	0	0	0	0	0	0	0	0	0	0	0	0	0	0
b7847 AF429683 Lactobacillus helveticus ATCC 15009	2	40907	7	0	0	0	0	0	0	0	0	0	0	0	0	0	0	0	0	0	0	1061	0	0	0	0	0	0	0	0	0	0	0	0	0	0	0	0	0	0	0	0	0	0	0	0	0	0	0
b1127 AF352807 Streptococcus salivarius subsp. salivarius ATCC 7073	2	30	7	0	0	0	0	0	0	0	0	0	0	0	0	0	0	0	0	0	0	0	0	0	0	0	0	0	0	0	0	0	0	0	0	0	0	0	0	0	0	0	0	0	0	0	0	0	0
b6855 AY691294 Ruminococcus bromii ATCC 27255	5	55	7	0	0	0	0	0	0	0	0	0	0	0	0	0	0	0	0	0	0	0	0	0	0	0	0	0	0	0	0	0	0	0	0	0	0	0	0	0	0	0	0	0	0	0	0	0	0
b35454 AZFM01000003 Lactobacillus kalixensis DSM 16043	6	57	7	0	0	0	0	0	0	0	0	0	0	0	0	0	0	0	0	0	0	0	0	0	0	0	0	0	0	0	0	0	0	0	0	0	0	0	0	0	0	0	0	0	0	0	0	0	0
b21783 NZ_ADEU01000016 Gardnerella sp. 00703C2mash (Genome sp. 3)	3	843	6	0	0	0	0	0	0	0	0	0	0	0	0	0	0	0	0	0	0	0	0	0	0	0	0	0	0	0	0	0	0	0	0	0	0	0	0	0	0	0	0	0	0	0	0	0	0
b34304 NZ_QZDQ01000018 Enterobacter tabaci CCUG 72520	4	57	6	0	0	0	0	0	0	0	0	0	0	0	0	0	0	0	0	0	0	0	0	0	0	0	0	0	0	0	0	0	0	0	0	0	0	0	0	0	0	0	0	0	0	0	0	0	0
b413 AB008148 Klebsiella planticola JCM7251	4	51	6	0	0	0	0	0	0	0	0	0	0	0	0	0	0	0	0	0	0	0	0	0	0	0	0	0	0	0	0	0	0	0	0	0	0	0	0	0	0	0	0	0	0	0	0	0	0
b27545 NZ_KB894541 Alistipes onderdonkii DSM 19147	6	107	6	0	0	0	0	0	0	0	0	0	0	0	0	0	0	0	0	0	0	0	0	0	0	0	0	0	0	0	0	0	0	0	0	0	0	0	0	0	0	0	0	0	0	0	0	0	0
b3423 AY123662 Pseudomonas pseudoalcaligenes subsp. pseudoalcaligenes ATCC 17440	1	85	6	0	0	0	0	0	0	0	0	0	0	0	0	0	0	0	0	0	0	0	0	0	0	0	0	0	0	0	0	0	0	0	0	0	0	0	0	0	0	0	0	0	0	0	0	0	0
b13779 NZ_ACGU01000113 Lactobacillus ultunensis DSM 16047	1	39597	6	0	0	0	0	0	0	0	0	0	0	0	0	0	0	0	0	0	0	0	0	2	0	0	0	0	0	0	0	0	0	0	0	0	0	0	0	0	0	0	0	0	0	0	0	0	0
b33495 QQRQ01000001 Evtepia gabavorous KLE1738	5	57	6	0	0	0	0	0	0	0	0	0	0	0	0	0	0	0	0	0	0	0	0	0	0	0	0	0	0	0	0	0	0	0	0	0	0	0	0	0	0	0	0	0	0	0	0	0	0
b31537 NZ_PNHK01000003 Brevibacterium paucivorans UMB1301	4	65	6	0	0	0	0	0	0	0	0	0	0	0	0	0	0	0	0	0	0	0	0	0	0	0	0	0	0	0	0	0	0	0	0	0	0	0	0	0	0	0	0	0	0	0	0	0	0
b17557 CP002106 Olsenella uli DSM 7084	4	45	6	0	0	0	0	0	0	0	0	0	0	0	0	0	0	0	0	0	0	0	0	0	0	0	0	0	0	2	0	0	0	0	0	0	0	0	0	0	0	0	0	0	0	0	0	0	0
b7831 AF429662 Weissella viridescens ATCC 12706 (CCC B1183 )	1	514	6	0	0	0	0	0	0	0	0	0	0	0	0	0	0	0	0	0	0	0	0	0	0	0	0	0	0	0	0	0	0	0	0	0	0	0	7	0	0	0	0	0	0	0	0	0	0
b33497 NZ_QCYZ01000005 Serratia liquefaciens JL03	1	27	6	0	0	0	0	0	0	0	0	0	0	0	0	0	0	0	0	0	0	0	0	0	0	0	0	0	0	0	0	0	0	0	0	0	0	0	0	0	0	0	0	0	0	0	0	0	0
b15257 ACYW01000056 Corynebacterium jeikeium ATCC 43734	3	257	6	0	0	0	0	0	0	0	0	0	0	0	0	0	0	0	0	0	0	0	0	0	0	0	0	0	0	0	0	0	0	0	0	0	0	0	0	0	0	0	0	0	0	0	0	4	0
b26455 NZ_ALKJ01000008 Porphyromonas sp. oral taxon 279 str. F0450	4	67	6	0	0	0	0	0	0	0	0	0	0	0	0	0	0	0	0	0	0	0	0	0	0	0	0	0	0	0	0	0	0	0	0	0	0	0	0	0	0	0	0	0	0	0	0	0	0
b1129 AF352803 Streptococcus vestibularis ATCC 49124	2	29	6	0	0	0	0	0	0	0	0	0	0	0	0	0	0	0	0	0	0	0	0	0	0	0	0	0	0	0	0	0	0	0	0	0	0	0	0	0	0	0	0	0	0	0	0	0	0
b34770 NZ_NOIT01000006 Kocuria carniphila CCM 132	5	94	6	0	0	0	0	0	0	0	0	0	0	0	0	0	0	0	0	0	0	0	0	0	0	0	0	0	0	0	0	0	0	0	0	0	0	0	0	0	0	0	0	0	0	0	0	0	0
b31515 NZ_LT962671 Raoultibacter massiliensis Marseille-P2849	4	110	6	0	0	0	0	0	0	0	0	0	0	0	0	0	0	0	0	0	0	0	0	0	0	0	0	0	0	0	0	0	0	0	0	0	0	0	0	0	0	0	0	0	0	0	0	0	0
b27910 ACVN02000297 Propionibacterium acidifaciens F0233	2	86	6	0	0	0	0	0	0	0	0	0	0	0	0	0	0	0	0	0	0	0	0	0	0	0	0	0	0	0	0	0	0	0	0	0	0	0	0	0	0	0	0	0	0	19	0	0	0
b21414 NZ_AMSG01000004 Galbibacter sp. ck-I2-15	1	45	6	0	0	0	0	0	0	0	0	0	0	0	0	0	0	0	0	0	0	0	0	0	0	0	0	0	0	0	0	0	0	0	0	0	0	0	0	0	0	0	0	0	0	0	0	0	0
b30330 NZ_FONW01000009 Sunxiuqinia elliptica CGMCC 1.9156	3	29	6	0	0	0	0	0	0	0	0	0	0	0	0	0	0	0	0	0	0	0	0	0	0	0	0	0	0	0	0	0	0	0	0	0	0	0	0	0	0	0	0	0	0	0	0	0	0
b35077 SORX01000006 Jeotgalibacillus salarius ASL-1	1	2564	6	0	0	0	0	0	0	0	0	0	0	0	0	0	0	0	0	0	0	0	0	0	0	0	0	0	0	0	0	0	0	0	0	0	0	0	0	0	0	0	0	0	0	0	0	0	0
b7634 NC_008346 Syntrophomonas wolfei subsp. wolfei strain Goettingen DSM 2245B	2	222	6	0	0	0	0	0	0	0	0	0	0	0	0	0	0	0	0	0	0	0	0	0	0	0	0	0	0	0	0	0	0	0	0	0	0	0	0	0	0	0	0	0	0	0	0	0	0
b31413 NZ_PHTY01000001 Ulvibacter sp. MAR_2010_11	4	151	6	0	0	0	0	0	0	0	0	0	0	0	0	0	0	0	0	0	0	0	0	0	0	0	0	0	0	0	0	0	0	0	0	0	0	0	0	0	0	0	0	0	0	0	0	0	0
b21785 NZ_ADES01000009 Gardnerella sp. 1500E (Genome sp. 10)	4	41881	5	0	0	0	0	0	0	0	0	0	0	0	0	0	0	0	0	0	0	0	0	0	0	0	0	0	0	0	0	0	0	0	0	0	0	0	0	0	0	0	0	0	0	0	0	0	0
b33363 CP030257 Malassezia restricta KCTC 27527	4	66	5	0	0	0	0	0	0	0	0	0	0	0	0	0	0	0	0	0	0	0	0	0	0	0	0	0	0	0	0	0	0	0	0	0	0	0	0	0	0	0	0	2	0	0	0	0	0
b3384 AY123736 Finegoldia magna ATCC 29328	5	13	5	0	0	0	0	0	0	0	0	0	0	0	0	0	0	0	0	0	0	0	0	0	0	0	0	0	0	0	0	0	0	0	0	0	0	0	0	0	0	0	0	0	0	0	0	0	0
b21566 NZ_AJLO01000008 Pseudomonas geniculata N1	5	15	5	0	0	0	0	0	0	0	0	0	0	0	0	0	0	0	0	0	0	0	0	0	0	0	0	0	0	0	0	0	0	0	0	0	0	0	0	0	0	0	0	0	0	0	0	0	0
b6838 AY691277 Prevotella buccae ATCC 33574	3	73	5	0	0	0	0	0	0	0	0	0	3	0	0	0	0	0	0	0	0	0	0	0	0	0	0	0	0	0	0	0	0	0	0	0	0	0	0	0	0	0	0	0	0	0	0	0	0
b20443 HE613569 Streptococcus macedonicus ACA-DC 198	2	46	5	0	0	0	0	0	0	0	0	0	0	0	0	0	0	0	0	0	0	0	0	0	0	0	0	0	0	0	0	0	0	0	0	0	0	0	0	0	0	0	0	0	0	0	0	0	0
b6796 AY691235 Flavonifractor plautii ATCC 49531	3	91	5	0	0	0	0	0	0	0	0	0	0	0	0	0	0	0	0	0	0	0	0	0	0	0	0	0	0	0	0	0	0	0	0	0	0	0	0	0	0	0	0	0	0	0	0	0	0
b32652 NZ_PYTY01000026 Kluyvera sp. Nf5	5	467	5	0	0	0	0	0	0	0	0	0	0	0	0	0	0	0	0	0	0	0	0	0	0	0	0	0	0	0	0	0	0	0	0	0	0	0	0	0	0	0	0	0	0	0	0	0	0
b7260 CR925996 Pongo pygmaeus	1	13	5	0	0	0	0	0	0	0	0	0	0	0	0	0	0	0	0	0	0	0	0	0	0	0	0	0	0	0	0	0	0	0	0	0	0	0	0	0	0	0	0	0	0	0	0	0	0
b34976 NZ_CP030052 Bradyrhizobium guangdongense CCBAU 51649	2	41	5	0	0	0	0	0	0	0	0	0	2	0	0	0	0	0	0	0	0	0	0	0	0	0	0	0	0	0	0	0	0	0	0	0	0	2	0	0	0	3	0	0	0	0	0	0	0
b31992 PYGH01000011 Fusobacterium naviforme ATCC 25832	4	156	5	0	0	0	0	0	0	0	0	0	0	0	0	0	0	0	0	0	0	0	0	0	0	0	0	0	0	0	0	0	0	0	0	0	0	0	0	0	0	0	0	0	0	0	0	0	0
b13630 NC_013520 Veillonella parvula DSM 2008	4	48	5	0	0	0	0	0	0	0	0	0	0	0	0	0	0	14	0	0	0	0	0	0	0	0	0	0	0	0	0	0	0	0	0	0	0	0	0	0	0	0	0	0	0	0	0	0	0
b32190 NZ_CP027001 Corynebacterium camporealensis CIP 105508	4	3914	5	0	0	0	0	0	0	0	0	0	0	0	0	0	0	0	0	0	0	0	0	0	0	0	0	0	0	0	0	0	0	0	0	0	0	0	0	0	0	0	0	0	0	0	0	0	0
b31327 NZ_OCTQ01000001 Miniphocibacter massiliensis Marseille-P4678	5	684	5	0	0	0	0	0	0	0	0	0	0	0	0	0	0	0	0	0	0	0	0	0	0	0	0	0	0	0	0	0	0	0	0	0	0	0	0	0	0	0	0	0	0	0	0	0	0
b30182 NZ_FNID01000014 Acetanaerobacterium elongatum CGMCC 1.5012	3	143	5	0	0	0	0	0	0	0	0	0	0	0	0	0	0	0	0	0	0	0	0	0	0	0	0	0	0	0	0	0	0	0	0	0	0	0	0	0	0	0	0	0	0	0	0	0	0
b29725 NZ_NFKS01000024 Anaeromassilibacillus sp. An172	4	141	5	0	0	0	0	0	0	0	0	0	0	0	0	0	0	0	0	0	0	0	0	0	0	0	0	0	0	0	0	0	0	0	0	0	0	0	0	0	0	0	0	0	0	0	0	0	0
b26891 NZ_KB905695 Proteiniphilum acetatigenes DSM 18083	3	36	5	0	0	0	0	0	0	0	0	0	0	0	0	0	0	0	0	0	0	0	0	0	0	0	0	0	0	0	0	0	0	0	0	0	0	0	0	0	0	0	0	0	0	0	0	0	0
b28605 NZ_LQGI01000017 Histophilus somni 3768HS	2	50	5	0	0	0	0	0	0	0	0	0	0	0	0	0	0	0	0	0	0	0	0	0	0	0	0	0	0	0	0	0	0	0	0	0	20	0	0	0	0	0	0	0	0	0	0	0	0
b35443 BCMJ01000007 Lactobacillus [Secundilactobacillus] silagincola IWT5	3	2929	5	0	0	0	0	0	0	0	0	0	0	0	0	0	0	0	0	0	0	0	0	0	0	0	0	0	0	0	0	0	0	0	0	0	0	0	0	0	0	0	0	0	0	0	0	0	0
b31930 NZ_CP007130 Gemmatirosa kalamazoonesis KBS708 ATCC BAA-2150	1	40	5	0	0	0	0	0	0	0	0	0	0	0	0	0	0	0	0	0	0	0	0	0	0	0	0	0	0	0	0	0	0	0	0	0	0	0	0	0	0	0	0	0	0	3	0	0	0
b7261 CAAJ01003652 Plasmodium chabaudi	1	25	5	0	0	0	0	0	0	0	0	0	0	0	0	0	0	0	0	0	0	0	0	0	0	0	0	0	0	0	0	0	0	0	0	0	0	0	0	0	0	0	0	0	0	0	0	0	0
b30219 NZ_FNZF01000010 Bhargavaea ginsengi CGMCC 1.6763	3	17	5	0	0	0	0	0	0	0	0	0	0	0	0	0	0	0	0	0	0	0	0	0	0	0	0	0	0	0	0	0	0	0	0	0	0	0	0	0	0	0	0	0	0	0	0	0	0
b3448 AY123710 Veillonella dispar ATCC 17748	3	54	4	0	0	0	0	0	0	0	0	0	0	0	0	0	0	0	0	0	0	0	0	0	0	0	0	0	0	0	0	0	0	0	0	0	0	0	0	0	0	0	0	0	0	0	0	0	0
b18908 NZ_AFBP01000090 Parasutterella excrementihominis YIT 11859 DSM 21040	2	107	4	0	0	0	0	0	0	0	0	0	0	0	0	0	0	0	0	0	0	0	0	0	0	0	0	0	0	0	0	0	0	0	0	0	0	0	0	0	0	0	0	0	0	0	0	0	0
b33378 QLNH01002827 Streptomyces cavourensis YBQ59	2	22	4	0	0	0	0	0	0	0	0	0	0	0	0	0	0	0	0	0	0	0	0	0	0	0	0	0	0	0	0	0	0	0	0	0	0	0	0	0	0	0	0	0	0	0	0	0	0
b12698 NZ_ABWZ01000002 Bacteroides dorei DSM 17855	2	32	4	0	0	0	0	0	0	0	0	0	0	0	0	0	0	0	0	0	0	0	0	0	0	0	0	0	0	0	0	0	0	0	0	0	0	0	0	0	0	0	0	0	0	0	0	0	0
b20761 ACWW01000092 Subdoligranulum sp. 4_3_54A2FAA	3	12	4	0	0	0	0	0	0	0	0	0	0	0	0	0	0	0	0	0	0	0	0	0	0	0	0	0	0	0	0	0	0	0	0	0	0	0	0	0	0	0	0	0	0	0	0	0	0
b13689 CP001682 Cryptobacterium curtum DSM 15641	1	1346	4	0	0	0	0	0	0	0	0	0	0	0	0	0	0	0	0	0	0	0	0	0	0	0	0	0	0	0	0	0	0	0	0	0	0	0	0	0	0	0	0	0	0	0	0	0	0
b31584 NZ_MUFP01000020 Salinivibrio proteolyticus DSM 19052	1	32	4	0	0	0	0	0	0	0	0	0	0	0	0	0	0	0	0	0	0	0	0	0	0	0	0	0	0	0	0	0	0	0	0	0	0	0	0	3	0	0	0	0	0	0	0	0	0
b31118 NZ_MTZU01000087 Pseudomonas mesoacidophila ATCC 31433	1	23	4	0	0	0	0	0	0	0	0	0	0	0	0	0	0	0	0	0	0	0	0	0	0	0	0	0	0	0	0	0	0	0	0	0	0	0	0	0	0	0	0	0	0	0	0	0	0
b10774 CP001071 Akkermansia muciniphila ATCC BAA-835	3	17	4	0	0	0	0	0	0	0	0	0	0	0	0	0	0	0	0	0	0	0	0	0	0	0	0	0	0	0	0	0	0	0	0	0	0	0	0	0	0	0	0	0	0	0	0	0	0
b6850 AY691289 Prevotella veroralis ATCC 33779	4	2189	4	0	0	0	0	0	0	0	0	0	0	0	0	0	0	0	0	0	0	0	0	0	0	0	0	0	0	0	0	0	0	0	0	0	0	0	0	0	0	0	0	0	0	0	0	0	0
b17654 AB547551 Bacteroides clarus JCM 16067	2	140	4	0	0	0	0	0	0	0	0	0	0	0	0	0	0	0	0	0	0	0	0	0	0	0	0	0	0	0	0	0	0	0	0	0	0	0	0	0	0	0	0	0	0	0	0	0	0
b20192 ACRN01000011 Actinomyces graevenitzii C83	4	24	4	0	0	0	0	0	0	0	0	0	0	0	0	0	0	0	0	0	0	0	0	0	0	0	0	0	0	0	0	0	0	0	0	0	0	0	0	0	0	0	0	0	0	0	0	0	0
b14123 ACBX01000045 Prevotella copri DSM 18205	4	16	4	0	0	4	0	0	0	0	0	0	0	0	0	0	0	0	0	0	0	0	0	0	0	0	0	0	0	0	0	0	0	0	0	0	0	0	0	0	0	0	0	0	0	0	0	0	0
b30104 NZ_FZNZ01000022 Prevotella jejuni DSM 26989	5	285	4	0	0	0	0	0	0	0	0	0	0	0	0	0	0	0	0	0	0	0	0	0	0	0	0	0	0	0	0	0	0	0	0	0	0	0	0	0	0	0	0	0	0	0	0	0	0
b28202 NZ_AUBK01000003 Actinotignum schaalii DSM 15541	1	109	4	0	0	0	0	0	0	0	0	0	0	0	0	0	0	0	0	0	0	0	0	0	0	0	0	0	0	0	0	0	0	0	0	0	0	0	0	0	0	0	0	0	0	0	0	0	0
b818 AF245681 Enterococcus faecium ATCC 19434	1	21	4	0	0	0	0	0	0	0	0	0	0	0	0	0	0	0	0	0	0	0	0	0	0	0	0	0	0	0	0	0	0	0	0	0	0	0	0	0	0	0	0	0	0	0	0	0	0
b30253 AB491759 Bifidobacterium kashiwanohense HM2-2 DSM 21854	2	55	4	0	0	0	0	0	0	0	0	0	0	0	0	0	0	0	0	0	0	0	0	0	0	0	0	0	0	0	0	0	0	0	0	0	0	0	0	0	0	0	0	0	0	0	0	0	0
b13665 ABYQ01000017 Corynebacterium pseudogenitalium ATCC 33035	3	26	4	0	0	0	0	0	0	0	0	0	0	0	0	0	0	0	0	0	0	0	0	0	0	0	0	0	0	0	0	0	0	0	0	0	0	0	0	0	0	0	0	0	0	0	0	0	0
b825 AF245667 Enterococcus gallinarum ATCC 49573	1	83	4	0	0	0	0	0	0	0	0	0	0	0	0	0	0	0	0	0	0	0	0	0	0	0	0	0	0	0	0	0	0	0	0	0	0	0	0	0	0	0	0	0	0	0	0	0	0
b283 AF240571 Bifidobacterium ruminantium JCM8222	2	2494	4	0	0	0	0	0	0	0	0	0	0	0	0	0	0	0	0	0	0	0	0	0	0	0	0	0	0	0	0	0	0	0	0	0	0	0	0	0	0	0	0	0	0	0	0	0	0
b31918 NZ_PSNY01000002 Schlegelella thermodepolymerans DSM 15344	3	21	4	0	0	0	0	0	0	0	0	0	0	0	0	0	0	0	0	0	0	0	0	0	0	0	0	0	0	0	0	0	0	0	0	0	0	4	0	0	0	0	0	0	0	0	0	0	0
b18514 AEVD01000004 Streptococcus infantis ATCC 700779	4	91	4	0	0	0	0	0	0	0	0	0	0	0	0	0	0	0	0	0	0	0	0	0	0	0	0	0	0	0	0	0	0	0	0	0	0	0	0	0	0	0	0	0	0	0	0	0	0
b28563 NZ_CP009245 Corynebacterium aquilae S-613 DSM 44791	4	284	4	0	0	0	0	0	0	0	0	0	0	0	0	0	0	0	0	0	0	0	0	0	0	0	0	0	0	0	0	0	0	0	0	0	0	0	0	0	0	0	0	0	0	0	0	0	0
b30707 NZ_CP019688 Corynebacterium glaucum DSM 30827	3	22	4	0	0	0	0	0	0	0	0	0	0	0	0	0	0	0	0	0	0	0	0	0	0	0	0	0	8	0	0	0	0	0	0	0	0	0	0	0	0	0	0	0	0	0	0	0	0
b29429 NZ_KV793355 Trueperella sp. HMSC08H06	2	130	4	0	0	0	0	0	0	0	0	0	0	0	0	0	0	0	0	0	0	0	0	0	0	0	0	0	0	0	0	0	0	0	0	0	0	0	0	0	0	0	0	0	0	0	0	0	0
b17620 AB547603 Prevotella dentasini JCM 15908	4	308	4	0	0	0	0	0	0	0	0	0	0	0	0	0	0	0	0	0	0	0	0	0	0	0	0	0	0	0	0	0	0	0	0	0	0	0	0	0	0	0	0	0	0	0	0	0	0
b34796 NZ_LS999944 Lachnoclostridium pacaense Marseille-P3100	3	16	4	0	0	0	0	0	0	0	0	0	0	0	0	0	0	0	0	0	0	0	0	0	0	0	0	0	0	0	0	0	0	0	0	0	0	0	0	0	0	0	0	0	0	0	0	0	0
b30231 NZ_LT629779 Pseudarthrobacter equi IMMIB L-1606	3	1449	4	0	0	0	0	0	0	0	0	0	0	0	0	0	0	0	0	0	0	0	0	0	0	0	0	0	0	0	0	0	0	0	0	0	0	0	0	0	0	0	0	0	0	0	0	0	0
b31293 NZ_PEOG01000022 Mitsuaria sp. HWN-4	3	43	4	0	0	0	0	0	0	0	0	0	0	0	0	0	0	0	0	0	0	0	0	0	0	0	0	0	20	0	0	0	0	0	0	0	0	0	0	0	0	0	0	0	0	0	0	0	0
b29736 NZ_NFHE01000009 Pseudoflavonifractor sp. An85	4	48	4	0	0	0	0	0	0	0	0	0	0	0	0	0	0	0	0	0	0	0	0	0	0	0	0	0	0	0	0	0	0	0	0	0	0	0	0	0	0	0	0	0	0	0	0	0	0
b29700 NZ_BAGL01000084 Nocardia transvalensis NBRC 15921	1	33	4	0	0	0	0	0	0	0	0	0	0	0	0	0	0	0	0	0	0	0	0	0	0	0	0	0	0	0	0	0	0	0	0	0	0	0	0	0	0	0	0	0	0	0	0	0	0
b18128 CP002207 Bacillus atrophaeus 1942	2	41	4	0	0	0	0	0	0	0	0	0	0	0	0	0	0	0	0	0	0	0	0	0	0	0	0	0	0	0	0	0	0	0	0	0	0	0	0	0	0	0	0	0	0	0	0	0	0
b34379 RXOF01000003 Hymenobacter gummosus KCTC 52166	4	81	4	0	0	0	0	0	0	0	0	0	0	0	0	0	0	0	0	0	0	0	0	0	0	0	0	0	0	0	0	0	0	0	0	0	0	0	0	0	0	0	0	0	0	0	0	0	0
b31780 BFAV01000141 Desulfocucumis palustris NAW-5	3	98	4	0	0	0	0	0	0	0	0	0	0	0	0	0	0	0	0	0	0	0	0	0	0	0	0	0	0	0	0	0	0	0	0	0	0	0	0	0	0	0	0	0	0	0	0	0	0
b28683 NZ_FTNI01000023 Microbispora rosea ATCC 12950	3	27	4	0	0	0	0	0	0	0	0	0	0	0	0	0	0	0	0	0	0	0	0	0	0	0	0	0	0	0	0	0	0	0	0	0	0	0	0	0	0	0	0	0	0	0	0	0	0
b29356 NZ_MVHT01000184 Mycobacterium intermedium DSM 44049	2	13	4	0	0	0	0	0	0	0	0	0	0	0	0	0	0	0	0	0	0	0	0	0	0	0	0	0	0	0	0	0	0	0	0	0	4	0	0	0	0	0	0	0	0	0	0	0	0
b32932 NZ_QJJI01000003 Grimontella sp. AG753	1	15	3	0	0	0	0	0	0	0	0	0	0	0	0	0	0	0	0	0	0	0	0	0	0	0	0	0	0	0	0	0	0	0	0	0	0	0	0	0	0	0	0	0	0	0	0	0	0
b35517 NZ_LT964761 Lactobacillus [Limosilactobacillus] timonensis Marseille-P3825	1	3436	3	0	0	0	0	0	0	0	0	0	0	0	0	0	0	0	0	0	0	0	0	0	0	0	0	0	0	0	0	0	0	0	0	0	0	0	0	0	0	0	0	0	0	0	0	0	0
b29331 NZ_AGDG01000040 Bacteroides faecis MAJ27	2	710	3	0	0	0	0	0	0	0	0	0	0	0	0	0	0	0	0	0	0	0	0	0	0	0	0	0	0	0	0	0	0	0	0	0	0	0	0	0	0	0	0	0	0	0	0	0	0
b19661 CP003058 Acidaminococcus intestini RyC-MR95	2	13	3	0	0	0	0	0	0	0	0	0	0	0	0	0	0	0	0	0	0	0	0	0	0	0	0	0	0	0	0	0	0	0	0	0	0	0	0	0	0	0	0	0	0	0	0	0	0
b32165 NZ_PPQY01000043 Staphylococcus condimenti DSM 11674	1	80	3	0	0	0	0	0	0	0	0	0	0	0	0	0	0	0	0	0	0	0	0	0	0	0	0	0	0	0	0	0	0	0	0	0	0	0	0	0	0	0	0	0	0	0	0	0	0
b235 AF053574 Staphylococcus caprae ATCC 35538	1	64	3	0	0	0	0	0	0	0	0	0	0	0	0	0	0	0	0	0	0	0	0	0	0	0	0	0	0	0	0	0	0	0	0	0	0	0	0	0	0	0	0	0	0	0	0	0	0
b850 AF286735 Bifidobacterium lactis 9952	2	37	3	0	0	0	0	0	0	0	0	0	0	0	0	0	0	0	0	0	0	0	0	0	0	0	0	0	0	0	0	0	0	0	0	0	0	0	0	0	0	0	0	0	0	0	0	0	0
b22237 NZ_AMEX01000007 Veillonella atypica KON ATCC 17744	2	10	3	0	0	0	0	0	0	0	0	0	0	0	0	0	0	0	0	0	0	0	0	0	0	0	0	0	0	0	0	0	0	0	0	0	0	0	0	4	0	0	0	0	0	0	0	0	0
b30562 LT906467 Corynebacterium imitans NCTC13015	3	9	3	0	0	0	0	0	0	0	0	0	0	0	0	0	0	0	0	0	0	0	0	0	0	0	0	0	0	0	0	0	0	0	0	0	0	0	0	0	0	0	0	0	0	0	0	0	0
b33700 UHFT01000001 Streptococcus milleri NCTC11063	2	187	3	0	0	0	0	0	0	0	0	0	0	0	0	0	0	0	0	0	0	0	0	0	0	0	0	0	0	0	0	0	0	0	0	0	0	0	0	0	0	0	0	0	0	0	0	0	0
b35283 NZ_HF545616 Ruminococcus bicirculans 80/3	3	14	3	0	0	0	0	0	0	0	0	0	0	0	0	0	0	0	0	0	0	0	0	0	0	0	0	0	0	0	0	0	0	0	0	0	0	0	0	0	0	0	0	0	0	0	0	0	0
b7991 DQ302726 Streptococcus lutetiensis ATCC BAA-103	2	906	3	0	0	0	0	0	0	0	0	0	0	0	0	0	0	0	0	0	0	0	0	0	0	0	0	0	0	0	0	0	0	0	0	0	0	0	0	0	0	0	0	0	0	0	0	0	0
b29894 NZ_FRDD01000024 Xanthomonas retroflexus 1	3	7	3	0	0	0	0	0	0	0	0	0	0	0	0	0	0	0	0	0	0	0	0	0	0	0	0	0	0	0	0	0	0	0	0	0	0	0	0	0	0	0	0	0	0	0	0	0	0
b9553 NC_009439 Pseudomonas mendocina strain ymp	3	73	3	0	0	0	0	0	0	0	0	0	0	0	0	0	0	0	0	0	0	0	0	0	0	0	0	0	0	0	0	0	0	0	0	0	0	0	0	0	0	0	0	0	0	0	0	0	0
b1211 AY004272 Bifidobacterium catenulatum JCM1194	3	54	3	0	0	0	0	0	0	0	0	0	0	0	0	0	0	0	0	0	0	0	0	0	0	0	0	0	0	0	0	0	0	0	0	0	0	0	0	0	0	0	0	0	0	0	0	0	0
b18121 NC_014643 Rothia dentocariosa ATCC 17931	3	11	3	0	0	0	0	0	0	0	0	0	0	0	0	0	0	0	0	0	0	0	0	0	0	0	0	0	0	0	0	0	0	0	0	0	0	0	0	0	0	0	0	0	0	0	0	0	0
b31921 PDDA01000007 Lelliottia amnigena LMG 2784	1	80	3	0	0	0	0	0	0	0	0	0	0	0	0	0	0	0	0	0	0	0	0	0	0	0	0	0	0	0	0	0	0	0	0	0	0	0	0	0	0	0	0	0	0	0	0	0	0
b33010 UAVU01000003 Cedecea neteri NCTC12120	2	10	3	0	0	0	0	0	0	0	0	0	0	0	0	0	0	0	0	0	0	0	0	0	0	0	0	0	0	0	0	0	0	0	0	0	0	0	0	0	0	0	0	0	0	0	0	0	0
b31773 NZ_PQKC01000009 Leclercia sp. LSNIH2	3	38	3	0	0	0	0	0	0	0	0	0	0	0	0	0	0	0	0	0	0	0	0	0	0	0	0	0	0	0	0	0	0	0	0	0	0	0	0	0	0	0	0	0	0	0	0	0	0
b450 Z22955 Neisseria flavescens	3	117	3	0	0	0	0	0	0	0	0	0	0	0	0	0	0	0	0	0	0	0	0	0	0	0	0	0	0	0	0	0	0	0	0	0	0	0	0	0	0	0	0	0	0	0	0	0	0
b29981 NIFJ01000051 Pseudomonas poae PpR24	2	7	3	0	0	0	0	0	0	0	0	0	0	0	0	0	0	0	0	0	0	0	0	0	0	0	0	0	0	0	0	0	0	0	0	0	0	0	0	0	0	0	0	0	0	0	0	0	0
b30407 NZ_FMYF01000019 Raineyella antarctica LZ-22	1	7	3	0	0	0	0	0	0	0	0	0	0	0	0	0	0	0	0	0	0	0	0	0	0	0	0	0	0	0	0	0	0	0	0	0	0	0	0	0	0	0	0	3	0	0	0	2	0
b34509 RJJU01000020 Rhizobium fabae CCBAU 33202	2	40	3	0	0	0	0	0	0	0	0	0	0	0	0	0	0	0	0	0	0	0	0	0	0	0	0	0	0	0	0	0	0	0	0	0	0	0	0	0	0	0	0	0	0	0	0	0	0
b30246 NZ_FORF01000019 Aquamicrobium aerolatum DSM 21857	1	28	3	0	0	0	0	0	0	0	0	0	0	0	0	0	0	0	0	0	0	0	0	0	0	0	0	0	0	0	0	0	0	0	0	0	2	0	0	0	0	10	0	0	0	0	16	0	0
b13668 ABYO01000244 Anaerococcus lactolyticus ATCC 51172	3	211	3	0	0	0	0	0	0	0	0	0	0	0	0	0	0	0	0	0	0	0	0	0	0	0	0	0	0	0	0	0	0	0	0	0	0	0	0	0	0	0	0	0	0	0	0	0	0
b30250 NZ_LT629749 Friedmanniella luteola DSM 21741	2	33	3	0	0	0	0	0	0	0	0	0	0	0	0	0	0	0	0	0	0	0	0	0	0	0	0	21	0	0	0	0	0	0	0	0	0	0	0	0	0	0	0	0	0	0	0	0	0
b33662 UGNN01000002 Kocuria rosea NCTC7511	2	29	3	0	0	0	0	0	0	0	0	0	0	0	0	0	0	0	0	0	0	0	0	0	0	0	0	0	0	0	0	0	0	0	0	0	0	0	0	0	0	0	0	0	0	0	0	0	0
b29765 NZ_NHOC01000007 Butyricicoccus sp. BB10 DSM 104997	3	57	3	0	0	0	0	0	0	0	0	0	0	0	0	0	0	0	0	0	0	0	0	0	0	0	0	0	0	0	0	0	0	0	0	0	0	0	0	0	0	0	0	0	0	0	0	0	0
b33204 NZ_QGTJ01000004 Plasticicumulans acidivorans DSM 23606	1	22	3	0	0	0	0	0	0	0	0	0	0	0	0	0	0	0	0	0	0	0	0	0	0	0	0	0	0	0	0	0	0	0	0	0	0	0	0	0	0	0	0	0	0	0	0	0	0
b31364 NZ_PJAF01000019 Corynebacterium mastitidis 16-1433	2	9	3	0	0	0	0	0	0	0	0	0	0	0	0	0	0	0	0	0	0	0	0	0	0	0	0	0	0	0	0	0	0	0	0	0	0	0	0	0	0	0	0	0	0	0	0	0	0
b10265 EF685238 Rhodococcus fascians ATCC 12974	2	36	3	0	0	0	0	0	0	0	0	0	0	0	0	0	0	0	0	0	0	0	0	0	0	0	0	0	0	0	0	0	0	0	0	0	0	0	0	0	0	0	0	0	0	0	0	0	0
b30900 NZ_CP018783 Curtobacterium pusillum AA3	3	38	3	0	0	0	0	0	0	0	0	0	0	0	0	0	0	0	0	0	0	0	0	0	0	0	0	0	0	0	0	0	0	0	0	0	0	0	0	0	0	0	0	0	0	0	0	0	0
b32313 QBKT01000013 Kordia periserrulae DSM 25731	1	21	3	0	0	0	0	0	0	0	0	0	0	0	0	0	0	0	0	0	0	0	0	0	0	0	0	0	0	0	0	0	0	0	0	0	0	0	0	0	0	0	0	0	0	0	0	0	0
b34941 SDPN01000051 Agromyces albus DSM 15934	2	10	3	0	0	0	0	0	0	0	0	0	3	0	0	0	0	0	0	0	0	0	0	0	0	0	0	0	0	0	0	0	0	0	0	0	0	0	0	0	0	0	0	0	0	0	0	0	0
b34782 SDMQ01000003 Propioniciclava sinopodophylli KCTC 33808	3	15	3	0	0	0	0	0	0	0	0	0	0	0	0	0	0	0	0	0	0	0	0	0	0	0	0	0	0	0	0	0	0	0	0	0	0	0	0	0	0	0	0	3	0	0	0	0	0
b30554 NZ_NMVM01000006 Propionibacteriaceae bacterium NML 090529	3	18	3	0	0	0	0	0	0	0	0	0	0	0	0	0	0	0	0	0	0	0	0	0	0	0	0	0	0	0	0	0	0	0	0	0	0	0	0	0	0	0	0	0	0	0	0	0	0
b6859 AY691298 Blautia hansenii ATCC 27752	2	494	3	0	0	0	0	0	0	0	0	0	0	0	0	0	0	0	0	0	0	0	0	0	0	0	0	0	0	0	0	0	0	0	0	0	0	0	0	0	0	0	0	0	0	0	0	0	0
b29533 NZ_CP020715 Cnuibacter physcomitrellae XA(T)	1	29	3	0	0	0	0	0	0	0	0	0	0	0	0	0	0	0	0	0	0	0	0	0	0	0	0	0	0	0	0	0	0	0	0	0	0	0	0	0	0	0	0	0	0	0	0	0	0
b29843 NZ_NASO01000009 Gilliamella sp. A-TSA1	3	40	3	0	0	0	0	0	0	0	0	29	0	0	0	0	0	0	0	0	0	0	0	0	0	0	0	0	0	0	0	0	0	0	0	0	0	0	0	0	0	0	0	0	0	0	0	0	0
b17640 AB547583 Porphyromonas gingivicanis JCM 15907	2	29	3	0	0	0	0	0	0	0	0	0	0	0	0	0	0	0	0	0	0	0	0	0	0	0	0	0	0	0	0	0	0	0	0	0	0	0	0	0	0	0	0	0	0	0	0	0	0
b33979 NZ_RCWJ01000001 Mycetocola zhadangensis ZD1-4	3	58	3	0	0	0	0	0	0	0	0	0	0	0	0	0	0	0	0	0	0	0	0	0	0	0	0	0	0	0	0	0	0	0	0	0	0	0	0	0	0	0	0	0	0	0	0	0	0
b12562 NW_002063053 Streptomyces clavuligerus ATCC 27064	2	15	3	0	0	0	0	0	0	0	0	0	0	0	0	0	0	0	0	0	0	0	0	0	0	0	0	0	0	0	0	0	0	0	0	0	0	0	0	0	0	0	0	0	0	0	0	0	0
b20758 ADMB01000038 Megamonas funiformis YIT 11815	2	13	3	0	0	0	0	0	0	0	0	0	0	0	0	0	0	0	0	0	0	0	0	0	0	0	0	0	0	0	0	0	0	0	0	0	0	0	0	0	0	0	0	0	0	0	0	0	0
b32722 NZ_LIPO01000038 Streptomyces almquistii NRRL B-1685	1	10	3	0	0	0	0	0	0	0	0	0	0	0	0	0	0	0	0	0	0	0	0	0	0	0	0	0	0	0	0	0	0	0	0	0	0	0	0	0	0	0	0	0	0	0	0	0	0
b33947 NZ_QQRS01000003 Planomicrobium okeanokoites IFO 12536	2	48	3	0	0	0	0	0	0	0	0	0	0	0	0	0	0	0	0	0	0	0	0	0	0	0	0	0	0	0	0	0	0	0	0	0	0	0	0	0	0	0	0	0	0	0	0	0	0
b32544 QEKY01000009 Porphyromonas loveana DSM 28520	2	14	3	0	0	0	0	0	0	0	0	0	0	0	0	0	0	0	0	0	0	0	0	0	0	0	0	0	0	0	0	0	0	0	0	0	0	0	0	0	0	0	0	0	0	0	0	0	0
b35466 CP034726 Lactobacillus [Acetilactobacillus] jinshani [jinshanensis] HSLZ-75	1	65	3	0	0	0	0	0	0	0	0	0	0	0	0	0	0	0	0	0	0	0	0	0	0	0	0	0	0	0	0	0	0	0	0	0	0	0	0	0	0	0	0	0	0	0	0	0	0
b17659 AB547556 Bacteroides graminisolvens JCM 15093	3	136	3	0	0	0	0	0	0	0	0	0	0	0	0	0	0	0	0	0	0	0	0	0	0	0	0	0	0	0	0	0	0	0	0	0	0	0	0	0	0	0	0	0	0	0	0	0	0
b30972 NZ_CP023778 Nocardia terpenica NC_YFY_NT001	1	63	3	0	0	0	0	0	0	0	0	0	0	0	0	0	0	0	0	0	0	0	0	0	0	0	0	0	0	0	0	0	0	0	0	0	0	0	0	0	0	0	0	0	0	0	0	0	0
b17720 NC_014377 Thermosediminibacter oceani DSM 16646	2	7	3	0	0	0	0	0	0	0	0	0	0	0	0	0	0	0	0	0	0	0	0	0	0	0	0	0	0	0	0	0	0	0	0	0	0	0	0	0	0	0	0	0	0	0	0	0	0
b6808 AY691247 Corynebacterium ammoniagenes ATCC 6871	3	7	3	0	0	0	0	0	0	0	0	0	0	0	0	0	0	0	0	0	0	0	0	0	0	0	0	0	0	0	0	0	0	0	0	0	0	0	0	0	0	0	0	0	0	0	0	0	0
b29489 NZ_LQOZ01000036 Mycobacterium hiberniae ATCC 49874	1	153	3	0	0	0	0	0	0	0	0	0	0	0	0	0	0	0	0	0	0	0	0	0	0	0	0	0	0	0	0	0	0	0	0	0	0	0	0	0	0	0	0	0	0	0	0	0	0
b1028 AF440236 Bacteroides ovatus ATCC 8483	1	10	2	0	0	0	0	0	0	0	0	0	0	0	0	0	0	0	0	0	0	0	0	0	0	0	0	0	0	0	0	0	0	0	0	0	0	0	0	0	0	0	0	0	0	0	0	0	0
b217 U92809 Staphylococcus haemolyticus ATCC 29970	1	16	2	0	0	0	0	0	0	0	0	0	0	0	0	0	0	0	0	0	0	0	0	0	0	0	0	0	0	0	0	0	0	0	0	0	0	0	0	0	0	0	0	0	0	0	0	0	0
b6770 AY691209 Bacteroides caccae ATCC 43185	1	28	2	0	0	0	0	0	0	0	0	0	0	0	0	0	0	0	0	0	0	0	0	0	0	0	0	0	0	0	0	0	0	0	0	0	0	0	0	0	0	0	0	0	0	0	0	0	0
b15281 NZ_ACLL01000023 Lactobacillus [Limosilactobacillus] antri DSM 16041	2	111	2	0	0	0	0	0	0	0	0	0	0	0	0	0	0	0	0	0	0	0	0	0	0	0	0	0	0	0	0	0	0	0	0	0	0	0	0	0	0	0	0	0	0	0	0	0	0
b21891 AHAF01000020 Veillonella ratti ACS-216-V-Col6b	2	10	2	0	0	0	0	0	0	0	0	0	0	0	0	0	0	0	0	0	0	0	0	0	0	0	0	0	0	0	0	0	0	0	0	0	0	0	0	0	0	0	0	0	0	0	0	0	0
b19742 ADLD01000009 Alistipes indistinctus YIT 12060	2	8	2	0	0	0	0	0	0	0	0	0	0	0	0	0	0	0	0	0	0	0	0	0	0	0	0	0	0	5	0	0	0	0	0	0	0	0	0	0	0	0	0	0	0	0	0	0	0
b28201 AWUR01000014 Acidaminococcus sp. BV3L6	1	5	2	0	0	0	0	0	0	0	0	0	0	0	0	0	0	0	0	0	0	0	0	0	0	0	0	0	0	0	0	0	0	0	0	0	0	0	0	0	0	0	0	0	0	0	0	0	0
b14106 NZ_ACIP02000002 Shuttleworthia satelles DSM 14600	2	1865	2	0	0	0	0	0	0	0	0	0	0	0	0	0	0	0	0	0	0	0	0	0	0	0	0	0	0	0	0	0	0	0	0	0	0	0	0	0	0	0	0	0	0	0	0	0	0
b29269 NAEW01000008 Citrobacter braakii ATCC 51113	2	18	2	0	0	0	0	0	0	0	0	0	0	0	0	0	0	0	0	0	0	0	0	0	0	0	0	0	0	0	0	0	0	0	0	0	0	0	0	0	0	0	0	0	0	0	0	0	0
b10372 DS264627 Mannheimia haemolytica PHL213 ATCC BAA-410	1	9	2	0	0	0	0	0	0	0	0	0	0	0	0	0	0	0	0	0	0	0	0	0	0	0	0	0	0	0	0	0	0	0	0	0	0	0	0	0	0	0	0	0	0	0	0	0	0
b33513 NZ_QENG01000001 Achromobacter insuavis 7393	2	5	2	0	0	0	0	0	0	0	0	0	0	0	0	0	0	0	0	0	0	0	0	0	0	0	0	0	0	0	0	0	0	0	0	0	0	0	0	0	0	0	0	0	0	0	0	0	0
b277 AF240565 Parascardovia denticolens DSM 10105	2	1178	2	0	0	0	0	0	0	0	0	0	0	0	0	0	0	0	0	0	0	0	0	0	0	0	0	0	0	0	0	0	0	0	0	0	0	0	0	0	0	0	0	0	0	0	0	0	0
b3490 AY166575 Bifidobacterium suis JCM7139	1	7	2	0	0	0	0	0	0	0	0	0	0	0	0	0	0	0	0	0	0	0	0	0	0	0	0	0	0	0	0	0	0	0	0	0	0	0	0	0	0	0	0	0	0	0	0	0	0
b7840 AF429673 Lactobacillus sp. ATCC 4005	2	18	2	0	0	0	0	0	0	0	0	0	0	0	0	0	0	0	0	0	0	0	0	0	0	0	0	0	0	0	0	0	0	0	0	0	0	0	0	0	0	0	0	0	0	0	0	0	0
b815 AF245678 Enterococcus avium ATCC 14025	1	28	2	0	0	0	0	0	0	0	0	0	0	0	0	0	0	0	0	0	0	0	0	0	0	0	0	0	0	0	0	0	0	0	0	0	0	0	0	0	0	0	0	0	0	0	0	0	0
b3316 AF405388 Lactobacillus [Levilactobacillus] brevis ATCC 14869 Neotype	2	13	2	0	0	0	0	0	0	0	0	0	0	0	0	0	0	0	0	0	0	0	0	0	0	0	0	0	0	0	0	0	0	0	0	0	0	0	0	0	0	0	0	0	0	0	0	0	0
b16589 EU306800 Aeromonas punctata CECT 838	2	7	2	0	0	0	0	0	0	0	0	0	0	0	0	0	0	0	0	0	0	0	0	0	0	0	0	0	0	0	0	0	0	0	0	0	0	0	0	0	0	0	0	0	0	0	0	0	0
b6847 AY691286 Prevotella oris ATCC 33573	1	132	2	0	0	0	0	0	0	0	0	0	0	0	0	0	0	0	0	0	0	0	0	0	0	0	0	0	0	0	0	0	0	0	0	0	0	0	0	0	0	0	0	0	0	0	0	0	0
b30350 NZ_FOUI01000003 Pseudomonas yangmingensis DSM 24213	1	41	2	0	0	0	0	0	0	0	0	0	0	0	0	0	0	0	0	0	0	0	0	0	0	0	0	0	0	0	0	0	0	0	0	0	0	0	0	0	0	0	0	0	0	0	0	0	0
b19382 FR775907 Lactobacillus kitasatonis CIP 108218	2	4415	2	0	0	0	0	0	0	0	0	0	0	0	0	0	0	0	0	0	0	0	0	0	0	0	0	0	0	0	0	0	0	0	0	0	0	0	0	0	0	0	0	0	0	0	0	0	0
b15348 NC_015437 Selenomonas sputigena ATCC 35185	2	23	2	0	0	0	0	0	0	0	0	0	0	0	0	0	0	0	0	0	0	0	18	0	0	0	0	0	0	0	0	0	0	0	0	0	0	0	0	0	0	0	0	0	0	0	0	0	0
b14108 NZ_ACIL02000003 Catonella morbi ATCC 51271	1	27	2	0	0	0	0	0	0	0	0	0	0	0	0	0	0	0	0	0	0	0	0	0	0	0	0	0	0	0	0	0	0	0	0	0	0	0	0	0	0	14	0	0	0	0	13	0	0
b34189 NZ_QIBZ01000003 Slackia isoflavoniconvertens DSM 22006	2	4	2	0	0	0	0	0	0	0	0	0	0	0	0	0	0	0	0	0	0	0	0	0	0	0	0	0	0	0	0	0	0	0	0	0	0	0	0	0	0	0	0	0	0	0	0	0	0
b28181 AICS01000072 Streptococcus pseudopneumoniae ATCC BAA-960	2	4	2	0	0	0	0	0	0	0	0	0	0	0	0	0	0	0	0	0	0	0	0	0	0	0	0	0	0	0	0	0	0	0	0	0	0	0	0	0	0	0	0	0	0	0	0	0	0
b18297 AEPS01000002 Aggregatibacter segnis ATCC 33393	2	89	2	0	0	0	0	0	0	0	0	0	0	0	0	0	0	0	0	0	0	0	0	0	0	0	0	0	0	0	0	0	0	0	0	0	0	0	0	0	0	0	0	0	0	0	0	0	0
b12642 FM863819 Ochrobactrum rhizosphaerae PR17	2	5	2	0	0	0	0	0	0	0	0	0	0	0	0	0	0	0	0	0	0	0	0	0	0	0	0	0	0	0	0	0	0	0	0	0	0	0	0	0	0	0	0	0	0	0	0	0	0
b10204 DQ914835 Sphingobacterium multivorum LMG8342	1	8	2	0	0	0	0	0	0	0	0	0	0	0	0	0	0	0	0	0	0	0	0	0	0	0	0	0	0	0	0	0	0	0	0	0	0	0	0	0	0	0	0	0	0	0	0	0	0
b14505 NZ_ACCL02000002 Marvinbryantia formatexigens DSM 14469	2	71	2	0	0	0	0	0	0	0	0	0	0	0	0	0	0	0	0	0	0	0	0	0	0	0	0	0	0	0	0	0	0	0	0	0	0	0	0	0	0	0	0	0	0	0	0	0	0
b30228 NZ_FNKT01000004 Brevundimonas sp. 374	1	43	2	0	0	0	0	0	0	0	0	0	0	0	0	0	0	0	2	0	0	0	0	0	0	0	0	0	0	0	0	0	0	0	0	0	41	0	0	0	0	0	0	0	0	0	0	0	0
b30283 NZ_MLFN01000128 Pantoea conspicua LMG 24534	2	10	2	0	0	0	0	0	0	0	0	0	0	0	0	0	0	0	0	0	0	0	0	0	0	0	0	0	0	0	0	0	0	0	0	0	0	0	0	0	0	0	0	0	0	0	0	0	0
b11968 NZ_ABIY01000087 Bacteroides coprocola DSM 17136	2	12	2	0	0	0	0	0	0	0	0	0	0	0	0	0	0	0	0	0	0	0	0	0	0	0	0	0	0	0	0	0	0	0	0	0	0	0	0	0	0	0	0	0	0	0	0	0	0
b19897 ACVE01000002 Olsenella sp. oral taxon 809 str. F0356	2	4	2	0	0	0	0	0	0	0	0	0	0	0	0	0	0	0	0	0	0	0	0	0	0	0	0	0	0	0	0	0	0	0	0	0	0	0	0	0	0	0	0	0	0	0	0	0	0
b26802 NZ_KB911066 [Clostridium] sporosphaeroides VPI 4527 DSM 1294	2	235	2	0	0	0	0	0	0	0	0	0	0	0	0	0	0	0	0	0	0	0	0	0	0	0	0	0	0	0	0	0	0	0	0	0	0	0	0	0	0	0	0	0	0	0	0	0	0
b13642 ACHJ01000017 Corynebacterium lipophiloflavum DSM 44291	2	498	2	0	0	0	0	0	0	0	0	0	0	0	0	0	0	0	0	0	0	0	0	0	0	0	0	0	0	0	0	0	0	0	0	0	0	0	0	0	0	0	0	0	0	0	0	0	0
b30049 LSTO01000001 Noviherbaspirillum denitrificans TSA40	1	27	2	0	0	0	0	0	0	0	0	0	0	0	0	0	0	0	0	0	0	0	0	0	0	0	0	0	0	0	0	0	0	0	0	0	0	0	0	0	0	0	0	0	0	0	0	0	0
b27025 NZ_ANAM01000008 Salinicoccus carnicancri Crm	1	62	2	0	0	0	0	0	0	0	0	0	0	0	0	0	0	0	0	0	0	0	0	0	0	0	0	0	0	0	0	0	0	0	0	0	0	0	0	0	0	0	0	0	0	3	0	0	0
b29368 NZ_LXWF01000040 Rothia nasimurium PT-32	1	26	2	0	0	0	0	0	0	0	0	0	0	0	0	0	0	0	0	0	0	0	0	0	0	0	0	0	0	0	0	0	0	0	0	0	0	0	0	0	0	0	0	0	0	0	0	0	0
b32202 CP027433 Gordonia iterans Co17	1	8	2	0	0	0	0	0	0	0	0	0	0	0	0	0	0	0	0	0	0	0	0	0	0	0	0	0	0	0	0	0	0	0	0	0	0	0	0	0	0	0	0	0	0	0	0	0	0
b17631 AB547592 Prevotella baroniae JCM 13447	2	106	2	0	0	0	0	0	0	0	0	0	0	0	0	0	0	0	0	0	0	0	0	0	0	0	0	0	0	0	0	0	0	0	0	0	0	0	0	0	0	0	0	0	0	0	0	0	0
b20820 ALIY01000002 Atopobium sp. ICM58	2	23	2	0	0	0	0	0	0	0	0	0	0	0	0	0	0	0	0	0	0	0	0	0	0	0	0	0	0	0	0	0	0	0	2	0	0	0	0	0	0	0	0	0	0	0	0	0	0
b15304 NC_013521 Sanguibacter keddieii DSM 10542	1	25	2	0	0	0	0	0	0	0	0	0	0	0	0	0	0	0	0	0	0	0	0	0	0	0	0	0	0	0	0	0	0	0	0	0	0	0	0	0	0	0	0	0	0	0	0	0	0
b33818 NZ_PDVP01000009 Zhengella mangrovi X9-2-2	2	33	2	0	0	0	0	0	28	0	0	0	0	0	0	0	0	0	0	0	0	0	0	0	0	0	0	0	0	0	0	0	0	0	0	0	0	0	0	0	0	0	0	0	0	0	0	0	0
b29190 NZ_MUHX01000025 Pyramidobacter sp. C12-8	2	34	2	0	0	0	0	0	0	0	0	0	0	0	0	0	0	0	0	0	0	0	0	0	0	0	0	0	0	31	0	0	0	0	0	0	0	0	0	0	0	0	0	0	0	0	0	0	0
b7252 AE017340 Idiomarina loihiensis L2-TR	1	96	2	0	0	0	0	0	0	0	0	0	0	0	0	0	0	0	0	0	0	0	0	0	0	0	0	0	0	0	0	0	0	0	0	0	0	0	0	0	0	0	0	0	0	0	0	0	0
b19135 NZ_AFII01000001 Parvimonas sp. oral taxon 110 str. F0139	2	7	2	0	0	0	0	0	0	0	0	0	0	5	0	0	0	0	0	0	0	0	0	0	0	0	0	0	0	0	0	0	0	0	0	0	0	0	0	0	0	0	0	0	0	0	0	2	0
b6812 AY691251 Eubacterium eligens ATCC 27750	1	38	2	0	0	0	0	0	0	0	0	0	0	0	0	0	0	0	0	0	0	0	0	0	0	0	0	0	0	0	0	0	0	0	0	0	0	0	0	0	0	0	0	0	0	0	0	0	0
b32550 QEKK01000005 Intestinimonas butyriciproducens DSM 26588	1	35	2	0	0	0	0	0	0	0	0	0	0	0	0	0	0	0	0	0	0	0	0	0	0	0	0	0	0	0	0	0	0	0	0	0	0	0	0	0	0	0	0	0	0	0	0	0	0
b32567 QENV01000004 Devosia sp. PTEAB7WZ	1	20	2	0	0	0	0	0	0	0	0	0	0	0	0	0	0	0	0	0	0	0	0	0	0	0	0	0	0	0	0	0	0	0	0	0	0	0	0	0	0	0	0	0	0	0	0	0	0
b33253 QPJT01000040 Anaerobacterium chartisolvens DSM 27016	1	9	2	0	0	0	0	0	0	0	0	0	0	0	0	0	0	0	0	0	0	0	0	0	0	0	0	0	0	0	0	0	0	0	0	0	0	0	0	0	0	0	0	0	0	0	0	0	0
b31723 PPEL01000027 Rubneribacter badeniensis ResAG-85 DSM 105129	2	4	2	0	0	0	0	0	0	0	0	0	0	0	0	0	0	0	0	0	0	0	0	0	0	0	0	0	0	0	0	0	0	0	0	0	0	0	0	0	0	0	0	0	0	0	0	0	0
b29721 NZ_NFHC01000009 Flavonifractor sp. An9	3	272	2	0	0	0	0	0	0	0	0	0	0	0	0	0	0	0	0	0	0	0	0	0	0	0	0	0	0	0	0	0	0	0	0	0	0	0	0	0	0	0	0	0	0	0	0	0	0
b10339 NC_009633 Alkaliphilus metalliredigens QYMF	2	44	2	0	0	0	0	0	0	0	0	0	0	0	0	0	0	0	0	0	0	0	0	0	0	0	0	0	0	0	0	0	0	0	0	0	0	0	0	0	0	0	0	0	0	0	0	0	0
b1263 AY263151 Renibacterium salmoninarum ATCC 33209	1	4	2	0	0	0	0	0	0	0	0	0	0	0	0	0	0	0	0	0	0	0	0	0	0	0	0	0	0	0	0	0	0	0	0	0	0	0	0	0	0	0	0	0	0	0	0	0	0
b30519 NZ_FZQV01000025 Ruaniaceae bacterium KH17	2	5	2	0	0	0	0	0	0	0	0	0	0	0	0	0	0	0	0	0	0	0	0	0	0	0	0	0	0	0	0	0	0	0	0	0	0	0	0	0	0	0	0	0	0	0	0	0	0
b6811 AY691250 Eubacterium coprostanoligenes ATCC 51222	2	99	2	0	0	0	0	0	0	0	0	0	0	0	0	0	0	0	0	0	0	0	0	0	0	0	0	0	0	0	0	0	0	0	0	0	0	0	0	0	0	0	0	0	0	0	0	0	0
b16553 EU306836 Aeromonas trota CECT 4255	2	27	2	0	0	0	0	0	0	0	0	0	0	0	0	0	0	0	0	0	0	0	0	0	0	0	0	0	0	0	0	0	0	0	0	0	0	0	0	0	0	0	0	0	0	0	0	0	0
b14090 CP001807 Rhodothermus marinus DSM 4252	1	26	2	0	0	0	0	0	0	0	0	0	0	0	0	0	0	0	0	0	0	0	0	0	0	0	0	0	0	0	0	0	0	0	0	0	0	0	0	0	0	0	0	0	0	0	0	0	0
b26369 NZ_AFAM01000017 Propionibacterium humerusii P08	2	35	2	0	0	0	0	0	0	0	0	0	0	0	0	0	0	0	0	0	0	0	0	0	0	0	0	0	0	0	0	0	0	0	0	0	0	0	0	0	0	0	0	0	0	0	0	0	0
b31296 NZ_MTCG01000014 Tatumella sp. OPLPL6	1	7	2	0	0	0	0	0	0	0	0	0	0	0	0	0	0	0	0	0	0	0	0	0	0	0	0	0	0	0	0	0	0	0	0	0	0	3	0	0	0	0	0	0	0	0	0	0	0
b30467 NZ_FMUS01000014 Alkaliphilus peptidifermentans DSM 18978	1	4	2	0	0	0	0	0	0	0	0	0	0	0	0	0	0	0	0	0	0	0	0	0	0	0	0	0	0	0	0	0	0	0	0	0	0	0	0	0	0	0	0	0	0	2	0	0	0
b30852 NVWP01000041 Henriciella sp. NORP34	1	13	2	0	0	0	0	0	0	0	0	0	0	0	0	0	0	0	0	0	0	0	0	0	0	0	0	0	0	0	0	0	0	0	0	0	0	0	0	0	0	0	0	0	0	0	0	0	0
b18687 AEWJ01000023 Novosphingobium nitrogenifigens DSM 19370	1	19	2	0	0	0	0	0	0	0	0	0	0	0	0	0	0	0	0	0	0	0	0	0	0	0	0	0	0	0	0	0	0	0	0	0	0	0	0	0	0	0	0	0	0	0	0	0	0
b3374 AY123684 Chryseobacterium indologenes ATCC 29897	1	11	2	0	0	0	0	0	0	0	0	0	0	0	0	0	0	0	0	0	0	0	0	0	0	0	0	0	0	0	0	0	0	0	0	0	0	0	0	0	0	0	0	0	0	0	0	0	0
b19477 NZ_AEUZ01000003 Streptococcus urinalis 2285-97 DSM 16830	1	4	1	0	0	0	0	0	0	0	0	0	0	0	0	0	0	0	0	0	0	0	0	0	0	0	0	0	0	0	0	0	0	0	0	0	0	0	0	0	0	0	0	0	0	0	0	0	0
b13634 NZ_ACLE01000068 Proteus mirabilis ATCC 29906	1	2	1	0	0	0	0	0	0	0	0	0	0	0	0	0	0	0	0	0	0	0	0	0	0	0	0	0	0	0	0	0	0	0	0	0	0	0	0	0	0	0	0	0	0	0	0	0	0
b16454 AB510688 Bacteroides salyersiae JCM 12988	1	7	1	0	0	0	0	0	0	0	0	0	0	0	0	0	0	0	0	0	0	0	0	0	0	0	0	0	0	0	0	0	0	0	0	0	0	0	0	0	0	0	0	0	0	0	0	0	0
b29419 NZ_MKZW01000089 Kluyvera intestini GT-16	1	10	1	0	0	0	0	0	0	0	0	0	0	0	0	0	0	0	0	0	0	0	0	0	0	0	0	0	0	0	0	0	0	0	0	0	0	0	0	0	0	0	0	0	0	0	0	0	0
b10197 EF173658 Staphylococcus epidermidis ATCC 14990	1	15	1	0	0	0	0	0	0	0	0	0	0	0	0	0	0	0	0	0	0	0	0	0	0	0	0	0	0	0	0	0	0	0	0	0	0	0	0	0	0	0	0	0	0	0	0	0	0
b30009 CP021421 Muribaculum intestinale YL27 DSM 28989	2	285	1	0	0	0	0	0	0	0	0	0	0	0	0	0	0	0	0	0	0	0	0	0	0	0	0	0	0	0	0	0	0	0	0	0	0	0	0	0	0	0	0	0	0	0	0	0	0
b405 AB008139 Enterobacter gergoviae JCM1234	1	7	1	0	0	0	0	0	0	0	0	0	0	0	0	0	0	0	0	0	0	0	0	0	0	0	0	0	0	0	0	0	0	0	0	0	0	0	0	0	0	0	0	0	0	0	0	0	0
b34340 LC388672 Parasutterella secunda JCM 16078	1	43	1	0	0	0	0	0	0	0	0	0	0	0	0	0	0	0	0	0	0	0	0	0	0	0	0	0	0	0	0	0	0	0	0	0	0	0	0	0	0	0	0	0	0	0	0	0	0
b31851 NZ_PKPC01000003 Ralstonia insidiosa WCHRI065162	1	55	1	0	0	0	0	0	0	0	0	0	0	0	0	0	0	0	0	0	0	0	0	0	0	0	0	0	0	0	0	0	0	0	0	0	0	0	0	0	0	0	0	0	0	0	0	0	0
b168 AF010281 Lactobacillus [Lacticaseibacillus] zeae [casei] 102S	1	1170	1	0	0	0	0	0	0	0	0	0	0	0	0	0	0	0	0	0	0	0	0	0	0	0	0	0	0	0	0	0	0	0	0	0	0	0	0	0	0	0	0	0	0	0	0	0	0
b29660 NZ_CAPH01000018 Alistipes ihumii AP11	1	2	1	0	0	0	0	0	0	0	0	0	0	0	0	0	0	0	0	0	0	0	0	0	0	0	0	0	0	0	0	0	0	0	0	0	0	0	0	0	0	0	0	0	0	0	0	0	0
b31374 NZ_NIJL01000006 Shewanella upenei 20-23R	1	33	1	0	0	0	0	0	0	0	0	0	0	0	0	0	0	0	0	0	0	0	0	0	0	0	0	0	0	0	0	0	0	0	0	0	0	0	0	0	0	0	0	0	0	0	0	0	0
b29092 NZ_JMRI01000019 Cronobacter sakazakii ATCC 29544	1	317	1	0	0	0	0	0	0	0	0	0	0	0	0	0	0	0	0	0	0	0	0	0	0	0	0	0	0	0	0	0	0	0	0	0	0	0	0	0	0	0	0	0	0	0	0	0	0
b30485 NZ_FMXA01000003 Allisonella histaminiformans DSM 15230	1	2	1	0	0	0	0	0	0	0	0	0	0	0	0	0	0	0	0	0	0	0	0	0	0	0	0	0	0	0	0	0	0	0	0	0	0	0	0	0	0	0	0	0	0	0	0	0	0
b21061 AGZE01000029 Facklamia ignava CCUG 37419	1	3	1	0	0	0	0	0	0	0	0	0	0	0	0	0	0	0	0	0	0	0	0	0	0	0	0	0	0	0	0	0	0	0	0	0	0	0	0	0	0	0	0	0	0	0	0	0	0
b34618 RHXB01000014 Atlantibacter subterranea AS_373	1	2	1	0	0	0	0	0	0	0	0	0	0	0	0	0	0	0	0	0	0	0	0	0	0	0	0	0	0	0	0	0	0	0	0	0	0	0	0	0	0	0	0	0	0	0	0	0	0
b23807 NZ_AEJY01000079 Escherichia albertii TW15818	1	13	1	0	0	0	0	0	0	0	0	0	0	0	0	0	0	0	0	0	0	0	0	0	0	0	0	0	0	0	0	0	0	0	0	0	0	0	0	0	0	0	0	0	0	0	0	0	0
b30568 LT906449 Capnocytophaga haemolytica NCTC12947	1	18	1	0	0	0	0	0	0	0	0	0	0	0	0	0	0	0	0	0	0	0	0	0	0	0	0	0	0	0	0	0	0	0	0	0	0	0	0	0	0	0	0	0	0	0	0	0	0
b26018 APOP01000001 Acinetobacter nosocomialis NIPH 2119	1	472	1	0	0	0	0	0	0	0	0	0	0	0	0	0	0	0	0	0	0	0	0	0	0	0	0	0	0	0	0	0	0	0	0	0	0	0	0	0	0	0	0	0	0	0	0	0	0
b35150 NZ_SNXE01000003 Kinneretia asaccharophila DSM 25082	1	6	1	0	0	0	0	0	0	0	0	0	0	0	0	0	0	0	0	0	0	0	0	0	0	0	0	0	0	0	0	0	0	0	0	0	0	0	0	0	0	0	0	0	0	0	0	0	0
b26888 NZ_KB908379 Selenomonas bovis DSM 23594	1	7	1	0	0	0	0	0	0	0	0	0	0	0	0	0	0	0	0	0	0	0	0	0	0	0	0	0	0	0	0	0	0	0	0	0	0	0	0	0	0	0	0	0	0	0	0	0	0
b4013 NC_004663 Bacteroides thetaiotaomicron VPI-5482	1	2	1	0	0	0	0	0	0	0	0	0	0	0	0	0	0	0	0	0	0	0	0	0	0	0	0	0	0	0	0	0	0	0	0	0	0	0	0	0	0	0	0	0	0	0	0	0	0
b3333 AF405405 Pediococcus dextrinicus ATCC 33087	1	137	1	0	0	0	0	0	0	0	0	0	0	0	0	0	0	0	0	0	0	0	0	0	0	0	0	0	0	0	0	0	0	0	0	0	0	0	0	0	0	0	0	0	0	0	0	0	0
b26400 NZ_BAFB01000084 Gordonia otitidis IFM 10032 NBRC 100426	1	2	1	0	0	0	0	0	0	0	0	0	0	0	0	0	0	0	0	0	0	0	0	0	0	0	0	0	0	0	0	0	0	0	0	0	0	0	0	0	0	0	0	0	0	0	0	0	0
b30637 NZ_NQKM01000024 Pseudomonas fragi F1818	1	2	1	0	0	0	0	0	0	0	0	0	0	0	0	0	0	0	0	0	0	0	0	0	0	0	0	0	0	0	0	0	0	0	0	0	0	0	0	0	0	0	0	0	0	0	0	0	0
b32331 QASO01000085 Pseudomonas indoloxydans JCM 14246	1	2	1	0	0	0	0	0	0	0	0	0	0	0	0	0	0	0	0	0	0	0	0	0	0	0	0	0	0	0	0	0	0	0	0	0	0	0	0	0	0	0	0	0	0	0	0	0	0
b19213 NC_015563 Delftia sp. Cs1-4	1	2	1	0	0	0	0	0	0	0	0	0	0	0	0	0	0	0	0	0	0	0	0	0	0	0	0	0	0	0	0	0	0	0	0	0	0	0	0	0	0	0	0	0	0	0	0	0	0
b26734 ATJG01000024 Gardnerella vaginalis JCP8481A (Genome sp. 7)	1	471	1	0	0	0	0	0	0	0	0	0	0	0	0	0	0	0	0	0	0	0	0	0	0	0	0	0	0	0	0	0	0	0	0	0	0	0	0	0	0	0	0	0	0	0	0	0	0
b10722 XM_001731267 Malassezia globosa CBS 7966	1	3	1	0	0	0	0	0	0	0	0	0	0	0	0	0	0	0	0	0	0	0	0	0	0	0	0	0	0	0	0	0	0	0	0	0	0	0	0	0	0	0	0	0	0	0	0	0	0
b6766 AY691205 Anoxybacillus pushchinoensis ATCC 700785	1	5	1	0	0	0	0	0	0	0	0	0	0	0	0	0	0	0	0	0	0	0	0	0	0	0	0	0	0	0	0	0	0	0	0	0	0	0	0	0	0	0	0	0	0	0	0	0	0
b20916 NZ_ALNS01000034 Enterobacter sp. SST3	1	2	1	0	0	0	0	0	0	0	0	0	0	0	0	0	0	0	0	0	0	0	0	0	0	0	0	0	0	0	0	0	0	0	0	0	0	0	0	0	0	0	0	0	0	0	0	0	0
b17588 AB547635 Tannerella forsythia JCM 10827	1	4	1	0	0	0	0	0	0	0	0	0	0	0	0	0	0	0	0	0	0	0	0	0	0	0	0	0	0	0	0	0	0	0	0	0	0	0	0	0	0	0	0	0	0	0	0	0	0
b28176 LRQA01000029 Gardnerella sp. GED7760B (Genome sp. 11)	2	1646	1	0	0	0	0	0	0	0	0	0	0	0	0	0	0	0	0	0	0	0	0	0	0	0	0	0	0	0	0	0	0	0	0	0	0	0	0	0	0	0	0	0	0	0	0	0	0
b6771 AY691210 Bacteroides eggerthii ATCC 27754	1	4	1	0	0	0	0	0	0	0	0	0	0	0	0	0	0	0	0	0	0	0	0	0	0	0	0	0	0	0	0	0	0	0	0	0	0	0	0	0	0	0	0	0	0	0	0	0	0
b32456 NZ_PZOY01000001 Stenotrophomonas panacihumi GSS15	1	3	1	0	0	0	0	0	0	0	0	0	0	0	0	0	0	0	0	0	0	0	0	0	0	0	0	0	0	0	0	0	0	0	0	0	0	0	0	0	0	0	0	0	0	0	0	0	0
b26664 ATDT01000003 Cedecea davisae DSM 4568	1	6	1	0	0	0	0	0	0	0	0	0	0	0	0	0	0	0	0	0	0	0	0	0	0	0	0	0	0	0	0	0	0	0	0	0	0	0	0	0	0	0	0	0	0	0	0	0	0
b16560 EU306829 Aeromonas salmonicida subsp. smithia CIP 104757	1	3	1	0	0	0	0	0	0	0	0	0	0	0	0	0	0	0	0	0	0	0	0	0	0	0	0	0	0	0	0	0	0	0	0	0	0	0	0	0	0	0	0	0	0	0	0	0	0
b21700 AGWX01000004 Afipia broomeae ATCC 49717	1	8	1	0	0	0	0	0	0	0	0	0	0	0	0	0	0	0	0	0	0	0	0	0	0	0	0	0	0	0	0	0	0	0	0	0	0	0	0	0	0	0	0	0	0	0	0	0	0
b16461 AB510680 Bacteroides intestinalis JCM 13265	1	7	1	0	0	0	0	0	0	0	0	0	0	0	0	0	0	0	0	0	0	0	0	0	0	0	0	0	0	0	0	0	0	0	0	0	0	0	0	0	0	0	0	0	0	0	0	0	0
b10859 NZ_ABCA03000029 Eubacterium siraeum DSM15702	1	15	1	0	0	0	0	0	0	0	0	0	0	0	0	0	0	0	0	0	0	0	0	0	0	0	0	0	0	0	0	0	0	0	0	0	0	0	0	0	0	0	0	0	0	0	0	0	0
b3358 AY123658 Acinetobacter junii ATCC 17908	1	57	1	0	0	0	0	0	0	0	0	0	0	0	0	0	0	0	0	0	0	0	0	0	0	0	0	0	0	0	0	0	0	0	0	0	0	0	0	0	0	0	0	0	0	0	0	0	0
b21876 BANK01000034 Pediococcus lolii NGRI 0510Q DSM 19927	2	715	1	0	0	0	0	0	0	0	0	0	0	0	0	0	0	0	0	0	0	0	0	0	0	0	0	0	0	0	0	0	0	0	0	0	0	0	0	0	0	0	0	0	0	0	0	0	0
b12429 EU790577 Telluria mixta ATCC 49108	1	395	1	0	0	0	0	0	0	0	0	0	0	0	0	0	0	0	0	0	0	0	0	0	0	0	0	0	0	0	0	0	0	0	0	0	0	0	0	0	0	0	0	0	0	0	0	0	0
b19539 CP003040 Roseburia hominis A2-183	1	21	1	0	0	0	0	0	0	0	0	0	0	0	0	0	0	0	0	0	0	0	0	0	0	0	0	0	0	0	0	0	0	0	0	0	0	0	0	0	0	0	0	0	0	0	0	0	0
b30896 NZ_FNQJ01000032 Acidovorax soli DSM 25157	1	7	1	0	0	0	0	0	0	0	0	0	0	0	0	0	0	0	0	0	0	0	0	0	0	0	0	0	0	0	0	0	0	0	0	0	0	0	0	0	0	0	0	0	0	0	0	0	0
b6772 AY691211 Bacteroides fragilis ATCC 25285	1	4	1	0	0	0	0	0	0	0	0	0	0	0	0	0	0	0	0	0	0	0	0	0	0	0	0	0	0	0	0	0	0	0	0	0	0	0	0	0	0	0	0	0	0	0	0	0	0
b15690 NZ_ACIO01000406 Clostridium hathewayi DSM 13479	1	4	1	0	0	0	0	0	0	0	0	0	0	0	0	0	0	0	0	0	0	0	0	0	0	0	0	0	0	0	0	0	0	0	0	0	0	0	0	0	0	0	0	0	0	0	0	0	0
b17597 AB547626 Prevotella oulorum JCM 14966	1	5	1	0	0	0	0	0	0	0	0	0	0	0	0	0	0	0	0	0	0	0	0	0	0	0	0	0	0	0	0	0	0	0	0	0	0	0	0	0	0	0	0	0	0	0	0	0	0
b18493 AECV01000020 Selenomonas artemidis F0399	1	3	1	0	0	0	0	0	0	0	0	0	0	0	0	0	0	0	0	0	0	0	0	0	0	0	0	0	0	0	0	0	0	0	0	0	0	0	0	0	0	0	0	0	0	0	0	0	0
b17652 AB547571 Paraprevotella clara JCM 14859	1	5	1	0	0	0	0	0	0	0	0	0	0	0	0	0	0	0	0	0	0	0	0	0	0	0	0	0	0	0	0	0	0	0	0	0	0	0	0	0	0	0	0	0	0	0	0	0	0
b17817 NZ_ACSH02000004 Corynebacterium matruchotii ATCC 14266	1	7	1	0	0	0	0	0	0	0	0	0	0	0	0	0	0	0	0	0	0	0	0	0	0	0	0	0	0	0	0	0	0	0	0	0	0	0	0	0	0	0	0	0	0	0	0	0	0
b34225 NZ_LLXP01000003 Pseudomonas chengduensis ED1	1	13	1	0	0	0	0	0	0	0	0	0	0	0	0	0	0	0	0	0	0	0	0	0	0	0	0	0	0	0	0	0	0	0	0	0	0	0	0	0	0	0	0	0	0	0	0	0	0
b499 AY263147 Pectobacterium carotovorum subsp. carotovorum NCPPB929	1	9	1	0	0	0	0	0	0	0	0	0	0	0	0	0	0	0	0	0	0	0	0	0	0	0	0	0	0	0	0	0	0	0	0	0	0	0	0	0	0	0	0	0	0	0	0	0	0
b3408 AY123666 Moraxella osloensis ATCC 19976	1	23	1	0	0	0	0	0	0	0	0	0	0	0	0	0	0	0	0	0	0	0	0	0	0	0	0	0	0	0	0	0	0	0	0	0	0	0	0	0	0	0	0	0	0	0	0	0	0
b32974 NZ_QHLY01000012 Cryobacterium arcticum SK-1 CGMCC 1.15194	1	4	1	0	0	0	0	0	0	0	0	0	0	0	0	0	0	0	0	0	0	0	0	0	0	0	0	0	0	0	0	0	0	0	0	0	0	0	0	0	0	0	0	0	0	0	0	0	0
b31847 PPDD01000002 Veillonella infantium T11011-4 ATCC TSD-88	1	8	1	0	0	0	0	0	0	0	0	0	0	0	0	0	0	0	0	0	0	0	0	0	0	0	0	0	0	0	0	0	0	0	0	0	0	0	0	0	0	0	0	0	0	0	0	0	0
b32440 NZ_PYCN01000004 Bradyrhizobium algeriense RST91	1	2	1	0	0	0	0	0	0	0	0	0	0	0	0	0	0	0	0	0	0	0	0	0	0	0	0	0	0	0	0	0	0	0	0	0	0	0	0	0	0	0	0	0	0	0	0	0	0
b9558 CP001052 Burkholderia phytofirmans PsJN	1	4	1	0	0	0	0	0	0	0	0	0	0	0	0	0	0	0	0	0	0	0	0	0	0	0	0	0	0	0	0	0	0	0	0	0	0	0	0	0	0	0	0	0	0	0	0	0	0
b16458 AB510684 Bacteroides plebeius JCM 12973	1	3	1	0	0	0	0	0	0	0	0	0	0	0	0	0	0	0	0	0	0	0	0	0	0	0	0	0	0	0	0	0	0	0	0	0	0	0	0	0	0	0	0	0	0	0	0	0	0
b17662 AB547559 Barnesiella intestinihominis JCM 15079	1	8	1	0	0	0	0	0	0	0	0	0	0	0	0	0	0	0	0	0	0	0	0	0	0	0	0	0	0	0	0	0	0	0	0	0	0	0	0	0	0	0	0	0	0	0	0	0	0
b19935 CAFW01000078 Corynebacterium casei UCMA 3821	1	5	1	0	0	0	0	0	0	0	0	0	0	0	0	0	0	0	0	0	0	0	0	0	0	0	0	0	0	0	0	0	0	0	0	0	0	0	0	0	0	0	0	0	0	0	0	0	0
b26663 ATFD01000015 Treponema socranskii subsp. paredis ATCC 35535	1	4	1	0	0	0	0	0	0	0	0	0	0	0	0	0	0	0	0	0	0	0	0	0	0	0	0	0	0	0	0	0	0	0	0	0	0	0	0	0	0	0	0	0	0	0	0	0	0
b1441 AF441382 Prevotella nigrescens ATCC 33563	1	94	1	0	0	0	0	0	0	0	0	0	0	0	0	0	0	0	0	0	0	0	94	0	0	0	0	0	0	0	0	0	0	0	0	0	0	0	0	0	0	0	0	0	0	0	0	0	0
b30031 NZ_KB899493 Azoarcus toluclasticus MF63 ATCC 700605	1	8	1	0	0	0	0	0	0	0	0	0	0	0	0	0	0	0	0	0	0	0	0	0	0	0	0	0	0	0	0	0	0	0	0	0	0	0	0	0	0	0	0	0	0	0	0	0	0
b33264 QPJK01000002 Pseudorhodoferax soli DSM 21634	1	3	1	0	0	0	0	0	0	0	0	0	0	0	0	0	0	0	0	0	0	0	0	0	0	0	0	0	0	0	0	0	0	0	0	0	0	0	0	0	0	0	0	0	0	0	0	0	0
b14195 NZ_ACQA01000002 Ochrobactrum intermedium LMG 3301	1	58	1	0	0	0	0	0	0	0	0	0	0	0	0	0	0	0	0	0	0	0	0	0	0	0	0	0	0	0	0	0	0	0	0	0	0	0	0	0	0	0	0	0	0	0	0	0	0
b32109 PVYZ01000009 Rhizobium tropici NFR14	1	4	1	0	0	0	0	0	0	0	0	0	0	0	0	0	0	0	0	0	0	0	0	0	0	0	0	4	0	0	0	0	0	0	0	0	0	0	0	0	0	0	0	0	0	0	0	0	0
b3459 AB071388 Campylobacter rectus ATCC 33238	1	3	1	0	0	0	0	0	0	0	0	0	0	0	0	0	0	0	0	0	0	0	0	0	0	0	0	0	0	0	0	0	0	0	0	0	0	0	0	0	0	0	0	0	0	0	0	0	0
b18390 ADCP01000161 Bilophila wadsworthia 3_1_6	1	3	1	0	0	0	0	0	0	0	0	0	0	0	0	0	0	0	0	0	0	0	0	0	0	0	0	0	0	0	0	0	0	0	0	0	0	0	0	0	0	0	0	0	0	0	0	0	0
b29246 FCNP01000020 Agrobacterium genomosp. 7 NCPPB 1641	1	4	1	0	0	0	0	0	0	0	0	0	0	0	0	0	0	0	0	0	0	0	0	0	0	0	0	0	0	0	0	0	0	0	0	0	0	0	0	0	0	0	0	0	0	0	0	0	0
b13493 NZ_ACCI01000206 Providencia rettgeri DSM 1131	1	3	1	0	0	0	0	0	0	0	0	0	0	0	0	0	0	0	0	0	0	0	0	0	0	0	0	0	0	0	0	0	0	0	0	0	0	0	0	0	0	0	0	0	0	0	0	0	0
b33761 NZ_UIDD01000004 Pseudomonas wadenswilerensis CCOS 864	1	7	1	0	0	0	0	0	0	0	0	0	0	0	0	0	0	0	0	0	0	0	0	0	0	0	0	0	0	0	0	0	0	0	0	0	0	0	0	0	0	0	0	0	0	0	0	0	0
b13600 CP001601 Corynebacterium aurimucosum ATCC 700975	1	10	1	0	0	0	0	0	0	0	0	0	0	0	0	0	0	0	0	0	0	0	0	0	0	0	0	0	0	0	0	0	0	0	0	0	0	0	0	0	0	0	0	0	0	0	0	0	0
b18053 HM103913 Granulicatella para-adiacens NTUH_9631	1	6	1	0	0	0	0	0	0	0	0	0	0	0	0	0	0	0	0	0	0	0	0	0	0	0	0	0	0	0	0	0	0	0	0	0	0	0	0	0	0	0	0	0	0	0	0	0	0
b32325 QAYE01000006 Sphingomonas faeni MA-olki	1	3	1	0	0	0	0	0	0	0	0	0	0	0	0	0	0	0	0	0	0	0	0	0	0	0	0	0	0	0	0	0	0	0	0	0	0	0	0	0	0	0	0	0	0	0	0	0	0
b33514 NZ_QDFR01000003 Agrobacterium rhizogenes TPD7009	1	5	1	0	0	0	0	0	0	0	0	0	0	0	0	0	0	0	0	0	0	0	0	0	0	0	0	0	0	0	0	0	0	0	0	0	0	0	0	0	0	0	0	0	0	0	0	0	0
b13426 EU888130 Staphylococcus pettenkoferi CCM 7495	1	54	1	0	0	0	0	0	0	0	0	0	0	0	0	0	0	0	0	0	0	0	0	0	0	0	0	0	0	0	0	0	0	0	0	0	0	0	0	0	0	0	0	0	0	0	0	0	0
b28151 NZ_ATTI01000001 Sphingomonas phyllosphaerae 5.2	1	2	1	0	0	0	0	0	0	0	0	0	0	0	0	0	0	0	0	0	0	0	0	0	0	0	0	0	0	0	0	0	0	0	0	0	0	0	0	0	0	0	0	0	0	0	0	0	0
b33086 NFZS01000001 Dyella jiangningensis FCAV SCS01	1	3	1	0	0	0	0	0	0	0	0	0	0	0	0	0	0	0	0	0	0	0	0	0	0	0	0	0	0	0	0	0	0	0	0	0	0	0	0	0	0	0	0	0	0	0	0	0	0
b32219 NZ_PYHO01000009 Kluyvera ascorbata KA2	1	59	1	0	0	0	0	0	0	0	0	0	0	0	0	0	0	0	0	0	0	0	0	0	0	0	0	0	0	0	0	0	0	0	0	0	0	0	0	0	0	0	0	0	0	0	0	0	0
b6836 AY691275 Anaerococcus prevotii ATCC 9321	1	5	1	0	0	0	0	0	0	0	0	0	0	0	0	0	0	0	0	0	0	0	0	0	0	0	0	0	0	0	0	0	0	0	0	0	0	0	0	0	0	0	0	0	0	0	0	0	0
b33772 NZ_QLKV01000009 Thermomonas haemolytica HAMBI_2467	1	8	1	0	0	0	0	0	0	0	0	0	0	0	0	0	0	0	0	0	0	0	0	0	0	0	0	0	0	0	0	0	0	0	0	0	8	0	0	0	0	0	0	0	0	0	0	0	0
b32186 NZ_PUIP01000002 Massilia phosphatilytica 12-OD1	1	5	1	0	0	0	0	0	0	0	0	0	0	0	0	0	0	0	0	0	0	0	0	0	0	0	0	0	0	0	0	0	0	0	0	0	0	0	0	0	0	0	0	0	0	0	0	0	0
b29757 NZ_NFSC01000030 Arthrobacter agilis 4041	1	3	1	0	0	0	0	0	0	0	0	0	0	0	0	0	0	0	0	0	0	0	0	0	0	0	0	0	0	0	0	0	0	0	0	0	0	0	0	0	0	0	0	0	0	0	0	0	0
b32092 PVTI01000014 Tetrasphaera remsis ATCC BAA-1496	1	7	1	0	0	0	0	0	7	0	0	0	0	0	0	0	0	0	0	0	0	0	0	0	0	0	0	0	0	0	0	0	0	0	0	0	0	0	0	0	0	0	0	0	0	0	0	0	0
b28147 NZ_ATUJ01000004 Paracoccus zeaxanthinifaciens ATCC 21588	1	2	1	0	0	0	0	0	0	0	0	0	0	0	0	0	0	0	0	0	0	0	0	0	0	0	0	0	0	0	0	0	0	0	0	0	0	0	0	0	0	0	0	0	0	0	0	0	0
b12558 NC_011386 Oligotropha carboxidovorans OM5 DSM 1227	1	3	1	0	0	0	0	0	0	0	0	0	0	0	0	0	0	0	0	0	0	0	0	0	0	0	0	0	0	0	0	0	0	0	0	0	0	0	0	0	0	0	0	0	0	0	0	0	0
b30508 NZ_MWUE01000007 Pantoea latae AS1	1	2	1	0	0	0	0	0	0	0	0	0	0	0	0	0	0	0	0	0	0	0	0	0	0	0	0	0	0	0	0	0	0	0	0	0	0	0	0	0	0	0	0	0	0	0	0	0	0
b19375 HE573896 Lactobacillus taiwanensis CIP 110030	1	6	1	0	0	0	0	0	0	0	0	0	0	0	0	0	0	0	0	0	0	0	0	0	0	0	0	0	0	0	0	0	0	0	0	0	0	0	0	0	0	0	0	0	0	0	0	0	0
b28575 NZ_MJIH01000001 Peptoniphilus grossensis 35-6-1	1	6	1	0	0	0	0	0	0	0	0	0	0	0	0	0	0	0	0	0	0	0	0	0	0	0	0	0	0	0	0	0	0	0	0	0	0	0	0	0	0	0	0	0	0	6	0	0	0
b32446 NZ_PYWB01000001 Devosia submarina JCM 18935	1	8	1	0	0	0	0	0	0	0	0	0	0	0	0	0	0	0	0	0	0	0	0	0	0	0	0	0	0	0	0	0	0	0	0	0	0	0	0	0	0	0	0	0	0	0	0	0	0
b30126 NZ_FZOS01000052 Sphingomonas laterariae LNB2	1	2	1	0	0	0	0	0	0	0	0	0	0	0	0	0	0	0	0	0	0	0	0	0	0	0	0	0	0	0	0	0	0	0	0	0	0	0	0	0	0	0	0	0	0	0	0	0	0
b30062 FYEZ01000001 Kytococcus aerolatus DSM 22179	1	2	1	0	0	0	0	0	0	0	0	0	0	0	0	0	0	0	0	0	0	0	0	0	0	0	0	0	0	0	0	0	0	0	0	0	0	0	0	0	0	0	0	0	0	0	0	0	0
b30173 NZ_FODP01000022 Rhodospirillales bacterium URHD0017	1	3	1	0	0	0	0	0	0	0	0	0	0	0	0	0	0	0	0	0	0	0	0	0	0	0	0	0	0	0	0	0	0	0	0	0	0	0	0	0	0	0	0	0	0	0	0	0	0
b30063 MWQL01000003 Fibrobacter sp. UWB1	1	10	1	10	0	0	0	0	0	0	0	0	0	0	0	0	0	0	0	0	0	0	0	0	0	0	0	0	0	0	0	0	0	0	0	0	0	0	0	0	0	0	0	0	0	0	0	0	0
b32158 NZ_PDET01000004 Pantoea coffeiphila 342	1	8	1	0	0	0	0	0	0	0	0	0	0	0	0	0	0	0	0	0	0	0	0	0	0	0	0	0	0	0	0	0	0	0	0	0	0	0	0	0	0	0	0	0	0	0	0	0	0
b28351 AZXX01000007 Lachnoanaerobaculum sp. MSX33	1	26	1	0	0	0	0	0	0	0	0	0	0	0	0	0	0	0	0	0	0	0	0	0	0	0	0	0	0	0	0	0	0	0	0	0	0	0	0	0	0	0	0	0	0	0	0	0	0
b34254 RBIU01000001 Sphingomonas elodea 18a	1	3	1	0	0	0	0	0	0	0	0	0	0	3	0	0	0	0	0	0	0	0	0	0	0	0	0	0	0	0	0	0	0	0	0	0	0	0	0	0	0	0	0	0	0	0	0	0	0
b34791 NZ_LR027558 Acidipropionibacterium timonense Marseille-P4482	1	4	1	0	0	0	0	0	0	0	0	0	0	0	0	0	0	0	0	0	0	0	0	0	0	0	0	0	0	0	0	0	0	0	0	0	0	0	0	0	0	0	0	0	0	0	0	0	0
b30730 NZ_MOXD01000008 Serratia oryzae J11-6	1	6	1	0	0	0	0	0	0	0	0	0	0	0	0	0	0	0	0	0	0	0	0	0	0	0	0	0	0	0	0	0	0	0	0	0	0	0	0	0	0	0	0	0	0	0	0	0	0
b21497 NZ_AMSI01000018 Nitratireductor indicus C115	1	8	1	0	0	0	0	0	0	0	0	0	0	0	0	0	0	0	0	0	0	0	0	0	0	0	0	0	0	0	0	0	0	0	0	0	0	0	0	0	0	0	0	0	0	0	0	0	0
b34468 NZ_MDZB01000097 Hymenobacter lapidarius CCM 8643	1	124	1	0	0	0	0	0	0	0	0	0	0	0	0	0	0	0	0	0	0	0	0	0	0	0	0	0	0	0	0	0	0	0	0	0	0	0	0	0	0	0	0	0	0	0	0	0	0
b27395 NZ_KB898646 Halomonas zhanjiangensis DSM 21076	1	5	1	0	0	0	0	0	0	0	0	0	0	0	0	0	0	0	0	0	0	0	0	0	0	0	0	0	0	0	0	0	0	0	0	0	0	0	0	0	0	0	0	0	0	0	0	0	0
b31091 NZ_OAOF01000011 Clostridium amygdalinum src4	1	8	1	0	0	0	0	0	0	0	0	0	0	0	0	0	0	0	0	0	0	0	0	0	0	0	0	0	0	0	0	0	0	0	0	0	0	0	0	0	0	0	0	0	0	0	0	0	0
b28652 NZ_FTLW01000003 Luteimonas tolerans UM1	1	51	1	0	0	0	0	0	0	0	0	0	0	0	0	0	0	0	0	0	0	0	0	0	0	0	0	0	0	0	0	0	0	0	0	0	0	0	0	0	0	0	0	0	0	0	0	0	0
b34344 LC388668 Sutterella megalosphaeroides 6FBBBH3	1	2	1	0	0	0	0	0	0	0	0	0	0	0	0	0	0	0	0	0	0	0	0	0	0	0	0	0	0	0	0	0	0	0	0	0	0	0	0	0	0	0	0	0	0	0	0	0	0
b29436 NZ_LQPG01000019 Mycobacterium longobardum DSM 45394	1	7	1	0	0	0	0	0	0	0	0	0	0	0	0	0	0	0	0	0	0	0	0	0	0	0	0	0	0	0	0	0	0	0	0	0	0	0	0	0	0	0	0	0	0	0	0	0	0
b20081 NZ_AFIZ01000023 Corynebacterium nuruki S6-4	1	20	1	0	0	0	0	0	0	0	0	0	0	0	0	0	0	0	0	0	0	0	0	0	0	0	0	0	0	0	0	0	0	0	0	0	0	0	0	0	0	0	0	0	0	0	0	0	0
b30784 NZ_NWVC01000002 Sphingomonas adhaesiva DSM 7418	1	20	1	0	0	0	0	0	0	0	0	0	0	0	0	0	0	0	0	0	0	0	0	0	0	0	0	0	0	0	0	0	0	0	0	0	0	0	0	0	0	0	0	0	0	0	0	0	0
b34361 NZ_QFKX01000001 Brachybacterium endophyticum M1HQ-2	1	6	1	0	0	0	0	0	0	0	0	0	0	0	0	0	0	0	0	0	0	0	0	0	0	0	0	0	0	0	0	0	0	0	0	0	0	0	0	0	0	0	0	0	0	0	0	0	0
b28444 JAQT01000009 Shuttleworthia sp. MSX8B	1	14	1	0	0	0	0	0	0	0	0	0	0	0	0	0	0	0	0	0	0	0	0	0	0	0	0	0	0	0	0	0	0	0	0	0	0	0	0	0	0	0	0	0	0	0	0	0	0
b17670 AB547568 Parabacteroides gordonii JCM 15724	1	5	1	0	0	0	0	0	0	0	0	0	0	0	0	0	0	0	0	0	0	0	0	0	0	0	0	0	0	0	0	0	0	0	0	0	0	0	0	0	0	0	0	0	0	0	0	0	0
b31331 NZ_MTCJ01000067 Leucobacter sp. OAMLP11	1	6	1	0	0	0	0	0	0	0	0	0	0	0	0	0	0	0	0	0	0	0	0	0	0	0	0	0	0	0	0	0	0	0	0	0	0	0	0	0	0	0	0	0	0	0	0	0	0
b33574 NZ_QUMW01000012 Jeotgalicoccus halotolerans DSM 17274	1	11	1	0	0	0	0	0	0	0	0	0	0	0	0	0	0	0	0	0	0	0	0	0	0	0	0	0	0	0	0	0	0	0	0	0	0	0	0	0	0	0	0	0	0	0	0	0	0
b28156 NZ_ATUX01000005 Actinomyces vaccimaxillae DSM 15804	1	4	1	0	0	0	0	0	0	0	0	0	0	0	0	0	0	0	0	0	0	0	0	0	0	0	0	0	0	0	0	0	0	0	0	0	0	0	0	0	0	0	0	0	0	0	0	0	0
b33463 NZ_PUEC01000010 Duncaniella muris DSM 103720	1	7	1	0	0	0	0	0	0	0	0	0	0	0	0	0	0	0	0	0	0	0	0	0	0	0	0	0	0	0	0	0	0	0	0	0	0	0	0	0	0	0	0	0	0	0	0	0	0
b824 AF245666 Enterococcus hirae ATCC 8043	1	11	1	0	0	0	0	0	11	0	0	0	0	0	0	0	0	0	0	0	0	0	0	0	0	0	0	0	0	0	0	0	0	0	0	0	0	0	0	0	0	0	0	0	0	0	0	0	0
b20423 NZ_ADLT01000066 Dialister succinatiphilus YIT 11850 YIT 11850	2	6	1	0	0	0	0	0	0	0	0	0	0	0	0	0	0	0	0	0	0	0	0	0	0	0	0	0	0	0	0	0	0	0	0	0	0	0	0	0	0	0	0	0	0	0	0	0	0
b30506 NZ_FOGP01000007 Olsenella umbonata KHGC19	1	137	1	0	0	0	0	0	0	0	0	0	0	0	0	0	0	0	0	0	0	0	0	0	0	0	0	0	0	0	0	0	0	0	0	0	0	0	0	0	0	0	0	0	0	0	0	0	0
b24166 XM_004378186 Trichechus manatus latirostris	1	2	1	0	0	0	0	0	0	0	0	0	0	0	0	0	0	0	0	0	0	0	0	0	0	0	0	0	0	0	0	0	0	0	0	0	0	0	0	0	0	0	0	0	0	0	0	0	0
b33595 NZ_QRFO01000045 Lactobacillus [Fructilactobacillus] sanfranciscensis JCM 5668	1	3	1	0	0	0	0	0	0	0	0	0	0	0	0	0	0	0	0	0	0	0	0	0	0	0	0	0	0	0	0	0	0	0	0	0	0	0	0	0	0	0	0	0	0	0	0	0	0
b34192 NZ_QICB01000007 Slackia faecicanis DSM 17537	1	6	1	0	0	0	0	0	0	0	0	0	0	0	0	0	0	0	0	0	0	0	0	0	0	0	0	0	0	0	0	0	0	0	0	0	0	0	0	0	0	0	0	0	0	0	0	0	0
b34765 NZ_SEOO01000006 Sphingobium cupriresistens CCTCC AB 2011146	1	2	1	0	0	0	0	0	0	0	0	0	0	0	0	0	0	0	0	0	0	0	0	0	0	0	0	0	0	0	0	0	0	0	0	0	0	0	0	0	0	0	0	0	0	0	0	0	0
b17591 AB547632 Prevotella stercorea JCM 13469	1	1658	1	0	0	0	0	0	0	0	0	0	0	0	0	0	0	0	0	0	0	0	0	0	0	0	0	0	0	0	0	0	0	0	0	0	0	0	0	0	0	0	0	0	0	0	0	0	0
b18573 NZ_AEVN01000056 Phascolarctobacterium sp. YIT 12067	1	3	1	0	0	0	0	0	0	0	0	0	0	0	0	0	0	0	0	0	0	0	0	0	0	0	0	0	0	0	0	0	0	0	0	0	0	0	0	0	0	0	0	0	0	0	0	0	0
b29926 NZ_MYFE01000129 Arthrobacter globiformis 2PR	1	5	1	0	0	0	0	0	0	0	0	0	0	0	0	0	0	0	0	0	0	0	0	0	0	0	0	0	0	0	0	0	0	0	0	0	0	0	0	0	0	0	0	0	0	0	0	0	0
b33346 NZ_UAPR01000015 Actinomyces odontolyticus NCTC9935	1	5	1	0	0	0	0	0	0	0	0	0	0	0	0	0	0	0	0	0	0	0	0	0	0	0	0	0	0	0	0	0	0	0	0	0	0	0	0	0	0	0	0	0	0	0	0	0	0
b29217 NZ_FUXD01000070 Megasphaera cerevisiae DSM 20462	1	6	1	0	0	0	0	0	0	0	0	0	0	0	0	0	0	0	0	0	0	0	0	0	0	0	0	0	0	0	0	0	0	0	0	0	0	0	0	0	0	0	0	0	0	0	0	0	0
b34948 NZ_RDQF01000029 Bradyrhizobium vignae LMG 28791	1	5	1	0	0	0	0	0	0	0	0	0	0	0	0	0	0	0	0	0	0	0	0	0	0	0	0	0	0	0	0	0	0	0	0	0	0	0	0	0	0	0	0	0	0	0	0	0	0
b6786 AY691225 Clostridium aminovalericum ATCC 13725	1	2	1	0	0	0	0	0	0	0	0	0	0	0	0	0	0	0	0	0	0	0	0	0	0	0	0	0	0	0	0	0	0	0	0	0	0	0	0	0	0	0	0	0	0	0	0	0	0
b34942 SDPQ01000001 Aeromicrobium ginsengisoli JCM 14732	1	5	1	0	0	0	0	0	0	0	0	0	0	0	0	0	0	0	0	0	0	0	0	0	0	0	0	0	0	0	0	0	0	0	0	0	0	0	0	0	0	0	0	0	0	0	0	0	0
b10281 EF685254 Rhodococcus opacus NRRLB-3811	1	73	1	0	0	0	0	0	0	0	0	0	0	0	0	0	0	0	0	0	0	0	0	0	0	0	0	0	0	0	0	0	0	0	0	0	0	0	0	0	0	0	0	0	0	0	0	0	0
b10267 EF685240 Mycobacterium sp. strain s65	1	134	1	0	0	0	0	0	0	0	0	0	0	0	0	0	0	0	0	0	0	0	0	0	0	0	0	0	0	0	0	0	0	0	0	0	0	0	0	0	0	0	0	0	0	0	0	0	0
b30583 NZ_NKCN01000011 Mycobacterium lehmannii CECT 8763	1	20	1	0	0	0	0	0	0	0	0	0	0	0	0	0	0	0	0	0	0	0	0	0	0	0	0	0	0	0	0	0	0	0	0	0	0	0	0	0	0	0	0	0	0	0	0	0	0
b13616 NC_013440 Haliangium ochraceum DSM 14365	1	7	1	0	0	0	0	0	0	0	0	0	0	0	0	0	0	0	0	0	0	0	0	0	0	0	0	7	0	0	0	0	0	0	0	0	0	0	0	0	0	0	0	0	0	0	0	0	0
b29547 FXAR01000003 Corynebacterium pollutisoli VDS	1	41	1	0	0	0	0	0	0	0	0	0	0	0	0	0	0	0	0	0	0	0	0	0	0	0	0	0	0	0	0	0	0	0	0	0	0	0	0	0	0	0	0	0	0	0	0	0	0
b33992 RCOM01000004 Kocuria rhizophila TA68	1	2	1	0	0	0	0	0	0	0	0	0	0	0	0	0	0	0	0	0	0	0	0	0	0	0	0	0	0	0	0	0	0	0	0	0	0	0	0	0	0	0	0	0	0	0	0	0	0
b32868 QKMG01000010 Paenarthrobacter nicotinovorans 25_8	1	2	1	0	0	0	0	0	0	0	0	0	0	0	0	0	0	0	2	0	0	0	0	0	0	0	0	0	0	0	0	0	0	0	0	0	0	0	0	0	0	0	0	0	0	0	0	0	0
b6849 AY691288 Alloprevotella tannerae ATCC 51259	1	8	1	0	0	0	0	0	0	0	0	0	0	0	0	0	0	0	0	0	0	0	0	0	0	0	0	0	0	0	0	0	0	0	0	0	0	0	0	0	0	0	0	0	0	0	0	0	0
b21125 NZ_CAEG01000015 Alistipes sp. JC136 P148	1	2	1	0	0	0	0	0	0	0	0	0	0	0	0	0	0	0	0	0	0	0	0	0	0	0	0	0	0	0	0	0	0	0	0	0	0	0	0	0	0	0	0	0	0	0	0	0	0
b26416 AQOB01000002 Butyricicoccus pullicaecorum 1.2	1	8	1	0	0	0	0	0	0	0	0	0	0	0	0	0	0	0	0	0	0	0	0	0	0	0	0	0	0	0	0	0	0	0	0	0	0	0	0	0	0	0	0	0	0	0	0	0	0
b34882 NZ_PUED01000081 Paramuribaculum intestinale DSM 100749	1	51	1	0	0	0	0	0	0	0	0	0	0	0	0	0	0	0	0	0	0	0	0	0	0	0	0	0	0	0	0	0	0	0	0	0	0	0	0	0	0	0	0	0	0	0	0	0	0
b29741 NZ_NFHD01000014 Gemmiger sp. An87	1	10	1	0	0	0	0	0	0	0	0	0	0	0	0	0	0	0	0	0	0	0	0	0	0	0	0	0	0	0	0	0	0	0	0	0	0	0	0	0	0	0	0	0	0	0	0	0	0
b17651 AB547572 Paraprevotella xylaniphila JCM 14860	1	105	1	0	0	0	0	0	0	0	0	0	0	0	0	0	0	0	0	0	0	0	0	0	0	0	0	0	0	0	0	0	0	0	0	0	0	0	0	0	0	0	0	0	0	0	0	0	0
b32788 NZ_QAYX01000020 Opitutus sp. ER46	1	3	1	0	0	0	0	0	0	0	0	0	0	0	0	0	0	0	0	0	0	0	0	0	0	0	0	0	0	0	0	0	0	0	0	0	0	0	0	0	0	0	0	0	0	0	0	0	0
b17623 AB547600 Prevotella dentalis JCM 13448	1	2	1	0	0	0	0	0	0	0	0	0	0	0	0	0	0	0	0	0	0	0	0	0	0	0	0	0	0	0	0	0	0	0	0	0	0	0	0	0	0	0	0	0	0	0	0	0	0
b20749 JN865212 Biostraticola tofi BF36	1	2	1	0	0	0	0	0	0	0	0	0	0	0	0	0	0	0	0	0	0	0	0	0	0	0	0	0	0	0	0	0	0	0	0	0	0	0	0	0	0	0	0	0	0	0	0	0	0
b14591 NZ_ACEX01000437 Streptomyces hygroscopicus ATCC 53653	1	2	1	0	0	0	0	0	0	0	0	0	0	0	0	0	0	0	0	0	0	0	0	0	0	0	0	0	0	0	0	0	0	0	0	0	0	0	0	0	0	0	0	0	0	0	0	0	0
b30938 NZ_LN774769 Lactococcus piscium MKFS47	1	2	1	0	0	0	0	0	0	0	0	0	0	0	0	0	0	0	0	0	0	0	0	0	0	0	0	0	0	0	0	0	0	0	0	0	0	0	0	0	0	0	0	0	0	0	0	0	0
b5004 NC_002967 Treponema denticola ATCC 35405	1	8	1	0	0	0	0	0	0	0	0	0	0	0	0	0	0	0	0	0	0	0	0	0	0	0	0	0	0	0	0	0	0	0	0	0	0	0	0	0	0	0	0	0	0	0	0	0	0
b26885 NZ_KB905846 Zymophilus raffinosivorans DSM 20765	1	53	1	0	0	0	0	0	0	0	0	0	0	0	0	0	0	0	0	0	0	0	0	0	0	0	0	0	0	0	0	0	0	0	0	0	0	0	0	0	0	0	0	0	0	0	0	0	0
b6798 AY691237 Butyrivibrio proteoclasticus ATCC 51982	1	5	1	0	0	0	0	0	0	0	0	0	0	0	0	0	0	0	0	0	0	0	0	0	0	0	0	0	0	0	0	0	0	0	0	0	0	0	0	0	0	0	0	0	0	0	0	0	0
b34149 RMBX01000004 Chitinophaga barathri YLT18	1	2	1	0	0	0	0	0	0	0	0	0	0	0	0	0	0	0	0	0	0	0	0	0	0	0	0	0	0	0	0	0	0	0	0	0	0	0	0	0	0	0	0	0	0	0	0	0	0
b30068 NZ_FYEK01000027 Thermoflexus hugenholtzii JAD2	1	18	1	0	0	0	0	0	0	0	0	0	0	0	0	0	0	0	0	0	0	0	0	0	0	0	0	0	0	0	0	0	0	0	0	0	0	0	0	0	0	0	0	0	0	0	0	0	0
b34069 NZ_RDRE01000001 Corynebacterium gottingense DSM 103494	1	3	1	0	0	0	0	0	0	0	0	0	0	0	0	0	0	0	0	0	0	0	0	0	0	0	0	0	0	0	0	0	0	0	0	0	0	0	0	0	0	0	0	0	0	0	0	0	0
b29785 NFIX01000011 Muribaculum sp. An287	1	12	1	0	0	0	0	0	0	0	0	0	0	0	0	0	0	0	0	0	0	0	0	0	0	0	0	0	0	0	0	0	0	0	0	0	0	0	0	0	0	0	0	0	0	0	0	0	0
b34637 QOCI01000001 Brachybacterium paraconglomeratum KCTC 9916	1	13	1	0	0	0	0	0	0	0	0	0	0	0	0	0	0	0	0	0	0	0	0	0	0	0	0	0	0	0	0	0	0	0	0	0	0	0	0	0	0	0	0	0	0	0	0	0	0
b32897 NKTX01000001 Komagataeibacter oboediens LMG 18849	1	3	1	0	0	0	0	0	0	0	0	0	0	0	0	0	0	0	0	0	0	0	0	0	0	0	0	0	0	0	0	0	0	0	0	0	0	0	0	0	0	0	0	0	0	0	0	0	0
b27710 CP003924 Corynebacterium maris DSM 45190	1	2	1	0	0	0	0	0	0	0	0	0	0	0	0	0	0	0	0	0	0	0	0	0	0	0	0	0	0	0	0	0	0	0	0	0	0	0	0	0	0	0	0	0	0	0	0	0	0
b5839 AY691309 Blautia producta ATCC 27340	1	7	1	0	0	0	0	0	0	0	0	0	0	0	0	0	0	0	0	0	0	0	0	0	0	0	0	0	0	0	0	0	0	0	0	0	0	0	0	0	0	0	0	0	0	0	0	0	0
b34262 NZ_RBAH01000012 Paenibacillus ginsengarvi KCTC 13059	1	10	1	0	0	0	0	0	0	0	0	0	0	0	0	0	0	0	0	0	0	0	0	0	0	0	0	0	0	0	0	0	0	0	0	0	0	0	0	0	0	0	0	0	0	0	0	0	0
b33150 NZ_QKTW01000019 Taibaiella soli R1-15	1	22	1	22	0	0	0	0	0	0	0	0	0	0	0	0	0	0	0	0	0	0	0	0	0	0	0	0	0	0	0	0	0	0	0	0	0	0	0	0	0	0	0	0	0	0	0	0	0
b6793 AY691232 Clostridium leptum ATCC 29065	1	7	1	0	0	0	0	0	0	0	0	0	0	0	0	0	0	0	0	0	0	0	0	0	0	0	0	0	0	0	0	0	0	0	0	0	0	0	0	0	0	0	0	0	0	0	0	0	0
b33966 RCIV01000009 Propionibacterium australiense NML98A072	1	3	1	0	0	0	0	0	0	0	0	0	0	0	0	0	0	0	0	0	0	0	0	0	0	0	0	0	0	0	0	0	0	0	0	0	0	0	0	0	0	0	0	0	0	0	0	0	0
b23282 AGEJ01000005 Eggerthia catenaformis OT 569 DSM 20559	1	9	1	0	0	0	0	0	0	0	0	0	0	0	0	0	0	0	0	0	0	0	0	0	0	0	0	0	0	0	0	0	0	0	0	0	0	0	0	0	0	0	0	0	0	0	0	0	0
b29372 NZ_MVHR01000043 Mycobacterium heidelbergense DSM 44471	1	23	1	0	0	0	0	0	0	0	0	0	0	0	0	0	0	0	0	0	0	0	0	0	0	0	0	23	0	0	0	0	0	0	0	0	0	0	0	0	0	0	0	0	0	0	0	0	0
b33176 NZ_FQZV01000040 Geosporobacter subterraneus DSM 17957	1	2	1	0	0	0	0	0	0	0	0	0	0	0	0	0	0	0	0	0	0	0	0	0	0	0	0	0	0	0	0	0	0	0	0	0	0	0	0	0	0	0	0	0	0	0	0	0	0
b32798 NZ_PZZP01000004 Desmospora activa DSM 45169	1	68	1	0	0	0	0	0	0	0	0	0	0	0	0	0	0	0	0	0	0	0	0	0	0	0	0	0	0	0	0	0	0	0	0	0	0	68	0	0	0	0	0	0	0	0	0	0	0
b14443 NC_012968 Methylotenera mobilis JLW8 DSM 17540	1	2	1	0	0	0	0	0	0	0	0	0	0	0	0	0	0	0	0	0	0	0	0	0	0	0	0	0	0	0	0	0	0	0	0	0	0	0	0	0	0	0	0	0	0	0	0	0	0
b30680 NC_015564 Hoyosella subflava DQS3-9A1	1	781	1	0	0	0	0	0	0	0	0	0	0	0	0	0	0	0	0	0	0	0	0	0	0	0	0	0	0	0	0	0	0	0	0	0	0	0	0	0	0	0	0	0	0	0	0	0	0
b10730 ABEZ02000013 Clostridium bartlettii DSM16795	1	6	1	0	0	0	0	0	0	0	0	0	0	0	0	0	0	0	0	0	0	0	0	0	0	0	0	0	0	0	0	0	0	0	0	0	0	0	0	0	0	0	0	0	0	0	0	0	0
b23352 NZ_CAQJ01000007 Nitrospina gracilis 3/211	1	27	1	0	0	0	0	0	0	0	0	0	0	0	0	0	0	0	0	0	0	0	0	0	0	0	0	0	0	0	0	0	0	0	0	0	0	0	0	0	0	0	0	0	0	0	0	0	0
b20123 AHBD01000010 Pseudomonas psychrotolerans L19	1	19	1	0	0	0	0	0	0	0	0	0	0	0	0	0	0	0	0	0	0	0	0	0	0	0	0	0	0	0	0	0	0	0	0	0	0	0	0	0	0	0	0	0	0	0	0	0	0
b33162 QKZH01000025 Lachnoanaerobaculum umeaense DSM 23576	1	16	1	0	0	0	0	0	0	0	0	0	0	0	0	0	0	0	0	0	0	0	0	0	0	0	0	0	0	0	0	0	0	0	0	0	0	0	0	0	0	0	0	0	0	0	0	0	0
b30331 NZ_FONL01000007 Succiniclasticum ruminis DSM 9236	1	6	1	0	0	0	0	0	0	0	0	0	0	0	0	0	0	0	0	0	0	0	0	0	0	0	0	0	0	0	0	0	0	0	0	0	0	0	0	0	0	0	0	0	0	0	0	0	0
b21185 AMGO01000036 Oceaniovalibus guishaninsula JLT2003	1	3	1	0	0	0	0	0	0	0	0	0	0	0	0	0	0	0	0	0	0	0	0	0	0	0	0	0	0	0	0	0	0	0	0	0	0	0	0	0	0	0	0	0	0	0	0	0	0
b1288 NC_003030 Clostridium acetobutylicum ATCC 824	1	19	1	0	0	0	0	0	0	0	0	0	0	0	0	0	0	0	0	0	0	0	0	0	0	0	0	0	0	0	0	0	0	0	0	0	0	0	0	0	0	0	0	0	0	0	0	0	0
b17645 AB547578 Porphyromonas circumdentaria JCM 13864	1	2	1	0	0	0	0	0	0	0	0	0	0	0	0	0	0	0	0	0	0	0	0	0	0	0	0	0	0	0	0	0	0	0	0	0	0	0	0	0	0	0	0	0	0	0	0	0	0
b34057 NZ_QLUW01000006 Paenibacillus montanisoli RA17	1	2	1	0	0	0	0	0	0	0	0	0	0	0	0	0	0	0	0	0	0	0	0	0	0	0	0	0	0	0	0	0	0	0	0	0	0	0	0	0	0	0	0	0	0	0	0	0	0
b29974 NZ_JH605004 Sutterella parvirubra YIT 11816	1	2	1	0	0	0	0	0	0	0	0	0	0	0	0	0	0	0	0	0	0	0	0	0	0	0	0	0	0	0	0	0	0	0	0	0	0	0	0	0	0	0	0	0	0	0	0	0	0
b32520 PQAJ01000077 Holophagae bacterium isolate FeB_10	1	9	1	0	0	0	0	0	0	0	0	0	0	0	0	0	0	0	0	0	0	0	0	0	0	0	0	0	0	0	0	0	0	0	0	0	0	0	0	0	0	0	0	0	0	0	0	0	0
b33812 UGQM01000001 Mycobacterium gilvum NCTC10742	1	7	1	0	0	0	0	0	0	0	0	0	0	0	0	0	0	0	0	0	0	0	0	0	0	0	0	0	0	0	0	0	0	0	0	0	0	0	0	0	0	0	0	0	0	0	0	0	0
b33971 CP032050 Euzebyella marina RN62	1	9	1	0	0	0	0	0	0	0	0	0	0	0	0	0	0	0	0	0	0	0	0	0	0	0	0	0	0	0	0	0	0	0	0	0	0	0	0	0	0	0	0	0	0	0	0	0	0
b6792 AY691231 Clostridium intestinale ATCC 49213	1	23	1	0	0	0	0	0	0	0	0	0	0	0	0	0	0	0	0	0	0	0	0	0	0	0	0	0	0	0	0	0	0	0	0	0	0	0	0	0	0	0	0	0	0	0	0	0	0
b29534 NZ_LWHR01000004 Rhodococcus hoagii PAM1637	1	8	1	0	0	0	0	0	0	0	0	0	0	0	0	0	0	0	0	0	0	0	0	0	0	0	0	0	0	0	0	0	0	0	0	0	0	0	0	0	0	0	0	0	0	0	0	0	0
b34935 SDWS01000003 Nocardioides glacieisoli HLT3-15	1	11	1	0	0	0	0	0	0	0	0	0	0	0	0	0	0	0	0	0	0	0	0	0	0	0	0	0	0	0	0	0	0	0	0	0	0	0	0	0	0	0	0	0	0	0	0	0	0
b7757 NZ_AALU01000046 Methanospirillum hungatei JF-1	1	26	1	0	0	0	0	0	0	0	0	0	0	0	0	0	0	0	0	0	0	0	0	0	0	0	0	0	0	0	0	0	0	0	0	0	0	0	0	0	0	0	0	0	0	0	0	0	0
b30363 NZ_FNGS01000002 Siphonobacter aquaeclarae DSM 21668	1	130	1	0	0	0	0	0	0	0	0	0	0	0	0	0	0	0	0	0	0	0	0	0	0	0	0	0	0	0	0	0	0	0	0	0	0	0	0	0	0	0	0	0	0	0	0	0	0
b3967 AJ439998 Blattabacterium sp.	1	2	1	0	0	0	0	0	0	0	0	0	0	0	0	0	0	0	0	0	0	0	0	0	0	0	0	0	0	0	0	0	0	0	0	0	0	0	0	0	0	0	0	0	0	0	0	0	0
b6782 AY691221 Clostridium sphenoides ATCC 19403	1	2	1	0	0	0	0	0	0	0	0	0	0	0	0	0	0	0	0	0	0	0	0	0	0	0	0	0	0	0	0	0	0	0	0	0	0	0	0	0	0	0	0	0	0	0	0	0	0
b13603 AB480537 Prevotella falsenii JCM 15124	1	37	1	0	0	0	0	0	0	0	0	0	0	0	0	0	0	0	0	0	0	0	0	0	0	0	0	0	0	0	0	0	0	0	0	0	0	0	0	0	0	0	0	0	0	0	0	0	0
b30047 NZ_MZMV01000040 Micromonospora wenchangensis CCTCC AA 2012002	1	5	1	0	0	0	0	0	0	0	0	0	0	0	0	0	0	0	0	0	0	0	0	0	0	0	0	0	0	0	0	0	0	0	0	0	0	0	0	0	0	0	0	0	0	0	0	0	0
b28560 NZ_LSLJ01000002 Sporomusa sphaeroides DSM 2875 DSM 2875	1	2	1	0	0	0	0	0	0	0	0	0	0	0	0	0	0	0	0	0	0	0	0	0	0	0	0	0	0	0	0	0	0	0	0	0	0	0	0	0	0	0	0	0	0	0	0	0	0
b32850 NZ_QGLG01000002 Lactobacillus melliventris ESL0184	1	2	1	0	0	0	0	0	0	0	0	0	0	0	0	0	0	0	0	0	0	0	0	0	0	0	0	0	0	0	0	0	0	0	0	0	0	0	0	0	0	0	0	0	0	0	0	0	0
b26566 ASVV01000001 Enterococcus caccae EnGen0230 ATCC BAA-1240	1	3	1	0	0	0	0	0	0	0	0	0	0	0	0	0	0	0	0	0	0	0	0	0	0	0	0	0	0	0	0	0	0	0	0	0	0	0	0	0	0	0	0	0	0	0	0	0	0
b16460 AB510681 Bacteroides massiliensis JCM 13223	1	3	1	0	0	0	0	0	0	0	0	0	0	0	0	0	0	0	0	0	0	0	0	0	0	0	0	0	0	0	0	0	0	0	0	0	0	0	0	0	0	0	0	0	0	0	0	0	0
b395 D28817 Haemophilus actinomycetemcomitans Y4	1	3	1	0	0	0	0	0	0	0	0	0	0	0	0	0	0	0	0	0	0	0	0	0	0	0	0	0	0	0	0	0	0	0	0	0	0	0	0	0	0	0	0	0	0	0	0	0	0
b33702 QQZY01000005 Gaiella occulta F2-233	1	9	1	0	0	0	0	0	0	0	0	0	0	0	0	0	0	0	0	0	0	0	0	0	0	0	0	0	0	0	0	0	0	0	0	0	0	0	0	0	0	0	0	0	0	0	0	0	0
b26594 ASSZ01000025 Paenibacillus barengoltzii G22	1	126	1	0	0	0	0	0	0	0	0	0	0	0	0	0	0	0	0	0	0	0	0	0	0	0	0	0	0	0	0	0	0	0	0	0	0	0	0	0	0	0	0	0	0	0	0	0	0
b29467 NZ_LQPC01000026 Mycobacterium iranicum DSM 45541	1	34	1	0	0	0	0	0	0	0	0	0	0	0	0	0	0	0	0	0	0	0	0	0	0	0	0	0	0	0	0	0	0	0	0	0	0	0	0	0	0	0	0	0	0	0	0	0	0
b7432 AY851366 Liriomyza sativae (vegetable leafminer)	1	3	1	0	0	0	0	0	0	0	0	0	0	0	0	0	0	0	0	0	0	0	0	0	0	0	0	0	0	0	0	0	0	0	0	0	0	0	0	0	0	0	0	0	0	0	0	0	0
b3444 AY123728 Streptococcus pluranimalium ATCC 700864	1	26	1	0	0	0	0	0	0	0	0	0	0	0	0	0	0	0	0	0	0	0	26	0	0	0	0	0	0	0	0	0	0	0	0	0	0	0	0	0	0	0	0	0	0	0	0	0	0
b34767 NZ_JUIW01000008 Flavobacterium beibuense RSKm HC5	1	4	1	0	0	0	0	0	0	0	0	0	0	0	0	0	0	0	0	0	0	0	0	0	0	0	0	0	0	0	0	0	0	0	0	0	0	0	0	0	0	0	0	0	0	0	0	0	0
b17646 AB547577 Porphyromonas catoniae JCM 13863	1	3	1	0	0	0	0	0	0	0	0	0	0	0	0	0	0	0	0	0	0	0	0	0	0	0	0	0	0	0	0	0	0	0	0	0	0	0	0	0	0	0	0	0	0	0	0	0	0
b9500 CU207366 Gramella forsetii KT0803	1	3	1	0	0	0	0	0	0	0	0	0	0	0	0	0	0	0	0	0	0	0	0	0	0	0	0	0	0	0	0	0	0	0	0	0	0	0	0	0	0	0	0	0	0	0	0	0	0
b26402 NZ_AHKH01000025 Paenibacillus dendritiformis C454	1	6	1	0	0	0	0	0	0	0	0	0	0	0	0	0	0	0	0	0	0	0	0	0	0	0	0	0	0	0	0	0	0	0	0	0	0	0	0	0	0	0	0	0	0	0	0	0	0
b30702 NEUK01000069 Spartobacteria bacterium AMD-G4	1	5	1	0	0	0	0	0	0	0	0	0	0	0	0	0	0	0	0	0	0	0	0	0	0	0	0	0	0	0	0	0	0	0	0	0	0	0	0	0	0	0	0	0	0	0	0	0	0
b35529 RXIA01000005 Lactobacillus xujianguonis HT111-2	1	10	1	0	0	0	0	0	0	0	0	0	0	0	0	0	0	0	0	0	0	0	0	0	0	0	0	0	0	0	0	0	0	0	0	0	0	0	0	0	0	0	0	0	0	0	0	0	0
b30396 NZ_FOHS01000002 Hymenobacter actinosclerus DSM 15310	1	17	1	0	0	0	0	0	0	0	0	0	0	0	0	0	0	0	0	0	0	0	0	0	0	0	0	0	0	0	0	0	0	0	0	0	0	0	0	0	0	0	0	0	0	0	0	0	0
b32352 NZ_PJME01000063 Streptomyces geranii A301	1	2	1	0	0	0	0	0	0	0	0	0	0	0	0	0	0	0	0	0	0	0	0	0	0	0	0	0	0	2	0	0	0	0	0	0	0	0	0	0	0	0	0	0	0	0	0	0	0
b195 AF075440 Rickettsia typhi Wilmington	1	15	1	0	0	0	0	0	0	0	0	0	0	0	0	0	0	0	0	0	0	0	0	0	0	0	0	0	0	0	0	0	0	0	0	0	0	0	0	0	0	0	0	0	0	0	0	0	0
b31968 NZ_FNVB01000017 Saccharopolyspora hirsuta ATCC 20501	1	16	1	0	0	0	0	0	0	0	0	0	0	0	0	0	0	0	0	0	0	0	0	0	0	0	0	0	0	0	0	0	0	0	0	0	0	0	0	0	0	0	0	0	0	0	0	0	0
b19737 AGJA01000003 Desulfosporosinus meridiei DSM 13257	1	2	1	0	0	0	0	0	0	0	0	0	0	0	0	0	0	0	0	0	0	0	0	0	0	0	0	0	0	0	0	0	0	0	0	0	0	0	0	0	0	0	0	0	0	0	0	0	0
b30563 LT906465 Chryseobacterium taklimakanense NCTC13490	1	20	1	0	0	0	0	0	0	0	0	0	0	0	0	0	0	0	0	0	0	0	0	0	0	0	0	0	0	0	0	0	0	0	0	0	0	0	0	0	0	0	0	0	0	0	0	0	0
b9311 NC_008786 Verminephrobacter eiseniae EF01-2	1	8	1	0	0	0	0	0	0	0	0	0	0	0	0	0	0	0	0	0	0	0	0	0	0	0	0	0	0	0	0	0	0	0	0	0	0	0	0	0	0	0	0	0	0	0	0	0	0
b26843 NZ_AFRP01002185 Streptomyces xinghaiensis S187	1	46	1	0	0	0	0	0	0	0	0	0	0	0	0	0	0	0	0	0	0	0	0	0	0	0	0	0	0	0	0	0	0	0	0	0	0	0	0	0	0	0	0	0	0	0	0	0	0
b29550 LQPW01000031 Mycobacterium szulgai DSM 44166	1	5	1	0	0	0	0	0	0	0	0	0	0	0	0	0	0	0	0	0	0	0	0	0	0	0	0	0	0	0	0	0	0	0	0	0	0	0	0	0	0	0	0	0	0	0	0	0	0
b30124 NZ_FZOY01000022 Tropicimonas sediminicola DSM 29339	1	2	1	0	0	0	0	0	0	0	0	0	0	0	0	0	0	0	0	0	0	0	0	0	0	0	0	0	0	0	0	0	0	0	0	0	0	0	0	0	0	0	0	0	0	0	0	0	0
b33479 NZ_MAFQ01000003 Mycobacteroides franklinii CV002	1	4	1	0	0	0	0	0	0	0	0	0	0	0	0	0	0	0	0	0	0	0	0	0	0	0	0	0	0	0	0	0	0	0	0	0	0	0	0	0	0	0	0	0	0	0	0	0	0
b1292 AY017380 Fibrobacter succinogenes S85 ATCC 19169	1	2	1	0	0	0	0	0	0	0	0	0	0	0	0	0	0	0	0	0	0	0	0	0	0	0	0	0	0	0	0	0	0	0	0	0	0	0	0	0	0	0	0	0	0	0	0	0	0
b16658 FP929038 Coprococcus catus GD/7	1	5	1	0	0	0	0	0	0	0	0	0	0	0	0	0	0	0	0	0	0	0	0	0	0	0	0	0	0	0	0	0	0	0	0	0	0	0	0	0	0	0	0	0	0	0	0	0	0
b6854 AY691293 Ruminococcus albus ATCC 27210	1	66	1	0	0	0	0	0	0	0	0	0	0	0	0	0	0	0	0	0	0	0	0	0	0	0	0	0	0	0	0	0	0	0	0	0	0	0	0	0	0	0	0	0	0	0	0	0	0
b29759 NZ_LT707059 Intestinibacillus massiliensis Marseille-P3216	1	4	1	0	0	0	0	0	0	0	0	0	0	0	0	0	0	0	0	0	0	0	0	0	0	0	0	0	0	0	0	0	0	0	0	0	0	0	0	0	0	0	0	0	0	0	0	0	0
b30443 NZ_FOGZ01000034 Propionibacterium cyclohexanicum DSM 16859	1	4	1	0	0	0	0	0	0	0	0	0	0	0	0	0	0	0	0	0	0	0	0	0	0	0	0	0	0	0	0	0	0	0	0	0	0	0	0	0	0	0	0	0	0	0	0	0	0
b19278 AFPZ01000069 Sporosarcina newyorkensis 2681	1	3	1	0	0	0	0	0	0	0	0	0	0	0	0	0	0	0	0	0	0	0	0	0	0	0	0	0	0	0	0	0	0	0	0	0	0	0	0	0	0	0	0	0	0	0	0	0	0
b21978 AEJC01000079 Streptomyces ipomoeae 91-03	1	2	1	0	0	0	0	0	0	0	0	0	0	0	0	0	0	0	0	0	0	0	0	0	0	0	0	0	0	0	0	0	0	0	0	0	0	0	0	0	0	0	0	0	0	0	0	0	0
b30455 NZ_FNHG01000008 Maricaulis salignorans DSM 16077	1	3	1	0	0	0	0	0	0	0	0	0	0	0	0	0	0	0	0	0	0	0	0	0	0	0	0	0	0	0	0	0	0	0	0	0	0	0	0	0	0	0	0	0	0	0	0	0	0
b30359 NZ_FNQF01000001 Psychroflexus halocasei DSM 23581	1	3	1	0	0	0	0	0	0	0	0	0	0	0	0	0	0	0	0	0	0	0	0	0	0	0	0	0	0	0	0	0	0	0	0	0	0	0	0	0	0	0	0	0	0	0	0	0	0
b35010 NZ_OEQH01000001 Clostridium minihomine Marseille-P4642	1	10	1	0	0	0	0	0	0	0	0	0	0	0	0	0	0	0	0	0	0	0	0	0	0	0	0	0	0	0	0	0	0	0	0	0	0	0	0	0	0	0	0	0	0	0	0	0	0
b14391 ACLQ01000002 Capnocytophaga gingivalis ATCC 33624	1	3	1	0	0	0	0	0	0	0	0	0	0	0	0	0	0	0	0	0	0	0	0	0	0	0	0	0	0	0	0	0	0	0	0	0	0	0	0	0	0	0	0	0	0	0	0	0	0
b9293 CP000362 Roseobacter denitrificans OCh 114	1	5	1	0	0	0	0	0	0	0	0	0	0	0	0	0	0	0	0	0	0	0	0	0	0	0	0	0	0	0	0	0	0	0	0	0	0	0	0	0	0	0	0	0	0	0	0	0	0
b30939 NZ_JWIR02000034 Quasibacillus thermotolerans MTCC 8252	1	44	1	0	0	0	0	0	0	0	0	0	0	0	0	0	0	0	0	0	0	0	0	0	0	0	0	0	0	0	0	0	0	0	0	0	0	0	0	0	0	0	0	0	0	0	0	0	0
b6387 NC_006177 Symbiobacterium thermophilum IAM14863	1	5	1	0	0	0	0	0	0	0	0	0	0	0	0	0	0	0	0	0	0	0	0	0	0	0	0	0	0	0	0	0	0	0	0	0	0	0	0	0	0	0	0	0	0	0	0	0	0
b29333 NZ_AGTR01000023 Marinobacter manganoxydans MnI7-9	1	2	1	0	0	0	0	0	0	0	0	0	0	0	0	0	0	0	0	0	0	0	0	0	0	0	0	0	0	0	0	0	0	0	0	0	0	0	0	0	0	0	0	0	0	0	0	0	0
b26972 NZ_AOCN01000019 Leucobacter salsicius M1-8	1	28	1	0	0	0	0	0	0	0	0	0	0	0	0	0	0	0	0	0	0	0	0	0	0	0	0	0	0	0	0	0	0	0	0	0	0	0	0	0	0	0	0	0	0	0	0	0	0
b32987 NC_037998 Guinardia striata chloroplast	1	10	1	0	0	0	0	0	0	0	0	0	0	10	0	0	0	0	0	0	0	0	0	0	0	0	0	0	0	0	0	0	0	0	0	0	0	0	0	0	0	0	0	0	0	0	0	0	0
b31996 PYGD01000003 Taibaiella chishuiensis CGMCC 1.12700	1	38	1	0	0	0	0	0	0	0	0	0	0	0	0	0	0	0	0	0	0	0	0	0	0	0	0	0	0	0	0	0	0	0	0	0	0	0	0	0	0	0	0	0	0	0	0	0	0
b33044 NZ_KB907978 Yoonia vestfoldensis DSM 16212	1	21	1	0	0	0	0	21	0	0	0	0	0	0	0	0	0	0	0	0	0	0	0	0	0	0	0	0	0	0	0	0	0	0	0	0	0	0	0	0	0	0	0	0	0	0	0	0	0
b9549 CP000961 Shewanella woodyi ATCC 51908	1	9	1	0	0	0	0	0	0	0	0	0	0	0	0	0	0	0	0	0	0	0	0	0	0	0	0	0	0	0	0	0	0	0	0	0	0	0	0	0	0	0	0	0	0	0	0	0	0
b9428 DQ212067 Thiothrix eikelboomii ATCC 49788	1	5	1	0	0	0	0	0	0	0	0	0	0	0	0	0	0	0	0	0	0	0	0	0	0	0	0	0	0	0	0	0	0	0	0	0	0	0	0	0	0	0	0	0	0	0	0	0	0
b28060 FO681347 Acholeplasma palmae ATCC 49389	1	5	1	0	0	0	0	0	0	0	0	0	0	0	0	0	0	0	0	0	0	0	0	0	0	0	0	0	0	0	0	0	0	0	0	0	0	0	0	0	0	0	0	0	0	0	0	0	0
b17541 HM234132 Tanichthys albonubes	1	3	1	0	0	0	0	0	0	0	0	0	0	0	0	0	0	0	0	0	0	0	0	0	0	0	0	0	0	0	0	0	0	0	0	0	0	0	0	0	0	0	0	0	0	0	0	0	0
b16838 CP002017 Bacillus tusciae DSM 2912	1	4	1	0	0	0	0	0	0	0	0	0	0	0	0	0	0	0	0	0	0	0	0	0	0	0	0	0	0	0	0	0	0	0	0	0	0	0	0	0	0	0	0	0	0	0	0	0	0
b31964 NZ_FNVA01000004 Bryocella elongata DSM 22489	1	4	1	0	0	0	0	0	0	0	0	0	0	0	0	0	0	0	0	0	0	0	0	0	0	0	0	0	0	0	0	0	0	0	0	0	0	0	0	0	0	0	0	0	0	0	0	0	0
b30634 NZ_LT906453 Dermatophilus congolensis NCTC13039	1	6	1	0	0	0	0	0	0	0	0	0	0	0	0	0	0	0	0	0	0	0	0	0	0	0	0	0	0	0	0	0	0	0	0	0	0	0	0	0	0	0	0	0	0	0	0	0	0
b30667 NZ_CP022961 Plantactinospora sp. KBS50	1	6	1	0	0	0	0	0	0	0	0	0	0	0	0	0	0	0	0	0	0	0	0	0	0	0	0	0	0	0	0	0	0	0	0	0	0	0	0	0	0	0	0	0	0	0	0	0	0
b29729 NZ_NFJV01000013 Mediterranea sp. An20	1	20	1	0	0	0	0	0	0	0	0	0	0	0	0	0	0	0	0	0	0	0	0	0	0	0	0	0	0	0	0	0	0	0	0	0	0	0	0	0	0	0	0	0	0	0	0	0	0
b29132 LBFC01000005 Thermosipho affectus ik275mar	1	2	1	0	0	0	0	0	0	0	0	0	0	0	0	0	0	0	0	0	0	0	0	0	0	0	0	0	0	0	0	0	0	0	0	0	0	0	0	0	0	0	0	0	0	0	0	0	0
b29397 NZ_FOFI01000001 Chryseobacterium halperniae DSM 19921	1	8	1	0	0	0	0	0	0	0	0	0	0	0	0	0	0	0	0	0	0	0	0	0	0	0	0	0	0	0	0	0	0	0	0	0	0	0	0	0	0	0	0	0	0	0	0	0	0
b22276 ANCA01000006 Weissella ceti NC36	1	2	1	0	0	0	0	0	0	0	0	0	0	0	0	0	0	0	0	0	0	0	0	0	0	0	0	0	0	0	0	0	0	0	0	0	0	0	0	0	0	0	0	0	0	0	0	0	0
b33083 NZ_LS483460 Corynebacterium minutissimum NCTC10288	1	4	1	0	0	0	0	0	0	0	0	0	0	0	0	0	0	0	0	0	0	0	0	0	0	0	0	0	0	0	0	0	0	0	0	0	0	0	0	0	0	0	0	0	0	0	0	0	0
b837 NC_001675 Cyanophora paradoxa Pringsheim LB555 GroEL-A	1	11	1	0	0	0	0	0	0	0	0	0	0	0	0	0	0	0	0	0	0	0	0	0	0	0	0	0	0	0	0	0	0	0	0	0	0	0	0	0	0	0	0	0	0	0	0	0	0
b29988 NZ_NGNR01000001 Robiginitalea sp. O458	1	191	1	0	0	0	0	0	0	0	0	0	0	0	0	0	0	0	0	0	0	0	0	0	0	0	0	0	0	0	0	0	0	0	0	0	0	0	0	0	0	0	0	0	0	0	0	0	0
b29931 MF101465 Digenea simplex PD1820 Chloroplast	1	3	1	0	0	0	0	0	0	0	0	0	0	0	0	0	0	0	0	0	0	0	0	0	0	0	0	0	0	0	0	0	0	0	0	0	0	0	0	0	0	0	0	0	0	0	0	0	0
b32248 AP018040 Petrimonas sp. IBARAKI	1	5	1	0	0	0	0	0	0	0	0	0	0	0	0	0	0	0	0	0	0	0	0	0	0	0	0	0	0	0	0	0	0	0	0	0	0	0	0	0	0	0	0	0	0	0	0	0	0
b356 AF237463 Streptococcus intermedius ATCC 27335	1	4	1	0	0	0	0	0	0	0	0	0	0	0	0	0	0	0	0	0	0	0	0	0	0	0	0	0	0	0	0	0	0	0	0	0	0	0	0	0	0	0	0	0	0	0	0	0	0
b32075 PVTY01000002 Nesterenkonia sandarakina CG 35	1	3	1	0	0	0	0	0	0	0	0	0	0	0	0	0	0	0	0	0	0	0	0	0	0	0	0	0	0	0	0	0	0	0	0	0	0	0	0	0	0	0	0	0	0	0	0	0	0
b14135 FN392322 Pichia pastoris GS115	1	2	1	0	0	0	0	0	0	0	0	0	0	0	0	0	0	0	0	0	0	0	0	0	0	0	0	0	0	0	0	0	0	0	0	0	0	0	0	0	0	0	0	0	0	0	0	0	0
b26404 NZ_AHJE01000061 Cupriavidus basilensis OR16	1	3	1	0	0	0	0	0	0	0	0	0	0	0	0	0	0	0	0	0	0	0	0	0	0	0	0	0	0	0	0	0	0	0	0	0	0	0	0	0	0	0	0	0	0	0	0	0	0
b31840 NZ_FZMG01000005 Helicobacter heilmannii	1	6	1	0	0	0	0	0	0	0	0	0	0	0	0	0	0	0	0	0	0	0	0	0	0	0	0	0	0	0	0	0	0	0	0	0	0	0	0	0	0	0	0	0	0	0	0	0	0
TOTALS	2	27099535	3	31299	36871	29071	30898	40294	1307	3967	31579	56499	21232	36447	44428	30874	720	60893	37123	22913	28492	48152	44685	57127	32392	29739	2836	21255	12672	26558	38115	52044	36849	53345	47411	35650	33103	6370	77258	53132	43072	24478	59965	27048	52122	31626	31057	20674	52575
	MEDIAN	SUM	MEDIAN	SUM
[truncated: 575 more columns]

## Sheet: reads_stool_10d
cpnDB_NN	#ASVs	#Reads	#Samples	Cluster A	Cluster W	Cluster A	Cluster C	Cluster A	Cluster C	Cluster S	Cluster E	Cluster G	Cluster W	Cluster Q	Cluster C	Cluster E	Cluster W	Cluster K	Cluster K	Cluster W	Cluster W	Cluster V	Cluster W	Cluster A	Cluster B	Cluster F	Cluster B	Cluster N	Cluster W	Cluster D	Cluster J	Cluster A	Cluster M	Cluster A	Cluster A	Cluster W	Cluster W	Cluster W	Cluster W	Cluster A	Cluster W	Cluster C	Cluster J	Cluster D	Cluster K	Cluster C	Cluster A	Cluster G	Cluster A
				MLP-0003-ST3	MLP-0007-ST3	MLP-0011-ST3	MLP-0015-ST3	MLP-0019-ST3	MLP-0023-ST3	MLP-0027-ST3	MLP-0031-ST3	MLP-0042-ST3	MLP-0046-ST3	MLP-0050-ST3	MLP-0054-ST3	MLP-0059-ST3	MLP-0063-ST3	MLP-0068-ST3	MLP-0069-ST3	MLP-0074-ST3	MLP-0078-ST3	MLP-0084-ST3	MLP-0091-ST3	MLP-0095-ST3	MLP-0099-ST3	MLP-0103-ST3	MLP-0107-ST3	MLP-0118-ST3	MLP-0122-ST3	MLP-0126-ST3	MLP-0130-ST3	MLP-0134-ST3	MLP-0139-ST3	MLP-0142-ST3	MLP-0146-ST3	MLP-0149-ST3	MLP-0153-ST3	MLP-0157-ST3	MLP-0161-ST3	MLP-0165-ST3	MLP-0169-ST3	MLP-0173-ST3	MLP-0180-ST3	MLP-0184-ST3	MLP-0188-ST3	MLP-0192-ST3	MLP-0196-ST3	MLP-0200-ST3	MLP-0204-ST3
b1282 NC_002655 Escherichia coli O157:H7 EDL933	198	7821577	429	20783	4189	32635	139	16362	17	0	0	0	0	0	2	0	7	38	6	0	110	79	28	1322924	158	140	12	37	14	185	18026	67725	28	40023	179093	6634	51	9	150	79441	32	7	3706	0	102	15	41382	14821	35195
b1123 AF352799 Streptococcus parasanguinis ATCC 15912	166	1482642	391	1238	5264	2	14	481	55	12914	13828	10394	3	0	0	13033	0	904	5011	0	2674	0	4194	9	0	2	0	0	1343	0	94	0	0	11	4	410	0	0	0	21	8	1051	15	84	1767	1674	30	22	27
b3428 AY123718 Rothia mucilaginosa ATCC 25296	67	428291	380	131	22	0	6	10	47	0	0	2397	26	0	15	485	10	2	0	0	0	1016	0	1291	0	0	0	10	979	16477	19	9	805	0	0	0	0	4114	4	281	0	6	0	0	274	5	3	73	2
b7450 AY562570 Lactobacillus crispatus CECT4840	34	24861	307	0	0	0	0	0	0	0	0	0	0	0	0	0	0	0	0	0	0	0	0	0	0	0	0	0	0	0	0	13	0	0	3	0	0	0	0	0	0	0	0	0	0	0	0	0	0
b411 AB008146 Klebsiella pneumoniae JCM1662	58	1739013	221	0	0	0	3	0	184	10	2	31	7	0	0	0	0	6	0	0	7922	4	0	10	16423	0	36672	0	1600	4	0	0	0	0	0	0	0	0	0	0	0	0	0	0	0	0	0	3089	0
b18392 ADCN01000005 Bifidobacterium sp. 12_1_47BFAA	17	1575505	220	506	0	0	14665	428	20351	0	0	0	0	0	19133	0	0	6	0	0	0	0	0	0	0	0	0	0	0	11	1779	0	11	0	0	0	0	0	0	0	0	23325	293	0	6	17459	0	90	0
b18648 NZ_AEWU01000021 Haemophilus parainfluenzae ATCC 33392	129	271306	208	0	0	95	0	0	0	35	5	4	4	23851	0	1023	107	0	12	0	0	17	0	2	0	9	221	95	0	0	0	0	0	0	4	0	0	48	0	0	513	12	123	202	0	0	2	0	57
b1127 AF352807 Streptococcus salivarius subsp. salivarius ATCC 7073	45	535081	183	0	4	569	0	23	0	17	9	0	80	9673	4	0	0	19383	35440	165	0	242	0	63	0	0	0	0	588	7	9	29	17	0	0	0	84	78	0	0	0	0	0	0	44024	0	4	0	0
b278 AF240566 Bifidobacterium breve JCM1192	41	923322	163	0	0	0	0	0	0	2	0	4	0	0	0	0	0	0	0	0	0	0	0	0	0	23126	0	0	0	0	0	0	0	0	0	0	0	0	0	0	0	0	0	0	0	0	0	0	0
b14482 NZ_ACVP01000037 Corynebacterium tuberculostearicum SK141	36	6790	154	0	0	0	0	0	0	3	31	0	0	0	0	0	0	2	31	0	0	33	0	7	3	0	0	0	22	0	0	0	0	0	0	0	0	25	0	0	0	0	0	0	0	5	0	0	0
b28580 MPJB01000003 Klebsiella michiganensis 97_38	45	1442251	145	0	0	0	0	0	0	0	0	12	0	0	0	0	0	0	0	0	0	0	0	0	0	0	0	0	0	63323	0	0	0	0	0	0	0	0	643	0	0	0	0	5267	12	0	0	0	0
b1124 AF352805 Streptococcus pneumoniae ATCC 33400	74	39586	143	0	0	51	0	25	10	0	0	462	93	0	5	73	0	3	16	25004	62	14	23	0	0	30	895	0	3	0	0	0	5	0	0	0	1422	240	0	0	0	3	0	0	1260	213	0	0	0
b1129 AF352803 Streptococcus vestibularis ATCC 49124	30	75745	133	0	0	0	0	0	0	0	0	0	7	0	0	0	20	0	19	0	93	10	40	10	0	0	5	0	0	0	0	0	0	145	14	0	0	0	0	0	4	26	0	0	0	29	0	0	0
b821 AF245684 Enterococcus faecalis ATCC 19433	13	21464	130	0	0	0	0	0	0	25	0	0	0	109	0	12	33	0	0	0	11	159	0	0	0	0	50	17	0	0	0	8	0	2	7	0	0	0	0	0	0	0	0	0	19	0	0	0	0
b1121 AF352801 Streptococcus mitis ATCC 49456	44	44424	123	0	0	51	10	0	0	21	0	7009	9	0	12	421	0	0	0	2725	9	0	0	101	0	8	0	0	0	0	0	0	4	0	7	0	2493	0	0	0	0	0	34	0	0	0	0	4	105
b15700 NC_013850 Klebsiella variicola At-22	25	585548	121	0	0	0	0	0	0	0	0	23597	0	0	0	0	0	0	0	0	2126	0	0	0	0	0	0	0	12378	0	0	0	34	0	0	0	0	0	0	0	0	5	0	5	13	5	180	16560	0
b21507 ACUA01000013 Parabacteroides sp. D25	20	608983	117	1823	0	1101	0	28	0	0	0	0	0	0	21	0	0	7	5	0	0	0	0	0	0	0	0	0	0	4	8757	0	0	0	0	0	0	0	0	0	0	0	4408	4	10	0	0	87	0
b1432 AY608421 Lactobacillus jensenii ATCC 25258	3	839	91	0	0	0	0	0	0	0	0	0	0	0	0	0	0	0	0	0	0	0	0	0	0	0	0	0	0	0	0	0	0	0	0	0	0	0	0	0	0	0	0	0	0	0	0	0	0
b21018 NZ_AGWP01000004 Actinomyces neuii subsp. anitratus BVS029A5	4	52048	87	0	0	0	0	0	0	0	0	0	0	0	0	0	0	0	23	0	0	0	0	183	0	0	877	0	0	0	0	0	0	0	0	0	0	0	0	0	0	0	0	0	988	0	0	6	0
b10199 EF571590 Lactobacillus gasseri ATCC 33323	12	5056	84	0	0	0	0	0	0	0	0	0	0	0	0	0	0	0	0	0	0	0	0	0	0	0	0	0	0	0	0	0	0	0	0	0	0	0	0	0	0	0	0	0	0	0	0	0	0
b10263 EF685236 Pseudomonas chlororaphis ATCC 13985	38	170115	84	0	3	100	0	0	0	4	0	0	2	0	0	0	0	0	0	0	0	204	2	0	0	0	385	0	0	0	0	3166	4	0	0	0	0	0	0	0	0	2	0	0	0	0	0	4	0
b31847 PPDD01000002 Veillonella infantium T11011-4 ATCC TSD-88	34	34194	83	0	0	0	0	0	0	68	0	0	0	0	0	6	0	0	0	0	0	134	0	0	0	0	0	0	0	0	0	0	0	0	0	0	13	0	0	0	0	19	0	0	0	7	0	0	3
b15282 NZ_ACLN01000008 Lactobacillus iners DSM 13335	8	885	81	0	0	0	0	0	0	0	0	0	0	0	0	0	0	0	0	0	0	0	0	0	0	0	0	0	0	0	0	0	0	0	0	0	0	0	0	0	0	0	0	0	0	0	0	0	0
b355 AF237462 Streptococcus oralis ATCC 35037	24	82323	79	0	0	0	0	0	0	0	0	0	0	0	0	0	0	0	0	0	0	0	0	28	0	0	28	25	0	0	0	0	0	0	0	0	0	0	0	0	22100	21	8	0	224	0	0	4	0
b254 AF036323 Staphylococcus aureus subsp. anaerobius ATCC 35844	13	47068	73	0	3	0	0	0	0	0	0	0	0	0	0	0	0	0	0	8	0	0	0	0	0	0	32	0	0	0	0	0	0	0	0	0	0	0	0	0	0	0	13	0	8	367	0	0	0
b28181 AICS01000072 Streptococcus pseudopneumoniae ATCC BAA-960	36	5981	63	0	0	0	31	0	0	0	37	105	0	44	0	0	0	0	0	0	0	0	23	0	0	34	0	0	0	0	0	0	0	0	0	0	0	0	0	2	16	0	24	0	0	0	0	0	0
b233 AF053572 Staphylococcus hominis ATCC 27844	9	2352	58	0	0	0	0	0	0	0	0	0	0	0	2	0	0	0	0	315	0	0	0	0	0	0	0	0	0	0	0	0	0	0	0	0	0	77	0	2	0	0	0	0	711	0	0	0	0
b16543 ADGP01000033 Megasphaera sp. genomosp. type_1 str. 28L	6	522	57	0	0	0	0	0	0	0	0	0	0	0	0	0	0	0	0	0	0	0	0	0	0	0	0	0	0	0	0	0	0	0	0	0	0	0	0	0	0	0	0	0	0	0	0	0	0
b412 AB008147 Klebsiella oxytoca JCM1665	22	315132	57	4	0	0	18	0	0	0	0	0	0	0	0	0	0	0	0	0	0	0	32	0	0	0	0	0	2266	0	0	0	0	0	0	0	0	0	671	0	0	0	0	0	0	0	0	0	0
b450 Z22955 Neisseria flavescens	33	6262	56	0	0	90	23	0	0	0	0	0	0	0	0	0	92	0	0	0	0	7	0	0	0	0	0	0	0	7	0	0	0	0	0	0	0	0	0	0	0	0	0	0	0	0	0	0	0
b3375 AY123708 Citrobacter freundii ATCC 8090	15	406150	55	0	0	0	0	0	0	0	0	0	0	0	0	0	0	0	0	0	0	0	0	0	0	0	0	0	152	0	0	0	0	0	0	0	0	0	0	0	0	45	0	0	0	0	0	0	0
b13669 NZ_ABWL01000006 Citrobacter youngae ATCC 29220	7	513218	54	0	0	0	0	0	0	0	0	0	0	0	0	0	8	0	0	0	0	0	0	0	0	0	0	0	10	0	0	0	17	0	0	0	0	0	0	0	0	0	0	0	0	0	0	0	0
b865 AY004274 Bifidobacterium pseudocatenulatum JCM1200	9	196081	53	1502	0	0	2	282	144	0	0	0	0	0	0	0	0	0	0	0	0	0	0	0	0	0	0	0	0	0	367	0	0	0	0	0	0	0	0	0	0	0	280	0	0	0	0	0	0
b23464 AORX01000006 Streptococcus tigurinus 1366	24	13832	51	0	2	0	7	0	0	0	15	0	0	0	0	6	72	0	10	637	338	0	10	0	0	0	0	0	0	0	0	0	0	0	0	0	0	0	0	0	0	0	0	0	0	0	0	0	0
b284 AF240572 Bifidobacterium dentium JCM1195	9	134964	49	0	0	0	0	0	0	0	0	10	0	0	0	0	0	3	0	0	0	3269	0	4	0	0	0	0	0	0	0	0	0	0	0	123	0	0	0	0	0	0	95	0	0	1238	0	0	0
b7242 AF429659 Lactobacillus [Lacticaseibacillus] rhamnosus CCC B1039 ATCC 7469	6	30070	48	0	0	0	0	0	0	0	0	0	0	3228	0	0	0	0	0	0	0	0	0	0	0	0	0	0	25	0	0	0	0	0	0	0	0	1201	0	0	88	0	0	0	0	2	0	0	0
b14062 NC_012704 Corynebacterium kroppenstedtii DSM 44385	10	1076	47	0	0	0	0	0	0	5	7	0	0	0	0	0	0	0	0	11	4	0	0	0	0	0	0	0	0	0	0	0	0	0	0	0	0	0	0	0	0	0	0	0	0	0	0	0	0
b19056 AFHR01000034 Enterobacter hormaechei ATCC 49162	11	128221	46	0	0	0	0	0	0	0	0	0	0	0	0	0	0	0	0	0	0	0	0	0	0	0	0	0	69	0	0	0	0	0	0	0	0	0	0	0	0	0	0	0	0	0	0	0	0
b27947 AVFF01000002 Corynebacterium pseudodiphtheriticum 090104	17	1339	46	0	0	31	0	0	0	0	0	0	0	0	0	0	0	0	0	0	0	0	0	0	0	0	0	0	0	0	0	0	0	0	0	0	0	0	0	0	0	4	0	0	0	0	0	0	0
b20820 ALIY01000002 Atopobium sp. ICM58	23	31741	45	0	0	0	0	0	0	0	0	0	0	0	0	0	0	0	0	0	0	0	0	0	0	0	23	0	0	0	0	0	0	0	0	0	20	12	0	0	2	0	0	0	0	0	0	0	0
b1030 AF440238 Bacteroides vulgatus ATCC 8482	9	46463	44	0	0	2949	0	0	10	0	0	0	0	0	0	0	0	0	0	0	0	0	0	0	0	0	0	0	0	0	2	0	0	0	0	0	0	535	0	0	0	0	0	0	0	0	0	0	0
b33926 NZ_AP018549 Lactobacillus paragasseri JCM 5343	11	47119	43	0	0	0	0	0	0	0	0	0	0	0	0	0	0	0	0	0	0	0	0	0	0	0	0	0	0	0	0	0	0	0	0	0	0	0	0	0	0	0	0	0	0	0	13	0	0
b1029 AF440237 Bacteroides uniformis ATCC 8492	6	52078	40	97	0	31	0	0	0	0	0	0	0	0	11	0	0	0	0	0	0	0	0	0	0	0	0	0	0	2	2	0	0	0	0	0	0	0	0	0	0	0	0	0	0	4	0	0	0
b18514 AEVD01000004 Streptococcus infantis ATCC 700779	33	3752	40	0	0	0	0	0	0	0	0	0	0	0	0	11	0	0	0	0	0	0	0	305	0	0	0	0	0	0	0	0	0	0	0	0	0	0	0	0	0	0	0	0	0	0	0	0	0
b31001 NZ_FZTC01000009 Klebsiella grimontii 06D021	11	172425	39	0	7	0	0	0	0	0	0	0	0	0	0	0	0	0	0	291	0	0	0	0	0	0	0	0	0	0	0	0	0	0	0	0	0	0	0	0	0	0	0	0	0	0	0	0	0
b16832 GG770215 Veillonella sp. 6_1_27	13	4314	38	0	0	0	0	0	0	0	0	0	0	47	0	0	0	0	0	0	0	0	0	0	0	0	0	0	0	0	0	0	0	0	0	0	0	0	0	0	22	0	0	0	0	0	0	0	0
b10197 EF173658 Staphylococcus epidermidis ATCC 14990	4	633	37	0	0	4	0	0	0	0	0	0	0	0	0	0	0	0	0	26	4	0	0	3	0	0	0	0	0	0	0	0	0	0	0	0	0	0	0	0	0	0	0	0	7	0	0	0	0
b12698 NZ_ABWZ01000002 Bacteroides dorei DSM 17855	5	33579	37	38	0	0	0	7	0	0	0	8	0	0	127	0	0	0	0	0	0	0	0	0	0	0	0	0	0	0	0	0	0	0	0	0	0	0	0	0	0	0	0	0	0	0	0	565	0
b32932 NZ_QJJI01000003 Grimontella sp. AG753	4	80148	37	0	0	0	0	0	0	0	0	0	0	0	0	0	0	0	0	0	0	0	0	0	0	0	0	0	633	0	0	0	0	0	0	0	2	0	0	0	0	0	0	0	0	0	0	0	0
b1128 AF352800 Streptococcus thermophilus ATCC 19258	13	21931	36	0	10	0	0	0	0	24	0	0	0	0	0	173	0	44	376	0	0	19	0	0	0	0	0	0	0	0	0	0	0	0	0	0	452	0	0	0	0	0	0	0	0	0	0	0	0
b29868 NEYQ01000023 Serratia nematodiphila ARLG-2977	13	198973	36	0	0	0	0	0	0	0	0	0	0	0	0	0	0	0	0	0	0	0	0	0	0	0	0	0	0	0	0	10	3539	0	0	0	0	0	0	0	0	0	0	0	0	0	0	0	0
b29869 NEYN01000009 Enterobacter hormaechei subsp. steigerwaltii ARLG-2980	12	77300	35	0	0	0	0	0	0	0	0	0	0	0	0	0	0	0	0	0	0	0	162	0	0	0	0	0	30	0	0	0	0	0	0	0	0	0	0	0	0	0	0	0	0	0	0	0	0
b32838 NZ_QJVB01000003 Gardnerella swidsinskii GS 9838-1 LMG 30812	7	1747	35	0	0	0	0	0	0	0	0	13	0	0	0	0	0	0	0	0	0	0	0	0	0	0	0	0	0	0	0	0	0	0	0	0	0	0	0	0	0	0	0	0	0	0	0	0	0
b32843 QJUV01000001 Gardnerella piotii UGent 18.01 LMG 30818	9	310	35	0	0	0	0	0	0	0	0	0	0	0	0	0	0	0	0	0	0	0	0	0	0	0	0	0	0	0	0	0	0	0	0	0	0	0	0	0	0	0	0	0	0	0	0	0	0
b19706 NZ_AGBA01000013 Propionibacterium avidum ATCC 25577	11	1658	34	0	0	0	0	0	0	0	0	0	0	0	0	0	0	0	28	0	7	0	0	0	0	0	0	0	0	0	0	0	0	0	0	0	0	0	0	0	0	0	0	0	0	0	0	0	0
b291 AF240579 Gardnerella vaginalis ATCC 14018	6	309	34	0	0	0	0	0	0	0	0	0	0	0	0	0	0	0	0	0	0	0	0	0	0	0	0	2	0	0	0	0	0	0	3	0	0	0	0	0	0	0	0	0	0	0	0	0	0
b33174 NZ_QKVR01000141 Enterobacter roggenkampii 3F11	5	145050	34	0	0	0	0	0	0	0	0	0	0	0	0	0	0	0	0	0	0	0	0	0	0	0	0	0	3357	0	0	0	4	0	0	0	0	0	0	0	0	0	0	0	0	0	0	0	0
b10644 ABCC02000057 Clostridium bolteae ATCC BAA-613	15	151978	33	0	0	0	0	0	90	0	0	0	0	0	0	0	0	0	0	0	0	0	0	2	0	0	0	0	0	0	0	0	0	0	0	0	0	0	0	0	0	0	0	0	0	0	0	0	0
b28577 NZ_MOAA01000010 Klebsiella aerogenes eae	8	202335	33	0	0	0	0	0	0	0	0	0	0	0	0	0	0	3	0	0	0	0	0	0	0	0	0	65207	0	0	0	0	0	0	0	0	0	0	4332	0	0	0	0	0	0	0	1326	0	0
b859 AY004280 Bifidobacterium bifidum JCM1255	6	18025	33	0	0	937	0	0	0	0	0	0	0	0	0	0	0	0	0	0	0	0	3	0	0	0	0	0	0	0	0	0	8	0	0	0	0	0	0	0	0	0	0	0	0	0	0	0	0
b29592 MPYJ03000039 Raoultella planticola 1175_2058	5	66594	32	0	585	0	0	0	0	0	0	0	0	0	0	0	0	0	0	0	0	0	0	0	0	0	0	0	0	0	0	0	0	0	0	5	0	0	36223	6	0	0	0	0	0	0	0	0	0
b818 AF245681 Enterococcus faecium ATCC 19434	11	46779	30	0	0	0	0	0	0	0	0	0	0	0	0	0	0	0	0	0	0	0	0	0	0	0	0	0	0	0	0	0	0	0	0	0	0	0	0	0	375	0	0	0	0	0	0	0	0
b34634 NZ_QEMY02000006 Streptococcus halitosis VT-4	8	3666	28	0	0	74	0	0	0	0	0	0	0	0	0	0	0	0	0	0	0	64	0	0	0	0	0	0	0	10	0	0	0	0	0	0	0	0	0	0	1171	0	18	9	0	0	0	0	0
b18094 AECS01000012 Megasphaera micronuciformis F0359	10	154771	27	0	0	0	0	0	0	22725	0	4	0	0	0	0	0	0	0	0	0	0	0	0	0	0	0	0	0	0	0	0	0	0	0	0	0	0	0	0	0	0	0	0	0	0	0	0	0
b29704 LYUT01000014 Enterobacter kobei ECC3047	10	105444	27	0	0	0	0	0	0	0	0	0	0	0	0	0	0	0	0	0	0	0	0	0	0	0	0	0	20588	0	0	0	26	0	0	0	0	0	0	0	0	0	0	0	0	0	0	0	0
b3448 AY123710 Veillonella dispar ATCC 17748	13	3731	27	0	0	0	0	0	0	0	0	0	0	0	0	0	0	0	0	0	0	0	0	0	0	0	0	0	0	0	0	0	0	0	0	0	0	0	0	0	0	0	0	0	0	0	0	0	0
b35455 SDGL01000006 Lactobacillus mulieris c10Ua161M	2	130	27	0	0	0	0	0	0	0	0	0	0	0	0	0	0	0	0	0	0	0	0	0	0	0	0	7	2	0	0	0	0	0	0	0	0	0	0	0	0	0	0	0	0	0	0	0	0
b6772 AY691211 Bacteroides fragilis ATCC 25285	7	5804	27	0	0	0	0	4	4	0	0	0	0	0	0	0	0	0	0	0	0	0	0	0	0	0	0	0	0	0	14	0	0	0	0	0	0	0	0	0	0	0	16	0	0	62	0	0	0
b10132 NZ_AAVN02000003 Collinsella aerofaciens ATCC 25986	18	8941	26	0	0	0	0	309	0	0	0	0	0	0	0	0	0	0	0	0	0	0	0	0	0	0	0	0	0	0	3	0	0	0	0	283	0	0	0	0	0	0	39	0	0	497	0	0	0
b272 AF210319 Bifidobacterium adolescentis JCM1275	8	149247	26	0	0	0	0	0	0	0	0	0	0	0	0	0	0	0	0	0	0	0	0	0	0	0	0	0	0	0	0	0	0	0	0	0	0	0	0	0	0	0	0	0	0	0	0	0	0
b28730 NZ_LT700188 Negativicoccus massiliensis AT7	15	12310	26	0	0	0	0	0	0	0	0	0	0	0	0	0	0	0	0	0	0	0	0	0	0	0	0	0	91	0	0	0	0	0	0	0	0	0	0	0	0	0	0	0	46	0	0	0	0
b30003 NZ_FYBE01000077 Kosakonia oryzendophytica LMG 26432T	8	126528	26	0	0	0	0	0	0	0	0	0	0	0	0	0	0	0	0	0	0	0	0	0	0	0	0	0	458	0	0	0	0	0	0	0	0	0	0	0	0	0	0	0	0	0	0	0	0
b32652 NZ_PYTY01000026 Kluyvera sp. Nf5	15	85474	26	0	0	0	0	0	0	0	0	0	0	0	0	0	0	0	0	0	0	0	0	0	0	0	0	0	8528	0	0	0	15	0	0	0	0	0	0	0	0	0	0	0	0	0	0	0	0
b6840 AY691279 Prevotella corporis ATCC 33547	5	176	24	0	0	0	0	0	0	0	0	0	0	0	0	0	0	0	0	0	0	0	0	0	0	0	0	0	0	0	0	0	0	0	0	0	0	0	0	0	0	0	0	0	0	0	0	0	0
b20350 BAFF01000002 Escherichia hermannii NBRC 105704	12	171594	23	0	0	0	0	0	0	0	0	0	0	0	0	0	0	0	0	0	0	0	0	0	0	0	0	0	37	3	0	0	0	0	7	0	0	0	0	0	0	0	0	0	0	0	0	0	0
b4013 NC_004663 Bacteroides thetaiotaomicron VPI-5482	2	43647	23	0	0	0	0	0	0	0	0	0	0	0	0	0	0	0	0	0	0	0	0	0	0	0	0	0	0	0	0	0	0	0	0	0	0	0	0	0	0	0	0	0	0	0	0	0	0
b1028 AF440236 Bacteroides ovatus ATCC 8483	4	3991	21	0	0	0	0	0	0	0	0	0	0	0	0	0	0	0	0	0	0	0	0	0	0	0	0	0	0	0	2	0	0	0	0	0	0	0	0	0	0	0	5	0	0	0	0	0	0
b18121 NC_014643 Rothia dentocariosa ATCC 17931	13	1440	21	0	0	0	0	0	0	0	0	0	0	0	0	0	0	0	0	0	0	162	0	0	0	0	0	0	0	0	0	0	0	0	0	0	0	0	0	31	0	0	0	0	0	0	0	0	0
b28163 NZ_ATVB01000003 Alloscardovia omnicolens DSM 21503	5	164	21	0	0	56	0	0	0	0	0	0	0	0	0	0	0	0	0	0	0	0	0	7	0	0	0	0	0	0	0	0	0	0	0	0	0	0	0	0	0	0	0	0	0	0	0	0	0
b14375 NZ_ACDZ02000011 Gemella haemolysans ATCC 10379	9	206	20	0	0	0	0	0	0	0	0	0	0	0	0	0	0	0	0	0	0	0	0	0	0	0	0	0	0	0	0	0	0	0	0	0	0	0	0	0	0	0	0	0	29	0	0	0	0
b30008 NZ_FYBF01000054 Enterobacter xiangfangensis LMG 27195	12	44347	20	0	0	0	0	0	0	0	0	0	0	0	0	0	0	0	0	0	0	0	0	0	0	0	0	0	0	0	0	0	0	0	0	0	0	0	0	0	0	0	0	694	0	0	0	0	0
b3433 AY123653 Streptococcus constellatus subsp. constellatus ATCC 27823	4	1313	20	0	0	0	0	0	0	0	0	0	0	0	0	0	0	0	0	0	0	0	0	5	0	0	0	0	0	0	0	0	0	0	0	0	0	64	0	0	0	0	0	0	7	0	0	0	0
b6796 AY691235 Flavonifractor plautii ATCC 49531	8	9506	20	0	0	0	0	0	0	0	0	0	0	0	0	0	0	0	0	0	0	0	0	0	0	0	0	0	0	0	0	0	0	0	0	0	0	0	0	0	0	0	0	0	0	0	0	0	0
b6770 AY691209 Bacteroides caccae ATCC 43185	2	2148	19	9	0	4	0	0	0	0	0	0	0	0	0	0	0	0	0	0	0	0	0	0	0	0	0	0	0	0	0	0	0	0	0	0	0	0	0	0	0	0	0	0	0	0	0	0	0
b13661 ACGD01000005 Corynebacterium accolens ATCC 49725	11	261	18	0	0	0	0	0	4	0	0	0	0	0	6	0	0	0	0	0	0	0	0	0	0	0	0	0	0	0	0	0	0	0	0	0	0	0	0	0	0	0	0	0	0	0	0	0	0
b17590 AB547633 Prevotella timonensis JCM 15640	13	264	18	0	0	0	0	0	0	0	0	0	0	0	0	0	0	0	0	0	0	0	0	0	0	0	0	0	0	0	0	0	0	0	0	0	0	0	0	0	0	0	0	0	0	0	0	0	0
b29092 NZ_JMRI01000019 Cronobacter sakazakii ATCC 29544	1	55784	18	0	0	0	0	0	0	0	0	0	0	0	0	0	0	0	0	0	0	0	0	0	3672	0	0	0	0	0	0	0	0	0	0	0	0	0	0	0	0	0	0	0	0	0	0	0	0
b29528 NZ_MTCO01000022 Brevirhabdus pacifica 22DY15	2	318	18	0	0	0	0	0	0	0	0	0	0	0	0	0	0	0	0	0	0	0	0	0	0	0	4	0	0	8	0	0	0	0	0	0	0	0	0	0	0	0	0	0	0	0	0	0	0
b6774 AY691213 Bacteroides stercoris ATCC 43183	10	7726	18	0	0	0	0	0	0	0	0	0	0	0	0	0	0	0	0	0	0	0	0	0	0	0	0	0	0	0	0	0	0	0	0	0	0	0	0	0	0	0	0	0	0	0	0	0	0
b23806 NZ_AEKA01000231 Escherichia sp. TW10509	10	23073	17	0	0	0	0	0	0	0	0	0	0	0	0	0	0	0	0	0	0	0	0	0	0	0	0	0	0	0	0	8	0	0	0	0	0	0	0	0	0	0	0	0	0	0	0	0	0
b33497 NZ_QCYZ01000005 Serratia liquefaciens JL03	4	99681	17	0	0	0	3	933	0	0	0	6	4004	2	0	0	0	0	0	0	0	0	0	0	0	0	0	0	0	0	0	0	0	0	0	3	0	0	6304	0	0	0	0	0	0	0	0	0	0
b405 AB008139 Enterobacter gergoviae JCM1234	6	90784	17	0	0	0	0	0	0	0	0	0	0	0	0	0	0	0	0	0	12867	20	628	3	0	0	0	0	0	0	0	0	0	0	0	0	0	0	0	0	0	0	0	0	0	0	0	0	0
b22237 NZ_AMEX01000007 Veillonella atypica KON ATCC 17744	7	967	16	0	0	0	0	0	0	0	0	0	0	0	0	0	0	0	0	0	0	0	0	0	0	0	0	0	5	0	0	0	0	0	0	0	0	0	0	0	0	0	0	0	0	0	0	0	0
b28355 AZRH01000015 Morganella sp. EGD-HP17	4	47473	16	0	0	0	0	0	0	0	0	0	0	0	0	0	0	0	0	0	0	0	0	0	0	0	0	0	0	0	0	0	0	0	0	0	0	0	0	0	0	0	0	0	0	0	0	0	0
b31850 PPCX01000014 Veillonella rogosae JCM 15642	9	195	16	0	0	0	0	0	0	0	0	0	0	0	0	0	0	0	0	0	0	0	0	0	0	0	0	0	0	0	0	0	0	0	0	0	0	0	0	0	0	0	0	25	0	0	0	0	0
b33346 NZ_UAPR01000015 Actinomyces odontolyticus NCTC9935	11	4727	16	0	0	0	0	0	0	0	0	0	0	0	0	4	0	0	0	0	0	0	0	0	0	0	0	0	0	8	0	0	0	0	0	0	12	0	0	0	0	0	0	0	0	0	0	0	17
b34342 LC388669 Sutterella wadsworthensis JCM 32440	9	26686	16	0	0	0	0	0	0	0	0	0	0	0	0	0	0	0	0	0	0	0	0	0	0	0	0	0	0	0	0	0	0	0	0	0	0	0	0	0	0	0	0	0	0	0	0	0	0
b14413 NZ_GG695905 Bacteroides sp. 1_1_6	2	3126	15	26	0	0	0	11	0	0	0	0	0	0	0	0	0	0	0	0	0	0	0	0	0	0	0	0	0	0	0	0	0	0	0	0	0	0	0	0	0	0	0	0	0	0	0	0	0
b26395 NZ_AJJQ01000041 Rothia aeria F0474	10	96	15	0	0	0	0	0	0	0	0	0	0	0	0	0	0	0	0	0	0	0	0	2	0	0	0	0	0	0	0	0	0	0	0	0	0	0	0	0	0	0	0	0	3	0	0	0	0
b289 AF240577 Bifidobacterium longum subsp. infantis JCM1222	6	137234	15	0	0	0	0	0	0	0	0	0	0	0	0	0	0	0	0	0	0	0	0	0	0	0	0	0	0	0	0	0	0	0	0	0	0	0	0	0	0	0	0	0	0	0	0	0	0
b29331 NZ_AGDG01000040 Bacteroides faecis MAJ27	4	63034	15	0	0	0	0	0	0	0	0	0	0	0	0	0	0	0	0	0	0	0	0	0	0	0	0	0	0	0	0	0	0	0	0	14582	97	0	13	2	2	0	6553	0	10	4	0	0	0
b34591 UYIN01000020 Clostridium carnis NCTC10913	4	6300	15	0	0	0	0	0	0	0	0	0	0	77	0	0	0	0	0	4632	0	0	0	0	0	0	0	0	0	0	0	0	0	0	0	0	0	0	0	0	0	0	0	0	0	0	0	0	0
b7845 AF429680 Lactobacillus [Limosilactobacillus] fermentum ATCC 14931	4	6499	15	0	0	0	0	0	0	0	0	0	0	0	0	0	0	0	0	0	0	0	0	0	0	0	0	0	0	0	0	0	0	0	0	0	0	0	0	0	0	0	0	0	0	0	0	0	0
b27254 NZ_AKCI01000001 Scardovia wiggsiae F0424	5	1129	14	0	0	0	0	0	0	0	0	0	0	0	0	0	0	0	0	0	0	0	0	0	0	0	0	0	0	0	0	0	0	0	0	0	0	0	0	0	0	0	0	134	0	0	0	0	0
b29167 NZ_FKLR01000016 Klebsiella quasipneumoniae subsp. Similipneumoniae	6	65941	14	0	0	0	0	7	0	0	0	0	0	0	0	0	0	0	0	0	0	0	12191	0	0	4	0	0	2	0	0	0	0	0	0	0	0	0	0	0	0	0	0	0	0	0	0	0	0
b30508 NZ_MWUE01000007 Pantoea latae AS1	7	6049	14	0	0	0	0	0	0	0	0	0	0	0	0	2	0	0	0	0	0	62	0	0	0	0	0	0	0	0	0	0	0	0	0	0	0	0	0	0	0	0	0	0	0	0	0	0	0
b33645 UGGL01000002 Pseudescherichia vulneris NCTC12130	6	34653	14	0	0	0	0	0	0	0	0	0	0	0	0	0	0	0	0	0	0	0	0	0	0	0	0	0	0	0	0	0	0	0	0	0	0	0	0	0	0	0	0	0	0	0	0	0	0
b810 AB039274 Propionibacterium granulosum	7	21048	14	0	0	0	0	0	0	0	0	0	0	0	0	0	0	0	0	0	0	0	0	0	0	0	0	0	0	0	0	0	0	0	0	0	0	0	0	0	0	0	0	0	0	0	0	0	0
b18460 AEQR01000002 Streptococcus australis ATCC 700641	11	3102	13	0	0	0	0	0	0	0	0	0	0	0	0	0	0	0	0	0	0	0	0	0	0	0	0	0	0	154	0	0	0	0	0	0	0	0	0	0	0	0	0	0	0	0	0	0	0
b28156 NZ_ATUX01000005 Actinomyces vaccimaxillae DSM 15804	5	13460	13	0	0	0	0	0	0	19	0	0	0	0	0	0	0	0	0	0	0	0	0	0	0	0	0	0	0	1152	0	0	0	0	0	0	8113	0	0	0	0	0	0	0	0	0	0	0	0
b34087 NZ_CP033081 Glutamicibacter nicotianae OTC-16	12	523	13	0	0	0	0	0	0	0	0	0	0	0	0	0	0	0	0	0	0	0	0	0	0	0	0	0	0	0	0	0	0	0	0	0	0	0	0	0	0	0	0	0	0	0	0	0	0
b413 AB008148 Klebsiella planticola JCM7251	4	28341	13	0	0	0	0	0	0	0	0	0	0	0	0	0	0	0	0	0	0	0	0	0	0	0	0	0	0	0	0	0	0	0	0	0	0	0	1813	0	0	0	0	0	0	0	28	0	0
b10390 NZ_AAXE02000083 Parabacteroides merdae ATCC 43184	8	304	12	0	0	0	0	0	0	0	0	0	0	0	0	0	0	0	0	0	0	0	0	0	0	0	0	0	0	0	0	0	0	0	0	0	0	0	0	0	0	0	0	0	0	0	0	0	0
b20192 ACRN01000011 Actinomyces graevenitzii C83	7	10696	12	0	0	0	0	0	0	0	0	0	0	0	0	0	0	0	0	0	0	0	0	0	0	0	0	0	0	0	0	0	0	0	0	0	0	0	0	0	0	0	0	0	0	0	0	0	0
b30680 NC_015564 Hoyosella subflava DQS3-9A1	1	6216	12	0	0	0	0	0	0	0	0	0	0	0	0	28	0	0	0	0	0	0	0	0	0	0	0	0	0	0	0	0	0	0	0	0	0	0	0	0	0	0	0	0	0	0	0	0	0
b31773 NZ_PQKC01000009 Leclercia sp. LSNIH2	6	92366	12	0	0	0	0	0	0	0	0	0	0	0	0	0	0	0	0	0	0	0	0	0	0	0	0	0	0	0	0	0	0	0	0	0	0	0	0	0	0	0	0	0	0	0	0	0	0
b34343 LC388670 Sutterella stercoricanis JCM 32441	7	96971	12	0	0	0	0	0	0	0	0	0	0	0	0	0	0	0	0	0	0	0	0	0	0	0	0	0	1260	0	0	0	7	0	0	0	0	0	0	0	0	0	0	0	2	3428	0	0	0
b35267 NZ_CP048838 Clostridium innocuum ATCC 14501	3	3199	12	0	0	0	0	0	0	0	0	0	0	0	0	0	0	0	0	0	0	0	0	0	0	0	14	0	57	0	0	0	0	0	0	0	0	0	0	0	0	0	0	0	0	0	0	0	0
b825 AF245667 Enterococcus gallinarum ATCC 49573	1	589	12	0	0	0	0	0	0	0	0	0	0	0	0	0	0	0	0	0	0	0	0	0	0	0	0	0	0	0	0	0	0	0	0	0	0	0	0	0	0	0	0	0	0	0	0	0	0
b9314 CP000431 Rhodococcus sp. RA1	4	264	12	0	0	0	0	0	0	0	0	0	0	0	0	0	0	0	0	0	0	0	0	0	0	0	0	0	0	0	0	0	0	0	0	0	0	0	0	0	0	0	0	0	0	0	0	0	0
b12598 FJ360434 Atopobium vaginae DSM15829	4	105	11	0	0	0	0	0	0	0	0	0	0	0	0	0	0	0	0	0	0	0	0	0	0	0	0	0	0	0	0	0	0	0	0	0	0	0	0	0	0	0	0	0	0	0	0	0	0
b168 AF010281 Lactobacillus [Lacticaseibacillus] zeae [casei] 102S	3	4017	11	0	0	0	0	0	0	0	0	0	0	0	0	0	0	0	0	0	0	0	0	0	0	0	0	0	0	0	0	0	0	0	0	0	0	0	0	0	0	0	0	0	0	0	0	0	0
b17654 AB547551 Bacteroides clarus JCM 16067	4	19677	11	0	0	0	0	0	0	0	0	0	0	0	0	0	0	0	0	0	0	0	0	0	0	0	0	0	0	0	62	0	0	0	0	0	0	0	0	0	0	0	38	0	0	0	0	0	0
b18390 ADCP01000161 Bilophila wadsworthia 3_1_6	4	357	11	0	0	6	0	0	0	0	0	0	0	0	0	0	0	0	0	0	0	0	0	0	0	0	0	0	0	0	0	0	0	0	0	0	0	0	0	0	0	0	0	0	0	0	0	0	0
b35374 NZ_AZGM01000022 Lactobacillus [Limosilactobacillus] panis DSM 6035	1	99	11	0	0	0	0	0	0	0	0	0	0	0	0	0	0	0	0	0	0	0	0	0	0	0	0	0	0	0	0	0	0	0	0	0	0	0	0	0	0	0	0	0	0	0	0	0	0
b6805 AY691244 Corynebacterium flavescens ATCC 10340	5	223	11	0	0	0	0	0	0	0	0	0	0	0	0	0	0	0	39	0	0	0	0	0	0	0	0	0	0	0	0	0	0	0	0	0	0	0	0	0	0	0	0	0	0	0	0	0	0
b159 U68778 Stenotrophomonas maltophilia	7	56	10	0	0	0	0	0	0	0	0	0	0	0	0	0	0	0	0	0	0	0	0	24	0	0	0	0	0	0	0	0	0	0	6	0	0	0	0	0	0	0	0	0	0	0	0	0	0
b30664 NQMS01000007 Hafnia paralvei CITHA-6	4	21566	10	0	0	0	0	0	0	0	0	0	0	0	0	0	0	0	0	0	0	0	0	0	0	0	0	0	0	0	0	0	0	0	0	131	0	0	0	0	0	0	30	0	0	0	0	0	0
b32837 NZ_CP029984 Gardnerella leopoldii UGent 06.41 LMG 30814	1	524	10	0	0	0	0	0	0	0	0	0	0	0	0	0	0	0	0	0	0	0	0	0	0	0	0	0	0	0	0	0	0	0	4	0	0	0	0	0	0	0	0	0	0	0	0	0	0
b4660 AJ586869 Lactobacillus delbrueckii subsp. bulgaricus ATCC 11842/NCC641	1	321	10	0	0	0	0	0	0	0	0	0	0	0	0	0	0	0	0	0	0	0	0	0	0	0	0	0	0	0	0	0	0	0	0	0	0	0	0	0	0	0	0	0	0	0	0	0	0
b16193 ACEO02000014 Neisseria subflava NJ9703	7	235	9	0	0	0	0	0	0	0	0	0	0	0	0	2	0	0	0	0	0	0	0	0	0	0	0	0	0	0	0	0	0	0	0	0	0	0	0	0	0	4	0	0	0	0	0	0	0
b19130 NZ_AFIL01000066 Propionibacterium sp. 434-HC2	1	524	9	0	0	0	0	0	0	0	0	0	0	0	0	0	0	0	0	39	0	0	0	0	0	0	0	0	0	0	0	0	0	0	0	0	0	0	0	0	0	0	0	0	0	0	0	0	0
b20420 NZ_AGRK01000030 Haemophilus sp. oral taxon 851 str. F0397	5	181	9	0	0	14	0	0	0	0	0	0	0	0	0	0	0	0	0	0	0	2	0	0	0	0	0	0	0	0	0	0	0	0	0	0	0	0	0	0	0	0	0	0	0	0	0	0	0
b26697 ATBY01000014 Corynebacterium pyruviciproducens ATCC BAA-1742	6	37	9	0	0	0	0	0	0	0	0	0	0	0	0	0	0	0	0	0	0	0	0	0	0	0	0	0	0	0	0	0	0	0	0	0	0	0	0	0	0	0	0	0	0	0	0	0	0
b28651 NZ_FTMH01000006 Corynebacterium afermentans DSM 44280	3	82	9	0	0	0	0	0	0	0	0	0	0	0	0	0	0	0	0	0	0	0	0	0	0	0	0	0	0	0	0	0	0	0	0	0	0	0	0	0	0	0	0	0	0	0	0	0	0
b13610 NC_013204 Eggerthella lenta DSM 2243	2	75	8	0	0	0	0	0	0	0	0	0	0	0	14	0	0	0	0	0	0	0	0	0	0	0	0	0	0	0	0	0	0	0	0	0	0	21	0	0	0	0	0	0	0	0	0	0	0
b15690 NZ_ACIO01000406 Clostridium hathewayi DSM 13479	2	33504	8	0	0	0	0	1790	0	0	0	5	8728	0	0	0	0	0	0	0	0	0	0	0	0	0	0	0	0	0	0	0	0	0	0	0	0	0	0	0	0	0	0	0	0	0	0	0	0
b17655 AB547552 Bacteroides coagulans JCM 12528	6	66	8	0	0	0	0	0	0	0	0	0	0	0	0	0	0	0	0	0	0	0	0	0	0	0	0	0	0	0	0	0	0	0	0	0	0	0	0	0	0	0	0	0	0	0	0	0	0
b21019 NZ_AGWQ01000004 Actinomyces turicensis ACS-279-V-Col4	6	329	8	0	0	0	0	0	0	0	0	0	0	0	0	0	0	0	0	0	0	0	0	0	0	0	0	0	0	0	0	0	0	0	0	0	0	0	0	0	0	0	0	0	0	0	0	0	0
b21891 AHAF01000020 Veillonella ratti ACS-216-V-Col6b	1	2325	8	0	0	0	0	0	0	0	0	0	0	0	0	0	0	0	0	0	0	0	0	0	0	0	0	0	0	0	0	0	0	0	0	0	0	0	0	0	0	0	349	0	0	0	0	0	0
b403 AB008137 Enterobacter asburiae JCM6051	3	8665	8	0	0	0	0	679	0	0	0	0	2985	0	0	0	0	0	0	0	0	0	0	0	0	0	0	0	0	0	0	0	0	0	0	0	0	0	0	0	0	0	0	0	0	0	0	0	0
b6841 AY691280 Prevotella denticola ATCC 35308	2	65	8	0	0	0	0	0	0	0	0	0	0	0	0	0	0	0	0	0	0	0	0	0	0	0	0	0	0	0	0	0	0	0	0	0	0	0	0	0	0	0	0	0	0	0	0	0	0
b7993 DQ302724 Streptococcus pasteurianus ATCC 43144	2	222	8	0	0	0	0	0	0	0	0	0	0	0	0	0	0	0	0	0	0	0	0	0	0	0	0	15	0	0	0	0	0	0	0	0	0	0	0	0	0	0	0	0	0	0	0	0	0
b17634 AB547589 Porphyromonas uenonis JCM 13868	6	194	7	0	0	0	0	0	0	0	0	0	0	0	0	0	0	0	0	0	0	0	0	0	0	0	0	0	0	0	0	0	0	0	0	0	0	0	0	0	0	0	0	0	0	0	0	0	0
b20916 NZ_ALNS01000034 Enterobacter sp. SST3	11	809	7	0	0	0	0	0	0	0	0	0	0	0	0	0	0	0	0	0	0	0	0	0	0	0	0	0	0	0	0	0	0	0	0	0	0	0	0	0	0	0	0	0	0	0	0	0	0
b26430 XM_004532756 Ceratitis capitata	8	69359	7	0	0	0	0	0	0	0	0	0	0	0	0	0	0	0	0	0	0	0	0	0	0	0	0	0	0	0	0	0	0	0	0	0	0	0	0	0	0	0	0	0	0	0	0	0	0
b283 AF240571 Bifidobacterium ruminantium JCM8222	2	7068	7	0	0	0	0	0	0	0	0	0	0	0	0	0	0	0	0	0	0	0	0	0	0	0	0	0	0	0	0	0	0	0	0	0	0	0	0	0	0	0	0	0	0	0	0	0	0
b34976 NZ_CP030052 Bradyrhizobium guangdongense CCBAU 51649	3	63	7	0	0	0	0	0	0	0	0	0	0	0	0	0	0	0	0	5	0	0	0	0	0	0	0	0	0	0	0	0	0	0	0	0	0	0	0	0	0	0	0	0	0	0	0	0	0
b6839 AY691278 Prevotella buccalis ATCC 35310	7	1373	7	0	0	0	0	0	0	0	0	0	0	0	0	0	0	0	0	0	0	0	0	0	0	0	0	0	0	0	0	0	0	0	0	0	0	0	0	0	0	0	0	0	85	0	0	0	0
b10200 EF571589 Lactobacillus johnsonii ATCC 33200	3	28	6	0	0	0	0	0	0	0	0	0	0	0	0	0	0	0	0	0	0	0	0	0	0	0	0	0	0	0	0	0	0	0	0	0	0	0	0	0	0	0	0	0	0	0	0	0	0
b12772 NZ_ABYH01000351 Parabacteroides johnsonii DSM 18315	3	353	6	0	0	0	0	0	0	0	0	0	0	0	0	0	0	0	0	0	0	0	0	0	0	0	0	0	0	0	0	0	0	0	0	0	0	0	0	0	0	0	0	0	0	0	0	0	0
b13606 NC_013203 Atopobium parvulum DSM 20469	9	124	6	0	0	0	0	0	0	0	0	0	0	0	0	0	0	0	0	0	0	0	0	0	0	0	0	0	0	0	0	0	0	0	0	0	0	0	0	0	0	0	0	0	0	0	0	0	0
b13630 NC_013520 Veillonella parvula DSM 2008	3	704	6	0	0	0	0	0	0	0	0	0	0	0	0	0	0	0	0	0	0	0	0	0	0	0	0	0	0	0	0	0	0	0	0	0	0	0	0	0	0	0	0	0	0	0	0	0	0
b13659 ACGE01000074 Corynebacterium striatum ATCC 6940	4	50	6	0	0	0	0	0	0	0	0	0	0	0	0	0	0	0	0	0	0	0	0	0	0	0	0	0	0	0	0	0	0	0	0	0	0	0	0	0	0	0	0	0	0	0	0	0	0
b13665 ABYQ01000017 Corynebacterium pseudogenitalium ATCC 33035	4	49	6	0	0	0	0	0	0	0	0	0	0	0	0	0	0	0	0	0	0	0	0	0	0	0	0	0	0	0	0	0	0	0	0	0	0	0	0	0	0	0	0	0	0	0	0	0	0
b27545 NZ_KB894541 Alistipes onderdonkii DSM 19147	4	2352	6	0	0	0	0	0	0	0	0	0	0	0	0	0	0	0	0	0	0	0	0	0	0	0	0	0	0	0	0	0	0	0	0	0	0	0	0	0	0	0	0	0	0	0	0	0	0
b29419 NZ_MKZW01000089 Kluyvera intestini GT-16	3	15337	6	0	0	0	0	0	0	0	0	0	0	0	0	0	0	0	0	0	0	0	0	0	0	0	0	0	0	0	0	0	0	0	0	0	0	0	0	0	0	0	0	0	0	0	0	0	0
b29425 NZ_KV816314 Turicella sp. HMSC059E07	5	27	6	0	0	0	0	0	0	0	0	0	0	0	0	0	0	0	0	0	0	0	0	0	0	0	0	0	0	0	4	0	0	0	0	0	0	0	0	0	0	0	0	0	0	0	0	0	0
b29658 NZ_BAFQ01000193 Nocardia aobensis NBRC 100429	2	1159	6	0	0	0	0	0	0	0	0	0	0	0	0	0	0	0	0	0	0	0	0	0	0	0	0	0	0	0	0	0	0	0	0	0	0	0	0	0	0	0	0	0	0	0	0	0	0
b30253 AB491759 Bifidobacterium kashiwanohense HM2-2 DSM 21854	3	15116	6	0	0	0	0	0	0	0	0	0	0	0	0	0	0	0	0	0	0	0	0	0	0	0	0	2	0	0	0	0	0	0	0	0	0	0	0	0	0	0	0	0	0	0	0	0	0
b31770 NZ_PQLZ01000006 Citrobacter amalonaticus S648	3	27	6	0	0	0	0	0	0	0	0	0	0	0	0	0	0	0	0	0	0	0	0	0	0	0	0	0	0	0	0	0	0	0	0	0	0	0	0	0	0	0	0	0	0	0	0	0	0
b32158 NZ_PDET01000004 Pantoea coffeiphila 342	1	42833	6	0	0	0	0	0	0	0	0	0	0	0	0	474	0	0	0	0	0	0	0	0	0	0	0	0	0	0	0	0	0	0	0	0	0	0	0	0	0	0	0	0	0	0	0	0	0
b32219 NZ_PYHO01000009 Kluyvera ascorbata KA2	5	18751	6	0	0	0	0	0	0	0	0	0	0	0	0	0	0	0	0	0	0	0	0	0	0	0	0	0	0	0	0	0	0	0	0	0	0	0	0	0	0	0	0	0	0	0	0	0	0
b33051 QLTS01000009 Phascolarctobacterium faecium DSM 14760	2	289	6	0	0	0	0	0	0	0	0	0	0	0	0	0	0	0	0	0	0	0	0	0	0	0	0	0	0	0	0	0	0	0	0	4	0	0	0	0	0	0	0	0	0	0	0	0	0
b34799 NZ_LT629792 Actinomyces radingae DSM 9169	3	225	6	0	0	0	0	0	0	0	0	0	0	0	0	0	0	0	0	0	0	0	0	16	0	0	0	0	0	0	0	0	0	0	0	0	0	0	0	0	0	0	0	0	0	0	0	0	0
b3490 AY166575 Bifidobacterium suis JCM7139	2	1673	6	0	0	0	0	0	0	0	0	0	0	0	0	0	0	0	0	0	0	0	0	0	0	0	0	0	0	0	0	17	1629	0	0	0	0	0	0	0	0	0	0	0	0	0	0	0	0
b8455 CP000705 Lactobacillus [Limosilactobacillus] reuteri JCM1112	2	19	6	0	0	0	0	0	0	0	0	0	0	0	0	0	0	0	0	0	0	0	0	0	0	0	0	0	0	0	0	0	0	0	0	0	0	0	0	0	0	0	0	0	0	0	0	0	0
b16454 AB510688 Bacteroides salyersiae JCM 12988	2	5747	5	0	0	0	0	0	0	0	0	0	0	0	0	0	0	0	0	0	0	0	0	0	0	0	0	0	0	0	0	0	0	0	0	0	0	0	0	0	0	0	0	0	0	0	0	0	0
b16463 AB510670 Bacteroides cellulosilyticus JCM 15632	2	153	5	0	0	0	0	0	0	0	0	0	0	0	0	0	0	0	0	0	0	0	0	0	0	0	0	0	0	0	0	0	0	0	0	0	0	0	0	0	0	0	0	0	0	0	0	0	0
b16661 FP929032 Alistipes shahii WAL 8301	5	2372	5	0	0	0	0	0	0	0	0	0	0	0	0	0	0	0	0	0	0	0	0	0	0	0	0	0	0	0	0	0	0	0	0	0	0	0	0	0	0	0	0	0	0	0	0	0	0
b18093 AECU01000014 Faecalibacterium cf. prausnitzii KLE1255	4	6475	5	0	0	0	0	0	0	0	0	0	0	0	0	0	0	0	0	0	0	0	0	0	0	0	0	0	0	0	0	0	0	0	0	0	0	0	0	0	0	0	0	0	0	0	0	0	0
b19661 CP003058 Acidaminococcus intestini RyC-MR95	2	35280	5	0	0	0	0	0	0	0	0	0	0	0	0	0	0	0	0	0	0	0	0	0	0	0	0	0	0	0	0	0	0	0	0	0	0	0	0	0	0	0	0	0	0	0	0	0	0
b21133 NZ_AIEA01000010 Acinetobacter ursingii DSM 16037	4	32	5	0	0	0	0	0	0	0	0	0	0	0	0	0	0	0	0	0	0	0	0	0	0	0	0	0	21	0	0	0	0	0	0	0	0	0	0	0	0	0	0	0	0	0	0	0	0
b21785 NZ_ADES01000009 Gardnerella sp. 1500E (Genome sp. 10)	1	25	5	0	0	0	0	0	0	0	0	0	0	0	0	0	0	0	0	0	0	0	0	0	0	0	0	0	0	0	0	0	0	0	0	0	0	0	0	0	0	0	0	0	0	0	0	0	0
b26018 APOP01000001 Acinetobacter nosocomialis NIPH 2119	3	64	5	0	0	0	0	0	0	0	4	0	0	0	0	0	0	0	0	0	0	0	0	0	0	0	0	0	33	0	0	0	0	0	0	0	0	0	0	0	0	0	0	0	0	0	0	0	0
b26383 NZ_AJSW01000015 Haemophilus parahaemolyticus HK385 ATCC 10014	4	2205	5	0	0	0	0	0	0	0	0	0	0	0	0	0	0	0	0	0	0	0	0	0	0	0	2173	0	0	0	0	0	0	0	0	0	0	0	0	0	0	0	0	0	0	0	0	0	0
b28180 NZ_KQ959565 Clostridiales sp. KA00274	1	52	5	0	0	0	0	0	0	0	0	0	0	0	0	0	0	0	0	0	0	0	0	0	0	0	0	0	0	0	0	0	0	0	0	0	0	0	0	0	0	0	0	0	0	0	0	0	0
b29981 NIFJ01000051 Pseudomonas poae PpR24	3	40	5	0	0	0	0	0	0	0	0	0	0	0	0	0	0	0	0	0	0	0	0	0	0	0	0	0	0	0	0	0	0	0	0	0	0	0	0	0	0	0	0	0	0	0	0	0	0
b30287 NZ_MIPP01000001 Pantoea eucrina LMG 5346	2	8794	5	0	0	0	0	0	0	0	0	0	0	0	0	0	0	0	0	0	0	0	0	0	0	0	0	0	0	0	0	0	0	0	0	0	0	0	0	0	0	0	0	0	0	0	0	0	0
b30559 NZ_NPGE01000002 Kocuria varians 80	3	41	5	0	0	0	0	0	0	0	0	0	0	0	0	0	0	0	0	0	0	0	0	0	0	0	0	0	0	0	0	0	0	0	0	0	0	0	0	0	0	0	0	0	0	0	0	0	0
b31851 NZ_PKPC01000003 Ralstonia insidiosa WCHRI065162	2	83	5	0	0	0	0	0	0	0	0	4	0	0	0	0	0	0	0	0	0	0	0	0	0	0	0	0	0	0	0	0	0	0	4	0	0	0	0	0	0	0	0	0	0	0	0	0	0
b32099 PVTE01000010 Spirosoma oryzae DSM 28354	1	20	5	0	0	0	0	0	0	0	0	0	0	0	0	0	0	0	0	0	0	0	0	0	0	0	0	0	0	0	0	0	0	0	0	0	0	0	0	0	0	0	0	0	0	0	0	0	0
b32536 QEKW01000002 Actinomycetospora cinnamomea DSM 45771	2	74	5	0	0	0	0	0	0	0	0	0	0	0	0	0	0	0	0	0	0	0	0	0	0	0	0	0	0	0	0	0	0	0	0	0	0	0	0	0	0	0	0	0	0	0	0	0	0
b33992 RCOM01000004 Kocuria rhizophila TA68	5	15	5	0	0	0	0	0	0	0	0	0	0	0	0	0	0	0	0	0	0	0	0	0	0	0	0	0	0	0	0	0	0	0	0	0	0	0	0	0	0	0	0	0	0	0	0	0	0
b34796 NZ_LS999944 Lachnoclostridium pacaense Marseille-P3100	4	6464	5	0	0	0	0	0	0	0	0	0	0	0	0	0	0	0	0	0	0	0	0	0	0	0	0	0	0	0	0	0	0	0	0	0	0	0	0	0	0	0	0	0	0	0	0	0	0
b4604 AY608424 Megasphaera elsdenii ATCC 25940	3	24702	5	0	0	0	0	0	0	0	0	0	0	0	0	0	0	0	0	0	0	0	0	0	0	0	0	0	0	0	0	0	0	0	0	0	0	0	0	0	0	0	0	0	0	0	0	0	0
b7335 AY837570 Prevotella melaninogenica ATCC 25845D	5	206	5	0	0	0	0	0	0	0	0	0	0	0	0	0	0	0	0	0	0	0	0	0	0	0	0	0	0	0	0	0	0	0	0	0	0	0	0	0	0	0	0	0	0	0	0	0	0
b7991 DQ302726 Streptococcus lutetiensis ATCC BAA-103	3	470	5	0	0	0	0	0	0	0	0	0	0	0	0	0	0	0	0	0	0	0	0	0	0	0	0	0	0	0	0	0	0	0	0	0	0	0	0	0	0	0	0	0	0	0	0	0	0
b819 AF245682 Enterococcus casseliflavus ATCC 25788	4	133	5	0	0	0	0	0	0	0	0	0	0	0	0	0	0	0	0	0	0	0	0	0	0	0	0	0	0	0	0	0	0	0	0	0	0	0	0	0	0	0	0	0	0	0	0	0	0
b12699 NZ_ABXI01000187 Bacteroides finegoldii DSM 17565	1	2001	4	0	0	0	0	0	0	0	0	0	0	0	0	0	0	0	0	0	0	0	0	0	0	0	0	0	0	0	0	0	0	0	0	0	0	0	0	0	0	0	0	0	0	0	0	0	0
b13634 NZ_ACLE01000068 Proteus mirabilis ATCC 29906	1	744	4	0	0	0	0	0	0	0	0	0	0	0	0	0	0	0	0	0	0	0	0	0	0	0	0	0	0	0	0	0	0	0	0	0	0	0	0	0	0	0	0	0	0	0	0	0	0
b18529 AEVF01000004 Streptococcus peroris ATCC 700780	1	172	4	0	0	0	0	0	0	0	0	0	0	0	0	0	16	0	0	0	0	0	2	0	0	0	0	0	0	0	0	0	0	0	0	0	0	0	0	0	0	0	0	0	0	0	0	0	0
b29269 NAEW01000008 Citrobacter braakii ATCC 51113	2	1427	4	0	0	28	0	0	0	0	0	0	0	0	0	0	0	0	0	0	0	0	0	0	0	0	0	0	25	0	0	0	0	0	0	0	0	0	0	0	0	0	0	0	0	0	0	0	0
b30289 NZ_MIEI01000014 Pantoea brenneri LMG 5343	3	1311	4	0	0	0	0	0	0	0	0	0	0	0	0	0	0	0	0	0	0	0	0	0	0	0	0	0	0	0	0	0	0	0	0	0	0	0	0	0	0	0	0	0	0	0	0	0	0
b30637 NZ_NQKM01000024 Pseudomonas fragi F1818	2	1737	4	0	0	0	0	0	0	0	0	0	0	0	0	0	0	0	0	0	0	0	0	0	0	0	0	0	0	0	0	0	0	0	0	0	0	0	1721	0	0	0	0	0	0	0	0	0	0
b30897 NZ_FNRU01000002 Corynebacterium coyleae DSM 44184	3	14	4	0	0	0	0	0	0	0	0	0	0	0	0	0	0	0	0	0	0	0	0	0	0	0	0	0	0	0	0	0	0	0	0	0	0	0	0	0	0	0	0	0	0	0	0	0	0
b31021 NZ_NITW01000005 Kosakonia sacchari HX148 CGMCC 1.12103	1	4118	4	0	0	0	0	0	0	0	0	0	0	0	0	0	0	0	0	0	0	0	0	0	0	0	0	0	2215	0	0	0	6	0	0	0	0	0	0	0	0	0	0	0	0	0	0	0	0
b31559 NZ_PNGC01000001 Varibaculum cambriense UMB0744	3	604	4	0	0	0	0	0	0	0	0	0	0	0	0	0	0	0	0	0	0	0	0	0	0	0	0	0	0	0	0	0	0	0	0	0	0	0	0	0	0	0	0	0	0	0	0	0	0
b34084 NZ_REGE01000001 Corynebacterium macginleyi CCUG 32361	1	116	4	0	0	0	0	0	0	0	0	0	0	0	0	0	0	0	0	0	0	0	0	0	0	0	0	0	0	0	0	0	0	0	0	0	0	0	0	0	0	0	0	0	0	0	0	0	0
b34341 LC388667 Mesosutterella multiformis 4NBBH2	3	14854	4	0	0	0	0	0	0	0	0	0	0	0	0	0	0	0	0	0	0	0	0	0	0	0	0	0	0	0	0	0	0	0	0	0	0	0	0	0	0	0	0	0	0	0	0	0	0
b34344 LC388668 Sutterella megalosphaeroides 6FBBBH3	2	1865	4	0	0	0	0	0	0	0	0	0	0	0	0	0	0	0	0	0	0	0	0	0	0	0	0	0	0	0	0	0	0	0	0	0	0	0	0	0	0	0	0	0	0	0	0	0	0
b3445 AY123737 Streptococcus sanguinis ATCC 10556	3	524	4	0	0	0	0	0	0	0	0	0	0	0	0	3	0	0	0	0	0	0	0	0	0	0	0	0	0	0	0	0	0	0	0	0	0	0	0	0	0	0	0	0	0	0	0	0	0
b34524 NZ_AP019367 Parolsenella catena JCM 31932	3	991	4	0	0	0	0	0	0	0	0	0	0	0	965	0	0	0	0	0	0	0	0	0	0	0	0	0	0	0	13	0	0	0	0	0	0	0	0	0	0	0	0	0	0	0	0	0	0
b35439 AZGE01000002 Lactobacillus [Limosilactobacillus] oris DSM 4864	1	547	4	0	0	0	0	0	0	0	0	0	0	0	0	0	0	0	0	0	0	0	0	0	0	0	0	0	0	0	0	0	0	0	0	0	0	0	0	0	0	0	0	0	0	0	0	0	0
b414 AB008149 Raoultella ornithinolytica JCM6096	2	11785	4	0	0	0	0	0	0	0	0	0	0	0	0	0	0	0	0	0	0	0	0	0	0	0	0	0	0	0	0	0	0	0	0	0	0	0	0	0	0	0	0	0	0	0	0	0	0
b6806 AY691245 Corynebacterium amycolatum ATCC 49368	4	21	4	0	0	0	0	0	0	0	0	0	0	0	0	0	0	0	0	0	0	0	0	0	0	0	0	0	0	0	0	0	0	0	0	0	0	0	0	0	0	0	0	0	0	0	0	0	0
b7240 AF429694 Lactobacillus [Lacticaseibacillus] paracasei subsp. paracasei ATCC 25598	3	39	4	0	0	0	0	0	0	0	0	0	0	0	0	0	0	0	0	0	0	0	0	0	0	0	0	0	0	0	0	0	0	0	0	0	0	0	0	0	0	0	0	0	0	0	0	0	0
b7874 AF429667 Lactobacillus acidophilus ATCC 4356	1	59	4	0	0	0	0	0	0	0	0	0	0	0	0	0	0	0	0	0	0	0	0	0	0	0	0	0	0	0	0	0	0	0	0	0	0	0	0	0	0	0	0	0	0	0	0	0	0
b831 AF245673 Lactococcus lactis ATCC 19435	2	42	4	0	0	0	0	0	0	0	0	0	0	0	0	0	0	0	0	0	0	0	17	0	0	0	0	0	0	0	0	0	0	0	0	0	0	0	0	0	0	0	0	0	0	0	0	0	0
b850 AF286735 Bifidobacterium lactis 9952	1	856	4	0	0	0	0	0	0	0	0	0	0	0	0	0	0	0	0	0	0	0	0	0	0	78	0	0	0	0	0	0	0	0	0	0	0	0	0	0	0	0	0	0	0	0	0	0	0
b11968 NZ_ABIY01000087 Bacteroides coprocola DSM 17136	1	3766	3	0	0	0	0	0	0	0	0	0	0	0	0	0	0	0	0	0	0	0	0	0	0	0	0	0	0	0	0	0	0	0	0	0	0	0	0	0	0	0	0	0	0	0	0	0	0
b12756 CU928158 Escherichia fergusonii ATCC 35469	4	396	3	0	0	0	0	0	0	0	0	0	0	0	0	0	0	0	0	0	0	0	0	0	0	0	0	0	0	0	0	0	0	0	0	0	0	0	0	0	0	0	0	0	0	0	0	0	0
b1467 AF242289 Staphylococcus saccharolyticus ATCC 14953	2	277	3	0	0	0	0	0	0	0	0	0	0	0	0	0	0	0	0	0	0	0	0	0	0	0	0	0	0	0	0	0	0	0	0	0	0	0	0	0	0	0	0	0	0	0	0	0	0
b15391 NZ_ABSS01000001 Francisella novicida FTE	1	6	3	0	0	0	0	0	0	0	0	0	0	0	0	0	0	0	0	0	0	0	0	0	0	0	0	0	0	0	0	0	0	0	2	0	0	0	0	0	0	0	0	0	0	0	0	0	0
b15882 NZ_ACKS01000084 Prevotella bergensis DSM 17361	3	29	3	0	0	0	0	0	0	0	0	0	0	0	0	0	0	0	0	0	0	0	0	0	0	0	0	0	0	0	0	0	0	0	0	0	0	0	0	0	0	0	0	0	0	0	0	0	0
b16451 AB510695 Bacteroides xylanisolvens JCM 15633	2	123	3	0	0	0	0	0	0	0	0	0	0	0	0	0	0	0	0	0	0	0	0	0	0	0	0	0	0	0	0	0	0	0	0	0	0	0	0	0	0	0	0	0	0	0	0	0	0
b16458 AB510684 Bacteroides plebeius JCM 12973	2	4612	3	0	0	0	0	0	0	0	0	0	0	0	0	0	0	0	0	0	0	0	0	0	0	0	0	0	0	0	0	0	0	0	0	0	0	0	0	0	0	0	0	0	0	0	0	0	0
b16461 AB510680 Bacteroides intestinalis JCM 13265	1	2399	3	0	0	0	0	0	0	0	0	0	0	0	0	0	0	0	0	0	0	0	0	0	0	0	0	0	0	0	0	0	0	0	0	0	0	0	0	0	0	0	2393	0	4	2	0	0	0
b16589 EU306800 Aeromonas punctata CECT 838	2	2737	3	0	0	0	0	0	0	0	0	0	0	0	0	0	0	0	0	0	0	0	0	0	0	0	0	0	0	0	0	0	0	0	0	0	0	0	0	0	0	0	0	0	0	0	0	0	0
b17669 AB547567 Parabacteroides goldsteinii JCM 13446	3	161	3	0	0	0	0	0	0	0	0	0	0	0	0	0	0	0	0	0	0	0	0	0	0	0	0	0	0	0	4	0	0	0	0	0	0	0	0	0	0	0	0	0	0	0	0	0	0
b18394 ACWN01000067 Eggerthella sp. 1_3_56FAA	3	36	3	0	0	0	0	0	0	0	0	0	0	0	0	0	0	0	0	0	0	0	0	0	0	0	0	0	0	0	0	0	0	0	0	0	0	0	0	0	0	0	0	0	0	0	0	0	0
b20205 AGCL01000005 Yokenella regensburgei ATCC 43003	3	576	3	0	0	0	0	0	0	0	0	0	0	0	0	0	0	0	0	0	0	0	0	0	0	0	0	3	0	0	0	0	0	0	0	0	0	0	0	0	0	0	0	0	0	0	0	0	0
b20761 ACWW01000092 Subdoligranulum sp. 4_3_54A2FAA	2	2976	3	0	0	0	0	0	0	0	0	0	0	0	0	0	0	0	0	0	0	0	0	0	0	0	0	0	0	0	0	0	0	0	0	0	0	0	0	0	0	0	0	0	0	0	0	0	0
b23807 NZ_AEJY01000079 Escherichia albertii TW15818	3	11	3	0	0	0	0	0	0	0	0	0	0	0	0	0	0	0	0	0	0	0	0	0	0	0	0	0	0	0	0	0	0	0	0	0	0	0	0	0	0	0	0	0	0	0	0	0	0
b25972 APQP01000021 Acinetobacter pittii CIP 70.29	2	40	3	0	0	0	0	0	0	0	0	0	0	0	0	0	0	0	0	0	0	0	0	0	0	0	0	0	0	0	0	0	0	0	0	0	0	0	0	0	0	0	0	0	0	0	0	0	0
b26455 NZ_ALKJ01000008 Porphyromonas sp. oral taxon 279 str. F0450	3	269	3	0	0	0	0	0	0	0	0	0	0	0	0	0	0	0	0	0	0	0	0	0	0	0	0	0	0	0	0	0	0	0	0	0	0	0	0	0	0	0	0	0	0	0	0	0	0
b26880 NZ_KB906332 Pseudomonas mandelii 36MFCvi1.1	1	11	3	0	3	0	0	0	0	0	0	0	0	0	0	0	0	0	0	0	0	0	0	0	0	0	0	0	0	0	0	0	0	0	0	0	0	0	5	0	0	0	0	0	0	0	0	0	0
b27841 AVSS01000012 Pantoea dispersa EGD-AAK13	2	306	3	0	0	0	0	0	0	0	0	0	0	0	0	0	0	0	0	0	0	0	0	0	0	0	0	0	0	0	0	0	0	0	0	0	0	0	0	0	0	0	0	0	0	0	0	0	0
b29699 NZ_KB850951 Hungatella hathewayi 12489931	2	1331	3	0	0	0	0	0	0	0	0	0	0	0	0	172	0	0	0	0	0	0	0	0	0	0	0	0	0	0	0	0	0	0	0	0	0	0	0	0	0	0	0	0	0	0	0	0	0
b29748 NZ_FUKP01000018 Micrococcus lylae 2B3F	1	15	3	0	0	0	0	0	0	0	0	0	0	0	0	0	0	0	0	0	0	0	0	2	0	0	0	0	0	0	0	0	0	0	0	0	0	0	0	0	0	0	0	0	0	0	0	0	0
b31399 PISL01000002 Pseudomonas hunanensis P11	2	177	3	0	0	0	0	0	0	0	0	0	0	0	0	0	0	0	0	0	0	0	0	0	0	0	0	0	0	0	0	0	0	0	0	0	0	0	0	0	0	0	0	0	0	0	0	0	0
b31848 PPDF01000012 Veillonella tobetsuensis Y6	1	21	3	0	0	0	0	0	0	0	0	0	0	0	0	0	0	0	0	0	0	0	0	0	0	0	0	0	0	0	0	0	0	0	0	0	0	0	0	0	0	0	0	0	0	0	0	0	0
b33245 PPTP01000004 Senegalimassilia anaerobia anaerobia AP69FAA	1	18	3	0	0	0	0	0	0	0	0	0	0	0	0	0	0	0	0	0	0	0	0	0	0	0	0	0	0	0	0	0	0	0	0	0	0	11	0	0	0	0	0	0	0	0	0	0	0
b3379 AY123719 Eikenella corrodens ATCC 23834	3	25	3	0	0	0	0	0	0	0	0	0	0	0	0	0	0	0	0	0	0	0	0	0	0	0	0	0	0	0	0	0	0	0	0	0	0	0	0	0	0	0	0	0	0	0	0	0	0
b33824 QVEK01000003 Citrobacter gillenii MBT-C3	3	192	3	0	0	0	0	0	0	0	0	0	0	0	0	0	0	3	0	0	0	0	0	0	0	0	0	0	0	0	0	0	0	0	0	0	0	0	0	0	0	0	0	0	0	0	0	0	0
b34062 NZ_LEDW02000011 Enterobacter ludwigii GN02454	22	11686	3	0	6991	0	11	0	0	0	0	0	0	0	0	0	0	0	0	0	0	0	0	0	0	0	0	0	0	4684	0	0	0	0	0	0	0	0	0	0	0	0	0	0	0	0	0	0	0
b34189 NZ_QIBZ01000003 Slackia isoflavoniconvertens DSM 22006	3	36	3	0	0	0	0	19	0	0	0	0	0	0	0	0	0	0	0	0	0	0	0	0	0	0	0	0	0	0	7	0	0	0	0	0	0	0	0	0	0	0	0	0	0	0	0	0	0
b3419 AY123676 Pseudomonas aeruginosa ATCC 10145	2	61	3	0	0	0	0	0	0	0	0	0	0	0	0	0	0	0	0	0	0	0	0	0	0	0	0	0	0	0	0	0	0	0	0	0	0	0	0	0	0	0	0	0	0	0	0	0	0
b34887 NZ_PQGD01000014 Superficieibacter electus BP-1	1	548	3	0	0	0	0	0	0	0	0	0	0	0	0	0	0	0	0	0	0	0	23	0	0	0	0	0	0	0	0	0	0	0	0	0	0	0	0	0	0	0	0	0	0	0	0	0	0
b6771 AY691210 Bacteroides eggerthii ATCC 27754	1	787	3	0	0	0	0	0	0	0	0	0	0	0	0	0	0	0	0	0	0	0	0	0	0	0	0	0	0	0	0	0	0	0	0	0	0	0	0	0	0	0	0	0	0	0	0	0	0
b7330 AY837565 Enterobacter cloacae subsp. dissolvens ATCC 23373D	3	1193	3	0	0	0	0	0	0	0	0	0	0	0	0	0	0	0	0	0	0	0	0	0	0	0	0	0	234	0	0	0	0	0	0	0	0	0	0	0	0	0	0	0	0	0	0	0	0
b7401 AY835627 Lactobacillus [Ligilactobacillus] salivarius subsp. salivarius ATCC 11741	1	10	3	0	0	0	0	0	0	0	0	0	0	0	0	0	0	0	0	0	0	0	0	0	0	0	0	0	0	0	0	0	0	0	0	0	0	0	0	0	0	0	0	0	0	0	0	0	0
b7668 DQ099905 Brachyspira hyodysenteriae ATCC 27164	1	7	3	0	0	0	0	0	0	0	0	0	0	0	0	0	0	0	0	0	0	0	0	0	0	0	0	0	0	0	0	0	0	0	0	0	0	0	0	0	0	0	0	0	0	0	0	0	0
b823 AF245686 Enterococcus durans ATCC 19432	1	107	3	0	0	0	0	0	0	0	0	0	0	0	0	0	0	0	0	0	0	0	0	0	0	0	0	0	0	0	0	0	0	0	0	0	0	0	0	0	0	0	0	0	0	0	0	0	0
b10746 AB375469 Enterobacter aerogenes NBRC 13534	2	13636	2	0	0	0	0	0	0	0	0	0	0	0	0	0	0	0	0	0	0	0	0	0	0	0	0	0	0	0	0	0	0	0	0	0	0	0	0	0	0	0	0	0	0	0	0	0	0
b10774 CP001071 Akkermansia muciniphila ATCC BAA-835	2	73	2	0	0	0	0	0	0	0	0	0	0	0	0	0	0	0	0	0	0	0	0	0	0	0	0	0	0	0	0	0	0	0	0	0	0	0	0	0	0	0	0	0	0	0	0	0	0
b1211 AY004272 Bifidobacterium catenulatum JCM1194	1	2806	2	0	0	0	0	0	0	0	0	0	0	0	0	0	0	0	0	0	0	0	0	0	0	0	0	0	0	0	0	0	0	0	0	0	0	0	0	0	0	0	0	0	0	0	0	0	0
b12644 NZ_ABXH01000007 Collinsella intestinalis DSM 13280	2	11786	2	0	0	0	0	0	0	0	0	0	0	0	0	0	0	0	0	0	0	0	0	0	0	0	0	0	0	0	0	0	0	0	0	0	0	11598	0	0	0	0	0	0	0	0	0	0	0
b12775 NZ_ABWK01000112 Mitsuokella multacida DSM 20544	2	20	2	0	0	0	0	0	0	0	0	0	0	0	0	0	0	0	0	0	0	0	0	0	0	0	0	0	0	0	0	0	0	0	0	0	0	0	0	0	0	0	0	0	0	0	0	0	0
b13492 NZ_ACBW01000156 Bacteroides coprophilus DSM 18228	1	17	2	0	0	0	0	0	0	0	0	0	0	0	0	0	0	0	0	0	0	0	0	0	0	0	0	0	0	0	0	0	0	0	0	0	0	0	0	0	0	0	0	0	0	0	0	0	0
b13493 NZ_ACCI01000206 Providencia rettgeri DSM 1131	2	3800	2	0	0	0	0	0	0	0	0	0	0	0	0	0	0	0	0	0	0	0	0	0	0	0	0	0	0	0	0	0	0	0	0	0	0	0	0	0	0	0	0	0	0	0	0	0	0
b16470 ACDX02000023 Neisseria mucosa ATCC 25996	2	85	2	0	0	0	0	0	0	0	0	0	0	0	0	0	0	0	0	0	0	0	0	0	0	0	0	0	0	0	0	0	0	0	0	0	0	0	0	0	0	0	0	0	0	0	0	0	0
b17532 NC_015673 Corynebacterium resistens DSM 45100	2	19	2	0	0	0	0	0	0	0	0	0	0	0	0	0	0	0	0	0	0	0	0	0	0	0	0	0	0	0	0	0	0	0	0	0	0	0	0	0	0	0	0	0	0	0	0	0	0
b18053 HM103913 Granulicatella para-adiacens NTUH_9631	2	56	2	0	0	0	0	0	0	0	0	0	0	0	0	0	0	0	0	0	0	0	0	0	0	0	0	0	0	13	0	0	0	0	0	0	0	0	0	0	0	0	0	0	0	0	0	0	0
b18282 GU327740 Yersinia entomophaga MH96	2	16	2	0	0	0	0	0	0	0	0	0	0	0	0	0	0	0	0	0	0	0	0	0	0	0	0	0	0	0	0	0	0	0	0	0	0	0	0	0	0	0	0	0	0	0	0	0	0
b19326 AFQE01000113 Neisseria macacae ATCC 33926	2	11	2	0	0	0	0	0	0	0	0	0	0	0	0	0	0	0	0	0	0	0	0	0	0	0	0	0	0	0	0	0	0	0	0	0	0	0	0	0	0	0	0	0	0	0	0	0	0
b195 AF075440 Rickettsia typhi Wilmington	1	8	2	0	0	0	0	0	0	0	0	0	0	0	0	0	0	0	0	0	0	0	0	0	0	0	0	0	0	0	0	0	0	0	0	0	0	0	0	0	0	0	0	0	0	0	0	0	0
b19539 CP003040 Roseburia hominis A2-183	2	5360	2	0	0	0	0	0	0	0	0	0	0	0	0	0	0	0	0	0	0	0	0	0	0	0	0	0	0	0	0	0	0	0	0	0	0	0	0	0	0	0	0	0	0	0	0	0	0
b19742 ADLD01000009 Alistipes indistinctus YIT 12060	1	2826	2	0	0	0	0	0	0	0	0	0	0	0	0	0	0	0	0	0	0	0	0	0	0	0	0	0	0	0	19	0	0	0	0	0	0	0	0	0	0	0	0	0	0	0	0	0	0
b20207 AGCJ01000042 Anaeroglobus geminatus F0357	1	11	2	0	0	0	0	0	0	0	0	0	0	0	0	0	0	0	0	0	0	0	0	0	0	0	0	0	0	0	0	0	0	0	0	0	0	0	0	0	0	0	0	0	0	0	0	0	0
b20443 HE613569 Streptococcus macedonicus ACA-DC 198	1	603	2	0	0	0	0	0	0	0	0	0	0	0	0	0	0	0	0	0	0	0	0	0	0	0	0	0	0	0	0	0	0	0	0	0	0	0	0	0	0	0	0	0	0	0	0	0	0
b20657 AKYD01000026 Enterobacter radicincitans DSM 16656	2	181	2	0	0	0	0	0	0	0	0	0	0	0	0	0	0	0	0	0	0	0	0	0	0	0	0	0	0	0	0	0	0	0	0	0	0	0	0	0	0	0	0	0	0	0	0	0	0
b21091 ALWX01000005 Janibacter hoylei PVAS-1 DSM 21601	2	20	2	0	0	0	0	0	0	0	0	0	0	0	0	0	0	0	0	0	0	0	0	0	0	0	0	0	0	0	0	0	0	0	0	0	0	0	0	0	0	0	0	0	0	0	0	0	0
b21744 AB702690 Macellibacteroides fermentans JCM 16313	1	10	2	0	0	0	0	0	0	0	0	0	0	0	0	0	0	0	0	0	0	0	0	0	0	0	0	0	0	0	0	0	0	0	0	0	0	0	0	0	0	0	0	0	0	0	0	0	0
b21746 AB576487 Bacteroides faecichinchillae JCM 17102	2	46	2	0	0	0	0	0	0	0	0	0	0	0	0	0	0	0	0	0	0	0	0	0	0	0	0	0	0	0	0	0	0	0	0	0	0	0	0	0	0	0	0	0	0	0	0	0	0
b26418 CP003190 Pseudomonas protegens CHA0 DSM 19095	2	37	2	0	0	0	0	4	0	0	0	0	0	0	0	0	0	0	0	0	0	0	0	0	0	0	0	0	0	0	0	0	0	0	0	0	0	0	33	0	0	0	0	0	0	0	0	0	0
b28221 NZ_AUIB01000001 Propionimicrobium lymphophilum DSM 4903	1	11	2	0	0	0	0	0	0	0	0	0	0	0	0	0	0	0	0	0	0	0	0	0	0	0	0	0	0	0	0	0	0	0	0	0	0	0	0	0	0	0	0	0	0	0	0	0	0
b29135 NZ_LT707417 Peptoniphilus urinimassiliensis Marseille-P3195	2	14	2	0	0	0	0	0	0	0	0	0	0	0	0	0	0	0	0	0	0	0	0	0	0	0	0	0	0	0	0	0	0	0	0	0	0	0	0	0	0	0	0	0	0	0	0	0	0
b29151 NZ_LT632547 Actinomyces urinae Marseille-P2225	1	48	2	0	0	0	0	0	0	0	0	0	0	0	0	0	0	0	0	0	0	0	0	0	0	0	0	0	0	0	0	0	0	0	0	0	0	0	0	0	0	0	0	0	44	0	0	0	0
b29219 NZ_FUYF01000004 Gemmiger formicilis ATCC 27749	2	383	2	0	0	0	0	0	0	0	0	0	0	0	0	0	0	0	0	0	0	0	0	0	0	0	0	0	0	0	0	0	0	0	0	0	0	0	0	0	0	0	0	0	0	0	0	0	0
b29651 APCT01000042 Acinetobacter seifertii C917	1	40	2	0	0	0	0	0	0	0	0	0	0	0	0	0	0	0	0	0	0	0	0	0	0	0	0	0	0	0	0	0	0	0	0	0	0	0	0	0	0	0	0	0	0	0	0	0	0
b29711 NZ_NDFB01000042 Pluralibacter gergoviae 40874	1	16	2	0	0	0	0	0	0	0	0	0	0	0	0	0	0	0	0	0	2	0	0	0	0	0	0	0	0	0	0	0	0	0	0	0	0	0	0	0	0	0	0	0	0	0	0	0	0
b29800 NZ_FXWP01000019 Kosakonia pseudosacchari JM-387 T	3	929	2	0	0	0	0	0	0	0	0	0	0	0	0	0	925	0	0	0	0	0	0	0	0	0	0	0	0	0	0	0	0	0	0	0	0	0	0	0	0	0	0	0	0	0	0	0	0
b30624 NZ_NQOF01000001 Blautia hominis KB1	2	405	2	0	0	0	0	0	0	0	0	0	0	0	0	0	0	0	0	0	0	0	0	0	0	0	391	0	0	0	0	0	0	0	0	0	0	0	0	0	0	0	0	0	0	0	0	0	0
b31316 LT883155 Serratia grimesii BXF1	2	161	2	0	0	0	0	0	0	0	0	0	0	0	0	0	0	0	0	0	0	0	0	0	0	0	0	0	0	0	0	0	0	0	0	0	0	0	0	0	0	0	0	0	0	0	0	0	0
b32783 NZ_POWZ01000010 Neisseria bergeri C2008000329	2	16	2	0	0	0	0	0	0	0	0	0	0	0	0	0	0	0	0	0	0	0	0	0	0	0	0	0	0	0	0	0	0	0	0	0	0	0	0	0	0	0	0	0	0	0	0	0	0
b3408 AY123666 Moraxella osloensis ATCC 19976	2	147	2	0	0	0	0	0	0	0	0	0	0	0	0	0	0	0	0	0	0	0	0	0	0	0	0	0	0	0	0	0	0	0	0	0	0	0	0	0	0	0	0	0	0	0	0	0	0
b3423 AY123662 Pseudomonas pseudoalcaligenes subsp. pseudoalcaligenes ATCC 17440	1	42	2	0	0	0	0	0	0	0	0	0	0	0	0	0	0	0	0	0	0	0	0	0	0	0	0	0	0	0	0	0	0	0	0	0	0	0	0	0	0	0	0	0	0	0	0	0	0
b34284 NZ_RAPR01000001 Catellatospora citrea DSM 44097	1	114	2	0	0	0	0	0	0	0	0	0	0	0	0	85	0	0	0	0	0	0	0	0	0	0	0	0	0	0	0	0	0	0	0	0	0	0	0	0	0	0	0	0	0	0	0	0	0
b34304 NZ_QZDQ01000018 Enterobacter tabaci CCUG 72520	2	22	2	0	0	0	0	0	0	0	0	0	0	0	0	0	0	0	0	0	0	0	0	0	0	0	0	0	6	0	0	0	0	0	0	0	0	0	0	0	0	0	0	0	0	0	0	0	0
b34543 NZ_RKSR01000005 Stenotrophomonas indicatrix RS7	1	13	2	0	0	0	0	0	0	0	0	0	0	0	0	0	0	0	0	0	0	0	0	0	0	0	0	0	0	0	0	0	0	0	0	0	0	0	0	0	0	0	0	0	0	0	0	0	0
b34618 RHXB01000014 Atlantibacter subterranea AS_373	2	1889	2	0	0	0	0	0	0	0	0	0	0	0	0	0	0	0	0	0	0	0	0	0	0	0	0	0	0	0	0	0	0	0	0	0	0	0	0	0	0	0	0	0	0	0	0	0	0
b34788 CAACVM010000012 Erysipelatoclostridium ramosum isolate CHUV1985	1	10	2	0	0	0	0	0	0	0	0	0	0	0	0	0	0	0	0	0	0	0	0	0	0	0	0	0	0	0	0	0	0	0	0	0	0	0	0	0	0	0	0	0	0	0	0	0	0
b34997 NZ_NOIQ01000001 Kocuria koreensis JCM 15915	1	172	2	0	0	0	0	0	0	0	0	0	0	0	0	0	0	0	0	0	0	0	0	0	0	0	0	0	0	0	0	0	0	0	0	0	0	0	0	0	0	0	0	0	0	0	0	0	0
b35179 MZZJ01000005 Pseudomonas azotoformans SC 14	2	7	2	0	0	0	0	0	0	0	0	0	0	0	0	0	0	0	0	0	0	0	0	0	0	0	0	0	0	0	0	0	0	0	0	0	0	0	0	0	0	0	0	0	0	0	0	0	0
b5845 AY691315 Peptostreptococcus anaerobius ATCC 27337	1	4	2	0	0	0	0	0	0	0	0	0	0	0	0	0	0	0	0	0	0	0	0	0	0	0	0	0	0	0	0	0	0	0	0	0	0	0	0	0	0	0	0	0	0	0	0	0	0
b6768 AY691207 Atopobium minutum ATCC 33267	1	79	2	0	0	0	0	0	0	0	0	0	0	0	0	0	0	0	0	0	0	0	0	0	0	0	0	0	0	0	0	0	0	0	0	0	0	0	0	0	0	0	0	0	0	0	0	0	0
b6859 AY691298 Blautia hansenii ATCC 27752	1	40	2	0	0	0	0	0	0	0	0	0	0	0	0	0	0	0	0	0	0	0	0	0	0	0	0	0	0	0	0	0	0	0	0	0	0	0	0	0	0	0	0	0	0	0	0	0	0
b7449 AY562569 Clostridium disporicum ATCC 43838	2	659	2	0	0	0	0	0	0	0	0	0	0	0	0	0	0	0	0	0	0	0	0	0	0	0	0	0	0	0	0	0	0	0	0	0	0	0	0	0	0	0	0	0	0	0	0	0	0
b861 AY004278 Bifidobacterium pullorum JCM1214	1	2333	2	0	0	0	0	0	0	0	0	0	0	0	0	0	0	0	0	0	0	0	0	0	0	0	0	0	0	0	0	0	0	0	0	0	0	0	0	0	0	0	0	0	0	0	0	0	0
b1025 AF440233 Prevotella bivia ATCC 29303	1	2	1	0	0	0	0	0	0	0	0	0	0	0	0	0	0	0	0	0	0	0	0	0	0	0	0	0	0	0	0	0	0	0	0	0	0	0	0	0	0	0	0	0	0	0	0	0	0
b10303 NZ_ABCG01000003 Erythrobacter sp. SD-21	1	6	1	0	0	0	0	0	0	0	0	0	0	0	0	0	0	0	0	0	0	0	0	0	0	0	0	0	0	0	0	0	0	0	0	0	0	0	0	0	0	0	0	0	0	0	0	0	0
b10372 DS264627 Mannheimia haemolytica PHL213 ATCC BAA-410	1	3	1	0	0	0	0	0	0	0	0	0	0	0	0	0	0	0	0	0	0	0	0	0	0	0	0	0	0	0	0	0	0	0	0	0	0	0	0	0	0	0	0	0	0	0	0	0	0
b10412 CP001298 Methylobacterium chloromethanicum CM4	1	4	1	0	0	0	0	0	0	0	0	0	0	0	0	0	0	0	0	0	0	0	0	0	0	0	0	0	0	0	0	0	0	0	0	0	0	0	0	0	0	0	0	0	0	0	0	0	0
b10849 NZ_ABGD02000012 Anaerotruncus colihominis DSM17241	1	10	1	0	0	0	0	0	0	0	0	0	0	0	0	0	0	0	0	0	0	0	0	0	0	0	0	0	0	0	10	0	0	0	0	0	0	0	0	0	0	0	0	0	0	0	0	0	0
b1120 AF352802 Streptococcus cristatus ATCC 51100	1	27	1	0	0	0	0	0	0	0	0	0	0	0	0	0	0	0	0	0	0	0	0	0	0	0	0	0	0	0	0	0	0	0	0	0	27	0	0	0	0	0	0	0	0	0	0	0	0
b1207 AY219919 Simkania negevensis strain Z	1	11	1	0	0	0	0	0	0	0	0	0	0	0	0	0	0	0	0	0	0	0	0	0	0	0	0	0	0	0	0	0	0	0	0	0	0	0	0	0	0	0	11	0	0	0	0	0	0
b12426 EU790574 Pseudomonas resinovorans ATCC 14235	1	6	1	0	0	0	0	0	0	0	0	0	0	0	0	0	0	0	0	0	0	0	0	0	0	0	0	0	0	0	0	0	0	0	0	0	0	0	0	0	0	0	0	0	0	0	0	0	0
b12429 EU790577 Telluria mixta ATCC 49108	1	23	1	0	0	0	0	0	0	0	0	0	0	0	0	0	0	0	0	0	0	0	0	0	0	0	0	0	0	0	0	0	0	0	0	0	0	0	0	0	0	0	0	0	0	0	0	0	0
b12524 NC_011143 Phenylobacterium zucineum (plasmid) HLK1	1	7	1	0	0	0	0	0	0	0	0	0	0	7	0	0	0	0	0	0	0	0	0	0	0	0	0	0	0	0	0	0	0	0	0	0	0	0	0	0	0	0	0	0	0	0	0	0	0
b12645 NZ_ABXJ01000018 Collinsella stercoris DSM 13279	1	3	1	0	0	0	0	0	0	0	0	0	0	0	0	0	0	0	0	0	0	0	0	0	0	0	0	0	0	0	0	0	0	0	0	0	0	0	0	0	0	0	0	0	0	0	0	0	0
b13519 ACEQ01000105 Neisseria lactamica ATCC 23970	1	24	1	0	0	0	0	0	0	0	0	0	0	0	0	0	0	0	0	0	0	0	0	0	0	0	0	0	0	0	0	0	0	0	0	0	0	0	0	0	0	0	0	0	0	0	0	0	0
b13593 GG657368 Citrobacter sp. 30_2	1	6	1	0	0	0	0	0	0	0	0	0	0	0	0	0	0	0	0	0	0	0	0	0	0	0	0	0	0	0	0	0	0	0	0	0	0	0	0	0	0	0	0	0	0	0	0	0	0
b14108 NZ_ACIL02000003 Catonella morbi ATCC 51271	1	60	1	0	0	0	0	0	0	0	0	0	0	0	0	0	0	0	0	0	0	0	0	0	0	0	0	0	0	0	0	0	0	0	0	0	0	0	0	0	0	0	0	0	0	0	0	0	0
b14466 XM_002527355 Ricinus communis cultivar Hale	1	3	1	0	0	0	0	0	0	0	0	0	0	0	0	0	0	0	0	0	0	0	0	0	0	0	3	0	0	0	0	0	0	0	0	0	0	0	0	0	0	0	0	0	0	0	0	0	0
b14479 CP002083 Hyphomicrobium denitrificans ATCC 51888	1	79	1	0	0	0	0	0	0	0	0	0	0	0	0	0	0	0	0	0	0	0	0	0	0	0	0	0	0	0	0	0	0	0	0	0	0	0	0	0	0	0	0	0	0	0	0	0	0
b15281 NZ_ACLL01000023 Lactobacillus [Limosilactobacillus] antri DSM 16041	1	411	1	0	0	0	0	0	0	0	0	0	0	0	0	0	0	0	0	0	0	0	0	0	0	0	0	0	0	0	0	0	0	0	0	0	0	0	0	0	0	0	0	0	0	0	0	0	0
b15348 NC_015437 Selenomonas sputigena ATCC 35185	1	3	1	0	0	0	0	0	0	0	0	0	0	0	0	0	0	0	0	0	0	0	0	3	0	0	0	0	0	0	0	0	0	0	0	0	0	0	0	0	0	0	0	0	0	0	0	0	0
b15921 CP001848 Pirellula staleyi DSM 6068	1	3	1	0	0	0	0	0	0	0	0	0	0	0	0	0	0	0	0	0	0	0	0	0	0	0	0	0	0	0	0	0	0	0	0	0	0	0	0	0	0	0	0	0	0	0	0	0	0
b16455 AB510687 Bacteroides salanitronis JCM 13657	1	2	1	0	0	0	0	0	0	0	0	0	0	0	0	0	0	0	0	0	0	0	0	0	0	0	0	0	0	0	0	0	0	0	0	0	0	0	0	0	0	0	0	0	0	0	0	0	0
b16460 AB510681 Bacteroides massiliensis JCM 13223	1	156	1	0	0	0	0	0	0	0	0	0	0	0	0	0	0	0	0	0	0	0	0	0	0	0	0	0	0	0	0	0	0	0	0	0	0	0	0	0	0	0	0	0	0	0	0	0	0
b16464 AB510668 Bacteroides barnesiae JCM 13652	1	17	1	0	0	0	0	0	0	0	0	0	0	0	0	0	0	0	0	0	0	0	0	0	0	0	0	0	0	0	0	0	0	0	0	0	0	0	0	0	0	0	0	0	0	0	0	0	0
b16676 ACKT01000016 Selenomonas noxia ATCC 43541	1	7	1	0	0	0	0	0	0	0	0	0	0	0	0	0	0	0	0	0	0	0	0	7	0	0	0	0	0	0	0	0	0	0	0	0	0	0	0	0	0	0	0	0	0	0	0	0	0
b16851 FP929047 Gordonibacter pamelaeae 7-10-1-b	1	7	1	0	0	0	0	0	0	0	0	0	0	0	0	0	0	0	0	0	0	0	0	0	0	0	0	0	0	0	0	0	0	0	0	0	0	0	0	0	0	0	0	0	0	0	0	0	0
b17406 AB547559 Bacteroides rodentium JCM 16496	1	9	1	0	0	0	0	0	0	0	0	0	0	0	0	0	0	0	0	0	0	0	0	0	0	0	0	0	0	0	0	0	0	0	0	0	0	0	0	0	0	0	0	0	0	0	0	0	0
b17635 AB547588 Porphyromonas somerae JCM 13867	1	2	1	0	0	0	0	0	0	0	0	0	0	0	0	0	0	0	0	0	0	0	0	0	0	0	0	0	0	0	0	0	0	0	0	0	0	0	0	0	0	0	0	0	0	0	0	0	0
b17650 AB547573 Porphyromonas asaccharolytica JCM 6326	1	4	1	0	0	0	0	0	0	0	0	0	0	0	0	0	0	0	0	0	0	0	0	0	0	0	0	0	0	0	0	0	0	0	0	0	0	0	0	0	0	0	0	0	0	0	0	0	0
b17662 AB547559 Barnesiella intestinihominis JCM 15079	1	43	1	0	0	0	0	0	0	0	0	0	0	0	0	0	0	0	0	0	0	0	0	0	0	0	0	0	0	0	0	0	0	0	0	0	0	0	0	0	0	0	0	0	0	0	0	0	0
b17665 AB547563 Butyricimonas virosa JCM 15149	1	15	1	0	0	0	0	0	0	0	0	0	0	0	0	0	0	0	0	0	0	0	0	0	0	0	0	0	0	0	0	0	0	0	0	0	0	0	0	0	0	0	0	0	0	0	0	0	0
b17670 AB547568 Parabacteroides gordonii JCM 15724	1	99	1	0	0	0	0	0	0	0	0	0	0	0	0	0	0	0	0	0	0	0	0	0	0	0	0	0	0	0	0	0	0	0	0	0	0	0	0	0	0	0	0	0	0	0	0	0	0
b17740 NZ_GL384288 Desulfovibrio sp. 3_1_syn3	1	4	1	0	0	0	0	0	0	0	0	0	0	0	0	0	0	0	0	0	0	0	0	0	0	0	0	0	0	0	0	0	0	0	0	0	0	0	0	0	0	0	0	0	0	0	0	0	0
b17807 NZ_AEEE01000014 Mobiluncus curtsii subsp. curtsii ATCC 35241	1	2	1	0	0	0	0	0	0	0	0	0	0	0	0	0	0	0	0	0	0	0	0	0	0	0	0	0	0	0	0	0	0	0	0	0	0	0	0	0	0	0	0	0	0	0	0	0	0
b17984 NZ_ADDX01000027 Ruminococcaceae bacterium sp. D16	1	459	1	0	0	0	0	0	0	0	0	0	0	0	0	459	0	0	0	0	0	0	0	0	0	0	0	0	0	0	0	0	0	0	0	0	0	0	0	0	0	0	0	0	0	0	0	0	0
b18003 NC_014562 Pantoea vagans C9-1	2	19	1	0	0	0	0	0	0	0	0	0	0	0	0	0	0	0	0	0	0	0	0	0	0	0	0	0	0	0	0	0	0	0	0	0	0	0	0	0	0	0	0	0	0	0	0	0	0
b18277 AEPP01000035 Actinomyces sp. oral taxon 180 str. F0310	1	2	1	0	0	0	0	0	0	0	0	0	0	0	0	0	0	0	0	0	0	0	0	0	0	0	0	0	0	0	0	0	0	0	0	0	0	0	0	0	0	0	0	0	0	0	0	0	0
b18297 AEPS01000002 Aggregatibacter segnis ATCC 33393	1	1021	1	0	0	0	0	0	0	0	1021	0	0	0	0	0	0	0	0	0	0	0	0	0	0	0	0	0	0	0	0	0	0	0	0	0	0	0	0	0	0	0	0	0	0	0	0	0	0
b18573 NZ_AEVN01000056 Phascolarctobacterium sp. YIT 12067	1	18	1	0	0	0	0	0	0	0	0	0	0	0	0	0	0	0	0	0	0	0	0	0	0	0	0	0	0	0	0	0	0	0	0	0	0	0	0	0	0	0	0	0	0	0	0	0	0
b18814 AFBB01000007 Dialister micraerophilus DSM 19965	2	30	1	0	0	0	0	0	0	0	0	0	0	0	0	0	0	0	0	0	0	0	0	0	0	0	0	0	0	0	0	0	0	0	0	0	0	0	0	0	0	0	0	0	0	0	0	0	0
b18908 NZ_AFBP01000090 Parasutterella excrementihominis YIT 11859 DSM 21040	1	16	1	0	0	0	0	0	0	0	0	0	0	0	0	0	0	0	0	0	0	0	0	0	0	0	0	0	0	0	0	0	0	0	0	0	0	0	0	0	0	0	0	0	0	0	0	0	0
b19030 NZ_AEKT01000033 Weissella cibaria KACC 11862	1	38	1	0	0	0	0	0	0	0	0	0	0	0	0	0	0	0	0	0	0	0	0	0	0	0	0	0	0	0	0	0	0	0	0	0	0	0	0	0	0	0	0	0	0	0	0	0	0
b19035 NZ_ADLW01000004 Dysgonomonas mossii DSM 22836	1	330	1	0	0	0	0	0	0	0	0	0	0	0	0	0	0	0	0	0	0	0	0	0	0	0	0	0	0	0	0	0	0	0	0	0	0	0	0	0	0	0	0	0	0	0	0	0	0
b19057 AFHQ01000028 Centipeda periodontii DSM 2778	1	16	1	0	0	0	0	0	0	0	0	0	0	0	0	0	0	0	0	0	0	0	0	0	0	0	0	0	0	0	0	0	0	0	0	0	0	0	0	0	0	0	0	0	0	0	0	0	0
b19298 NZ_AEOR01000554 Leuconostoc lactis KCTC 3528	1	14	1	0	0	0	0	0	0	0	0	0	0	0	0	0	0	0	0	0	0	0	0	0	0	0	0	0	0	0	0	0	0	0	0	0	0	0	0	0	0	0	0	0	0	0	0	0	0
b19583 ADLS01000027 Collinsella tanakaei YIT 12063	1	2	1	0	0	0	0	0	0	0	0	0	0	0	0	0	0	0	0	0	0	0	0	0	0	0	0	0	0	0	0	0	0	0	0	0	0	0	0	0	0	0	0	0	0	0	0	0	0
b19622 AEWB01000005 Aggregatibacter aphrophilus ATCC 33389	1	13	1	0	0	0	0	0	0	0	0	0	0	0	0	0	0	0	0	0	0	0	0	0	0	0	0	0	0	0	0	0	0	0	0	0	0	0	0	0	0	0	0	0	0	0	0	0	0
b19892 ACWU01000205 Pseudomonas sp. 2_1_26	1	4	1	0	0	0	0	0	0	0	0	0	0	0	0	0	0	0	0	0	0	0	0	0	0	0	0	0	0	0	0	0	0	0	0	0	0	0	0	0	0	0	0	0	0	0	0	0	0
b19898 ADLJ01000035 Clostridium citroniae WAL-17108	1	104	1	0	0	0	0	0	0	0	0	0	0	0	0	0	0	0	0	0	0	0	0	0	0	0	0	0	0	0	0	0	0	0	0	0	0	0	0	0	0	0	0	0	0	0	0	0	0
b20091 BAED01000033 Gordonia amarae NBRC 15530	1	2	1	0	0	0	0	0	0	0	0	0	0	0	0	0	0	0	0	0	0	2	0	0	0	0	0	0	0	0	0	0	0	0	0	0	0	0	0	0	0	0	0	0	0	0	0	0	0
b20996 ALJX01000001 Morganella morganii subsp. morganii KT	1	3	1	0	0	0	0	0	0	0	0	0	0	0	0	0	0	0	0	0	0	0	0	0	0	0	0	0	0	0	0	0	0	0	0	0	0	0	0	0	0	0	0	0	0	0	0	0	0
b21386 AMQQ01000021 Rhizobium lupini HPC(L)	1	3	1	0	0	0	0	0	0	0	0	0	0	0	0	0	0	0	0	0	0	0	0	0	0	0	0	0	0	0	0	0	0	0	0	0	0	0	0	0	0	0	0	0	0	0	0	0	0
b21700 AGWX01000004 Afipia broomeae ATCC 49717	1	11	1	0	0	0	0	0	0	0	0	0	0	0	0	0	0	0	0	0	0	0	0	0	0	0	0	0	0	0	0	0	0	0	0	0	0	0	0	0	0	0	0	0	0	0	0	0	0
b21709 NC_019395 Propionibacterium acidipropionici ATCC 4875	1	11	1	0	0	0	0	0	0	0	0	0	0	0	0	0	0	0	0	0	0	0	0	0	0	0	0	0	0	0	0	0	0	0	0	0	0	0	0	0	0	0	0	0	0	0	0	0	0
b21876 BANK01000034 Pediococcus lolii NGRI 0510Q DSM 19927	1	6	1	0	0	0	0	0	0	0	0	0	0	0	0	0	0	0	0	0	0	0	0	0	0	0	0	0	0	0	0	0	0	0	0	0	0	0	0	0	0	0	0	0	0	0	0	0	0
b26484 NZ_ADWZ01000005 Pantoea sp. SL1_M5	1	12	1	0	0	0	0	0	0	0	0	0	0	0	0	0	0	0	0	0	0	0	0	0	0	0	0	0	0	0	0	0	0	0	0	0	0	0	0	0	0	0	0	0	0	0	0	0	0
b26854 NZ_KB907805 Hymenobacter aerophilus DSM 13606	1	5	1	0	0	0	0	0	0	0	0	0	0	0	0	0	0	0	0	0	0	0	0	0	0	0	0	0	0	0	0	0	0	0	0	0	0	0	0	0	0	0	0	0	0	0	0	0	0
b26979 NZ_AJTS01000014 Halomonas stevensii S18214	1	10	1	0	0	0	0	0	0	0	0	0	0	0	0	0	0	0	0	0	0	0	0	0	0	0	0	0	0	0	0	0	0	0	0	0	0	0	0	0	0	0	0	0	0	0	0	0	0
b27515 NZ_HE610718 Peptoniphilus senegalensis JC140	1	7	1	0	0	0	0	0	0	0	0	0	0	0	0	0	0	0	0	0	0	0	0	0	0	0	0	0	0	0	0	0	0	0	0	0	0	0	0	0	0	0	0	0	0	0	0	0	0
b27748 AVHG01000010 Peptoclostridium difficile CD86	1	6	1	0	0	0	0	0	0	0	0	0	0	0	0	0	0	0	0	0	0	0	0	0	0	0	0	0	0	0	0	0	0	0	0	0	0	0	0	0	0	0	0	0	0	0	0	0	0
b27973 NZ_CBML010000001 Clostridium cellular organisms; Bacteria; JF4335	1	4	1	0	0	0	0	0	0	0	0	0	0	0	0	0	0	0	0	0	0	0	0	0	0	0	0	0	0	0	0	0	0	0	0	0	0	0	0	0	0	0	0	0	0	0	0	0	0
b28196 AAXG02000005 Pseudoflavonifractor capillosus ATCC 29799	3	4	1	0	0	0	0	0	0	0	0	0	0	0	0	0	0	0	0	0	0	0	0	0	0	0	0	0	0	0	0	0	0	0	0	0	0	0	0	0	0	0	0	0	0	0	0	0	0
b28204 AGWN01000001 Actinomyces europaeus ACS-120-V-Col10b	1	14	1	0	0	0	0	0	0	0	0	0	0	0	0	0	0	0	0	0	0	0	0	0	0	0	0	0	0	0	0	0	0	0	0	0	0	0	0	0	0	0	0	0	0	0	0	0	0
b28223 AZIS01000004 Propionimicrobium sp. BV2F7	1	11	1	0	0	0	0	0	0	0	0	0	0	0	0	0	0	0	0	0	0	0	0	0	0	0	0	0	0	0	0	0	0	0	0	0	0	0	0	0	0	0	0	0	0	0	0	0	0
b28598 NZ_FMIY01000002 Colibacter massiliensis Marseille-P2911	1	3	1	0	0	0	0	0	0	0	0	0	0	0	0	0	0	0	0	0	0	0	0	0	0	0	0	0	0	0	0	0	0	0	0	0	0	0	3	0	0	0	0	0	0	0	0	0	0
b28738 NZ_LT699738 Collinsella bouchesdurhonensis Marseille-P3296	1	115	1	0	0	0	0	0	0	0	0	0	0	0	0	0	0	0	0	0	0	0	0	0	0	0	0	0	0	0	0	0	0	0	0	0	0	0	0	0	0	0	0	0	0	0	0	0	0
b29116 MNPU01000006 Pseudomonas gessardii DSM 17152	1	130	1	0	0	0	0	0	0	0	0	0	0	0	0	0	0	0	0	0	0	0	0	0	0	0	0	0	0	0	0	0	0	0	0	0	0	0	0	0	0	0	0	0	0	0	0	0	0
b29356 NZ_MVHT01000184 Mycobacterium intermedium DSM 44049	1	2	1	0	0	0	0	0	0	0	0	0	0	0	0	0	0	0	0	0	0	0	0	0	0	0	0	0	0	0	0	0	0	0	0	0	0	0	0	0	0	0	0	0	0	0	0	0	0
b29533 NZ_CP020715 Cnuibacter physcomitrellae XA(T)	1	2	1	0	0	0	0	0	0	0	0	0	0	0	0	0	0	0	0	0	0	0	0	0	0	0	0	0	0	0	0	0	0	0	0	0	0	0	0	0	0	0	0	0	0	0	0	0	0
b29560 NAFK01000175 Bradyrhizobium canariense UBMAN05	1	5	1	0	0	0	0	0	0	0	0	0	0	0	0	0	0	0	0	0	0	0	0	0	0	0	0	0	0	0	0	0	0	0	0	0	0	0	0	0	0	0	0	0	0	0	0	0	0
b29646 NZ_LT839618 Corynebacterium fournierii Marseille-P2948	1	2	1	0	0	0	0	0	0	0	0	0	0	0	0	0	0	0	0	0	0	0	0	0	0	0	0	0	0	0	0	0	0	0	0	0	0	0	0	0	0	0	0	0	0	0	0	0	0
b29737 NZ_NFHY01000008 Drancourtella sp. An57	1	6	1	0	0	0	0	0	0	0	0	0	0	0	0	0	0	0	0	0	0	6	0	0	0	0	0	0	0	0	0	0	0	0	0	0	0	0	0	0	0	0	0	0	0	0	0	0	0
b29754 NZ_LT706964 Corynebacterium urinapleomorphum Marseille-P2799	1	3	1	0	0	0	0	0	0	0	0	0	0	0	0	0	0	0	0	0	0	0	0	0	0	0	0	0	0	0	0	0	0	0	0	0	0	0	0	0	0	0	0	0	0	0	0	0	0
b29974 NZ_JH605004 Sutterella parvirubra YIT 11816	1	12	1	0	0	0	0	0	0	0	0	0	0	0	0	0	0	0	0	0	0	0	0	0	0	0	0	0	0	0	0	0	0	0	0	0	0	0	0	0	0	0	0	0	0	0	0	0	0
b30063 MWQL01000003 Fibrobacter sp. UWB1	1	2	1	0	0	0	0	0	0	0	0	0	0	0	0	0	0	0	0	0	0	0	0	0	0	0	0	0	0	0	0	0	0	0	0	0	0	0	0	0	0	0	0	0	0	0	0	0	0
b30096 NZ_FZPE01000001 Micrococcales bacterium KH10	1	2	1	0	0	0	0	0	0	0	0	0	0	0	0	0	0	0	0	0	0	0	0	0	0	0	0	0	0	0	0	0	0	0	0	0	0	0	0	0	0	0	0	0	0	0	0	0	0
b30209 NZ_LT629763 Pseudomonas sabulinigri JCM 14963	1	17	1	0	0	0	0	0	0	0	0	0	0	0	0	0	0	0	0	0	0	0	0	0	0	0	0	0	0	0	0	0	0	0	0	0	0	0	0	0	0	0	0	0	0	0	0	0	0
b30315 NZ_FZQI01000005 Stenotrophomonas sp. CC120222-04	1	7	1	0	0	0	0	0	0	0	0	0	0	0	0	0	0	0	0	0	0	0	0	0	0	0	0	0	0	0	0	0	0	0	0	0	0	0	7	0	0	0	0	0	0	0	0	0	0
b30336 NZ_FNAM01000033 Sporomusa acidovorans Mol	1	3	1	0	0	0	0	0	0	0	0	0	0	0	0	0	0	0	0	0	0	0	0	0	0	0	0	0	0	0	0	0	0	0	0	0	0	0	0	0	0	0	0	0	0	0	0	0	0
b30384 NZ_FOMQ01000001 Acidovorax konjaci DSM 7481	1	3	1	0	0	0	0	0	0	0	0	0	0	0	0	0	0	0	0	0	0	0	0	0	0	0	0	0	0	0	0	0	0	0	0	0	0	0	0	0	0	0	0	0	0	0	0	0	0
b30414 NZ_FNYV01000014 Xiangella phaseoli CGMCC 4.7038	1	4	1	0	0	0	0	0	0	0	0	0	0	0	0	0	0	0	0	0	0	0	0	0	0	0	0	0	0	0	0	0	0	0	0	0	0	0	0	0	0	0	0	0	0	0	0	0	0
b30485 NZ_FMXA01000003 Allisonella histaminiformans DSM 15230	1	51	1	0	0	0	0	0	0	0	0	0	0	0	0	0	0	0	0	0	0	0	0	0	0	0	0	0	0	0	0	0	0	0	0	0	0	0	0	0	0	0	0	0	0	0	0	0	0
b30541 NZ_NNRN01000053 Ochrobactrum lupini LUP21	1	10	1	0	0	0	0	0	0	0	0	0	0	0	0	0	0	0	0	0	0	0	0	0	0	0	0	0	0	0	0	0	0	0	0	0	0	0	0	0	0	0	0	0	0	0	0	0	0
b30709 NEUT01000111 Pedosphaera sp. Tous-C6FEB	1	8	1	0	0	0	0	0	0	0	0	0	0	0	0	0	0	0	0	0	0	0	0	0	0	0	0	0	0	0	0	0	0	0	0	0	0	0	0	0	0	0	0	0	0	0	0	0	0
b30905 NZ_CP015970 Acidipropionibacterium acidipropionici F3E8 ATCC PTA-122267	1	17	1	0	0	0	0	0	0	0	0	0	0	0	0	0	0	0	0	0	0	0	0	0	0	0	0	0	0	0	0	0	0	0	0	0	0	0	0	0	0	0	0	0	0	0	0	0	0
b31088 NZ_OBMR01000002 Pseudobutyrivibrio ruminis DSM 9787	1	4	1	0	0	0	0	0	0	0	0	0	0	0	0	0	0	0	0	0	0	0	0	0	0	0	0	0	0	0	0	0	0	0	0	0	0	0	0	0	0	0	0	0	0	0	0	0	0
b31392 PGOL01000470 Punica granatum AG2017	1	9	1	0	0	0	0	0	0	0	0	0	0	0	0	0	0	0	0	0	0	0	0	0	0	0	0	0	0	0	0	0	0	0	0	0	0	0	0	0	0	0	0	0	0	0	0	0	0
b31518 NZ_LT904908 Collinsella provencensis Marseille-P3740	1	6	1	0	0	0	0	0	0	0	0	0	0	0	0	0	0	0	0	0	0	0	0	0	0	0	0	0	0	0	0	0	0	0	0	0	0	6	0	0	0	0	0	0	0	0	0	0	0
b31606 FXZB01000003 Brevibacterium aurantiacum ATCC 9175	1	2	1	0	0	0	0	0	0	0	0	0	0	0	0	0	0	0	0	0	0	0	0	0	0	0	0	0	0	0	0	0	0	0	0	0	0	0	0	0	0	0	0	0	0	0	0	0	0
b31614 PKJW01000003 Leclercia adecarboxylata UMB0660	1	44	1	0	0	0	0	0	0	0	0	0	0	0	0	0	0	0	0	0	0	0	0	0	0	0	0	0	0	0	0	0	0	0	0	0	0	0	0	0	0	0	0	0	0	0	0	0	0
b31626 PKHM01000002 Dermabacter hominis UMB0490	1	3	1	0	0	0	0	0	0	0	0	0	0	0	0	0	0	0	0	0	0	0	0	0	0	0	0	0	0	0	0	0	0	0	0	0	0	0	0	0	0	0	0	0	0	0	0	0	0
b31748 NZ_PNHG01000007 Corynebacterium tuscaniense UMB0792	1	5	1	0	0	0	0	0	0	0	0	0	0	0	0	0	0	0	0	0	0	0	0	0	0	0	0	0	0	0	0	0	0	0	0	0	0	0	0	0	0	0	0	0	0	0	0	0	0
b31921 PDDA01000007 Lelliottia amnigena LMG 2784	1	7	1	0	0	0	0	0	0	0	0	0	0	0	0	0	0	0	0	0	0	0	0	0	0	0	0	0	0	0	0	0	0	0	0	0	0	0	0	0	0	0	0	0	0	0	0	0	0
b3195 AB086955 Clostridium botulinum strain D-4947	1	8	1	0	0	0	0	0	0	0	0	0	0	0	0	0	0	0	0	0	0	0	0	0	0	0	0	0	0	0	0	0	0	0	0	0	0	0	0	0	0	0	0	0	0	0	0	0	0
b31996 PYGD01000003 Taibaiella chishuiensis CGMCC 1.12700	1	2	1	0	0	0	0	0	0	0	0	0	0	0	0	0	0	0	0	0	0	0	0	0	0	0	0	0	0	0	0	0	0	0	0	0	0	0	0	0	0	0	0	0	0	0	0	0	0
b32094 PVTG01000001 Geodermatophilus tzadiensis DSM 45416	1	2	1	0	0	0	0	0	0	0	0	0	0	0	0	0	0	0	0	0	0	0	0	0	0	0	0	0	0	0	0	0	0	0	0	0	0	0	0	0	0	0	0	0	0	0	0	0	0
b32109 PVYZ01000009 Rhizobium tropici NFR14	1	9	1	0	0	0	0	0	0	0	0	0	0	0	0	0	0	0	0	0	0	0	0	0	0	0	0	0	0	0	0	0	0	0	0	0	0	0	0	0	0	0	0	0	0	0	0	0	0
b32123 NZ_NRMZ01000002 Cronobacter malonaticus cro864B2-3	1	489	1	0	0	0	0	0	0	0	0	0	0	0	0	0	0	0	0	0	0	0	0	0	0	0	0	0	0	0	0	0	0	0	0	0	0	0	0	0	0	0	0	0	0	0	0	0	0
b32352 NZ_PJME01000063 Streptomyces geranii A301	1	4	1	0	0	0	0	0	0	0	0	0	0	0	0	0	0	0	0	0	0	0	0	0	0	0	0	0	0	0	0	0	0	0	0	0	0	0	0	0	0	0	0	0	0	0	0	0	0
b32452 NZ_PZZW01000002 Rhodobacter johrii JA192 JCM 14543	1	6	1	0	0	0	0	0	0	0	0	0	0	0	0	0	0	0	0	0	0	0	0	0	0	0	0	0	0	0	0	0	0	0	0	0	0	0	0	0	0	0	0	0	0	0	0	0	0
b32538 NZ_ONZI01000002 Kushneria phyllosphaerae EAod3	1	5	1	0	0	0	0	0	0	0	0	0	0	0	0	0	0	0	0	0	0	0	0	0	0	0	0	0	0	0	0	0	0	0	0	0	0	0	0	0	0	0	0	0	0	0	0	0	0
b32549 QEKO01000002 Pusillimonas noertemannii DSM 10065	1	8	1	0	0	0	0	0	0	0	0	0	0	0	0	0	0	0	0	0	0	0	0	0	0	0	0	0	0	0	0	0	0	0	0	0	0	0	0	0	0	0	0	0	0	0	0	0	0
b33149 NZ_QKSB01000001 Crocinitomix sp. SM1701	1	3	1	0	0	0	0	0	0	0	0	0	0	0	0	0	0	0	0	0	0	0	0	0	0	0	0	0	0	0	0	0	0	0	0	0	0	0	0	0	0	0	0	0	0	0	0	0	0
b33150 NZ_QKTW01000019 Taibaiella soli R1-15	1	2	1	0	0	0	0	0	0	0	0	0	0	0	0	0	0	0	0	0	0	0	0	0	0	0	0	0	0	0	0	0	0	0	0	0	0	0	0	0	0	0	0	0	0	0	0	0	0
b33227 NZ_QGLF01000006 Zavarzinia compransoris DSM 1231	1	5	1	0	0	0	0	0	0	0	0	0	0	0	0	0	0	0	0	0	0	0	0	0	0	0	0	0	0	0	0	0	0	0	0	0	0	0	0	0	0	0	0	0	0	0	0	0	0
b33241 PPTT01000036 Eggerthella sinensis DSM 16107	1	11	1	0	0	0	0	0	0	0	0	0	0	0	0	0	0	0	0	0	0	0	0	0	0	0	0	0	0	0	0	0	0	0	0	0	0	0	0	0	0	0	0	0	0	0	0	0	0
b33252 QPJW01000003 Fontibacillus phaseoli CECT 8333	1	8	1	0	0	0	0	0	0	0	0	0	0	0	0	0	0	0	0	0	0	0	0	0	0	0	0	0	0	0	0	0	0	0	0	0	0	0	0	0	0	0	0	0	0	0	0	0	0
b33257 QPJP01000001 Yoonia sediminilitoris CECT 8284	1	2	1	0	0	0	0	0	0	0	0	0	0	0	0	0	0	0	0	0	0	0	0	0	0	0	0	0	0	0	0	0	0	0	0	0	0	0	0	0	0	0	0	0	0	0	0	0	0
b3332 AF405404 Pediococcus pentosaceus ATCC 33316 (NCDO990)	1	2	1	0	0	0	0	0	0	0	0	0	0	0	0	0	0	0	0	0	0	0	0	0	0	0	0	0	0	0	0	0	0	0	0	0	0	0	0	0	0	0	0	0	0	0	0	0	0
b33463 NZ_PUEC01000010 Duncaniella muris DSM 103720	1	105	1	0	0	0	0	0	0	0	0	0	0	0	0	0	0	0	0	0	0	0	0	0	0	0	0	0	0	0	0	0	0	0	0	0	0	0	0	0	0	0	0	0	0	0	0	0	0
b33567 NZ_QTTU01000003 Microbacterium chocolatum 1320	1	4	1	0	0	0	0	0	0	0	0	0	0	0	0	0	0	0	0	0	0	0	0	0	0	0	0	0	0	0	0	0	0	0	0	0	0	0	0	0	0	0	0	0	0	0	0	0	0
b3358 AY123658 Acinetobacter junii ATCC 17908	1	5	1	0	0	0	0	0	0	0	0	0	0	0	0	0	0	0	0	0	0	0	0	0	0	0	0	0	0	0	0	0	0	0	0	0	0	0	0	0	0	0	0	0	0	0	0	0	0
b33597 NZ_CP029462 Megasphaera stantonii AJH120	1	220	1	0	0	0	0	0	0	0	0	0	0	0	0	0	0	0	0	0	0	0	0	0	0	0	0	0	0	0	0	0	0	0	0	0	0	0	0	0	0	0	0	0	0	0	0	0	0
b33680 UFXQ01000001 Corynebacterium pilosum NCTC11862	1	30	1	0	0	0	0	0	0	0	0	0	0	0	0	0	0	0	0	0	0	0	0	0	0	0	0	0	0	0	0	0	0	0	0	0	0	0	0	0	0	0	0	0	0	0	0	0	0
b33700 UHFT01000001 Streptococcus milleri NCTC11063	1	6	1	0	0	0	0	0	0	0	0	0	0	0	0	0	0	0	0	0	0	0	0	0	0	0	0	0	0	0	0	0	0	0	0	0	0	0	0	0	0	0	0	0	0	0	0	0	0
b3377 AY123687 Comamonas testosteroni ATCC 11996	1	9	1	0	0	0	0	0	0	0	0	0	0	0	0	0	0	0	0	0	0	0	0	0	0	0	0	0	0	0	0	0	0	0	0	0	0	0	0	0	0	0	0	0	0	0	0	0	0
b33920 QZCT01000002 Enterobacter huaxiensis 090008	1	628	1	0	0	0	0	0	0	0	0	0	0	0	0	0	0	0	0	0	0	0	0	0	0	0	0	0	0	0	0	0	0	0	0	0	0	0	0	0	0	0	0	0	0	0	0	0	0
b3396 AY123651 Lactobacillus [Limosilactobacillus] vaginalis ATCC 49540	1	2	1	0	0	0	0	0	0	0	0	0	0	0	0	0	0	0	0	0	0	0	0	0	0	0	0	0	0	0	0	0	0	0	0	0	0	0	0	0	0	0	0	0	0	0	0	0	0
b33983 RCTF01000010 Xanthobacter tagetidis ATCC 700314	1	152	1	0	0	0	0	0	0	0	0	0	0	0	0	0	0	0	0	0	0	0	0	0	0	0	0	0	0	0	0	0	0	0	0	0	0	152	0	0	0	0	0	0	0	0	0	0	0
b34038 NZ_RBIK01000011 Mycolicibacterium mucogenicum 261Sha1.1M5	1	28	1	0	0	0	0	0	0	0	0	0	0	0	0	0	0	0	0	0	0	0	0	0	0	0	0	0	0	0	0	0	0	0	0	0	0	0	0	0	0	0	0	0	0	0	0	0	0
b34224 NZ_LSME01000007 Kluyvera georgiana WCH1410	1	35	1	0	0	0	0	0	0	0	0	0	0	0	0	0	0	0	0	0	0	0	0	0	0	0	0	0	0	0	0	0	0	0	0	0	0	0	0	0	0	0	0	0	0	0	0	0	0
b3424 AY123663 Pseudomonas putida ATCC 12633	1	2	1	0	0	0	0	0	0	0	0	0	0	0	0	0	0	0	0	0	0	0	0	0	0	0	0	0	0	0	0	0	0	0	0	0	0	0	0	0	0	0	0	0	0	0	0	0	0
b34249 NZ_CP025546 Mycobacterium paragordonae 49061	1	4	1	0	0	0	0	0	0	0	0	0	0	0	0	0	0	0	0	0	0	0	0	0	0	0	0	0	0	0	0	0	0	0	0	0	0	0	0	0	0	0	0	0	0	0	0	0	0
b34334 NZ_CVTA01000011 Mycolicibacterium komanii GPK 1020	1	2	1	0	0	0	0	0	0	0	0	0	0	0	0	0	0	0	0	0	0	0	0	2	0	0	0	0	0	0	0	0	0	0	0	0	0	0	0	0	0	0	0	0	0	0	0	0	0
b34654 CP016382 Spiribacter roseus SSL50	1	2	1	0	0	0	0	0	0	0	0	0	0	0	0	0	0	0	0	0	0	0	0	0	0	0	0	0	0	0	0	0	0	0	0	0	0	0	0	0	0	0	0	0	0	0	0	0	0
b34715 NZ_RXNH01000005 Pseudomonas moorei KB4	1	2	1	0	0	0	0	0	0	0	0	0	0	0	0	0	0	0	0	0	0	0	0	0	0	0	0	0	0	0	0	0	0	0	0	0	0	0	0	0	0	0	0	0	0	0	0	0	0
b34972 MZXX01000048 Mesorhizobium erdmanii Opo-242	1	5	1	0	0	0	0	0	0	0	0	0	0	0	0	0	0	0	0	0	0	5	0	0	0	0	0	0	0	0	0	0	0	0	0	0	0	0	0	0	0	0	0	0	0	0	0	0	0
b35077 SORX01000006 Jeotgalibacillus salarius ASL-1	1	2	1	0	0	0	0	0	0	0	0	0	0	0	0	0	0	0	0	0	0	0	0	0	0	0	0	0	0	0	0	0	0	0	0	0	0	0	0	0	0	0	0	0	0	0	0	0	0
b35230 NZ_SCFR01000003 Helcococcus ovis KG-37	1	2	1	0	0	0	0	0	0	0	0	0	0	0	0	0	0	0	0	0	0	0	0	0	0	0	0	0	0	0	0	0	0	0	0	0	0	0	0	0	0	0	0	0	0	0	0	0	0
b35430 AZEW01000062 Lactobacillus [Limosilactobacillus] coleohominis DSM 14060	1	2	1	0	0	0	0	0	0	0	0	0	0	0	0	0	0	0	0	0	0	0	0	0	0	0	0	0	0	0	0	0	0	0	0	0	0	0	0	0	0	0	0	0	0	0	0	0	0
b35517 NZ_LT964761 Lactobacillus [Limosilactobacillus] timonensis Marseille-P3825	1	2	1	0	0	0	0	0	0	0	0	0	0	0	0	0	0	0	0	0	0	0	0	0	0	0	0	0	0	0	0	0	0	0	0	0	0	0	0	0	0	0	0	0	0	0	0	0	0
b4158 NC_005027 Pirellula sp.	1	2	1	0	0	0	0	0	0	0	0	0	0	0	0	0	0	0	0	0	0	0	0	0	0	0	0	0	0	0	0	0	0	0	0	0	0	0	0	0	0	0	0	0	0	0	0	0	0
b5016 EU100858 Streptococcus sinensis HKU4	1	31	1	0	0	0	0	0	0	0	0	0	0	0	0	0	0	0	0	0	0	0	0	0	0	0	0	0	0	0	0	0	0	0	0	0	0	0	0	0	0	0	0	0	0	0	0	0	0
b5844 AY691314 Lactobacillus [Ligilactobacillus] ruminis ATCC 27780	1	3	1	0	0	0	0	0	0	0	0	0	0	0	0	0	0	0	0	0	0	0	0	0	0	0	0	0	0	0	0	0	0	0	0	0	0	0	0	0	0	0	0	0	0	0	0	0	0
b6778 AY691217 Clostridium butyricum ATCC 19398	1	40	1	0	0	0	0	0	0	0	0	0	0	0	0	0	0	0	0	0	0	0	0	0	0	0	0	0	0	0	0	0	0	0	0	0	0	0	0	0	0	0	0	0	0	0	0	0	0
b6782 AY691221 Clostridium sphenoides ATCC 19403	1	73	1	0	0	0	0	0	0	0	0	0	0	0	0	0	0	0	0	0	0	0	0	0	0	0	0	0	0	0	0	0	0	0	0	0	0	0	0	0	0	0	0	0	0	0	0	0	0
b6852 AY691291 Providencia alcalifaciens ATCC 9886	1	2	1	0	0	0	0	0	0	0	0	0	0	0	0	0	0	0	0	0	0	0	0	0	0	0	0	0	0	0	0	0	0	0	0	0	0	0	0	0	0	0	0	0	0	0	0	0	0
b7263 CAAI01002573 Plasmodium berghei	1	12	1	0	0	0	0	0	0	0	0	0	0	0	0	0	0	0	0	0	0	0	0	0	0	0	0	0	0	0	0	0	0	0	0	0	0	0	0	0	0	0	0	0	0	0	0	0	0
b7334 AY837569 Neisseria perflava ATCC 14799D	1	5	1	0	0	0	0	0	0	0	0	0	0	0	0	0	0	0	0	0	0	0	0	0	0	0	0	0	0	0	0	0	0	0	0	0	0	0	0	0	0	0	0	0	0	0	0	0	0
b7831 AF429662 Weissella viridescens ATCC 12706 (CCC B1183 )	1	12	1	0	0	0	0	0	0	0	0	0	0	0	0	0	0	0	0	0	0	0	0	0	0	0	0	0	0	0	0	0	0	0	0	0	0	0	0	0	0	0	0	0	0	0	0	0	0
b7840 AF429673 Lactobacillus sp. ATCC 4005	1	14	1	0	0	0	0	0	0	0	0	0	0	0	0	0	0	0	0	0	0	0	0	0	0	0	0	0	0	0	0	0	0	0	0	0	0	0	0	0	0	0	0	0	0	0	0	0	0
b815 AF245678 Enterococcus avium ATCC 14025	1	2	1	0	0	0	0	0	0	0	0	0	0	0	0	0	0	0	0	0	0	0	0	0	0	0	0	0	0	0	0	0	0	0	0	0	0	0	0	0	0	0	0	0	0	0	0	0	0
b834 AJ297956 Serratia marcescens isolate HO1-A	1	3	1	0	0	0	0	0	0	0	0	0	0	0	0	0	0	0	0	0	0	0	0	0	0	0	0	0	0	0	0	0	0	0	0	0	0	0	0	0	0	0	0	0	0	0	0	0	0
b9499 NC_008570 Aeromonas hydrophila subsp. hydrophila ATCC 7966	1	88	1	0	0	0	0	0	0	0	0	0	0	0	0	0	0	0	0	0	0	0	0	0	0	0	0	0	0	0	0	0	0	0	0	0	0	0	0	0	0	0	0	0	0	0	0	0	0
TOTALS	2	23571291	3	26157	17083	38828	14932	21402	20916	35872	14959	44065	15948	37038	20317	16472	1290	20404	41016	33858	26229	5530	17378	1325013	20256	23431	41785	65420	57031	86052	29193	70985	6159	40181	179158	22175	12786	18191	51922	79786	24333	24530	18451	6424	49655	25016	42968	35325	35406
	MEDIAN	SUM	MEDIAN	SUM
[truncated: 522 more columns]

## Sheet: reads_stool_3m
cpnDB_NN	#ASVs	#Reads	#Samples	Cluster A	Cluster L	Cluster B	Cluster B	Cluster D	Cluster A	Cluster K	Cluster D	Cluster B	Cluster B	Cluster C	Cluster K	Cluster E	Cluster I	Cluster C	Cluster F	Cluster N	Cluster D	Cluster A	Cluster A	Cluster B	Cluster B	Cluster A	Cluster A	Cluster M	Cluster B	Cluster A	Cluster N	Cluster A	Cluster A	Cluster B	Cluster N	Cluster B	Cluster D	Cluster N	Cluster A	Cluster A	Cluster I	Cluster E	Cluster B	Cluster K	Cluster A	Cluster A	Cluster B	Cluster A	Cluster M
				MLP-0004-ST4	MLP-0008-ST4	MLP-0012-ST4	MLP-0016-ST4	MLP-0020-ST4	MLP-0024-ST4	MLP-0028-ST4	MLP-0032-ST4	MLP-0035-ST4	MLP-0039-ST4	MLP-0043-ST4	MLP-0047-ST4	MLP-0051-ST4	MLP-0055-ST4	MLP-0060-ST4	MLP-0064-ST4	MLP-0070-ST4	MLP-0071-ST4	MLP-0075-ST4	MLP-0079-ST4	MLP-0085-ST4	MLP-0092-ST4	MLP-0096-ST4	MLP-0100-ST4	MLP-0104-ST4	MLP-0108-ST4	MLP-0115-ST4	MLP-0123-ST4	MLP-0127-ST4	MLP-0131-ST4	MLP-0143-ST4	MLP-0150-ST4	MLP-0154-ST4	MLP-0158-ST4	MLP-0162-ST4	MLP-0166-ST4	MLP-0170-ST4	MLP-0174-ST4	MLP-0181-ST4	MLP-0185-ST4	MLP-0189-ST4	MLP-0193-ST4	MLP-0197-ST4	MLP-0201-ST4	MLP-0205-ST4	MLP-0209-ST4
b1282 NC_002655 Escherichia coli O157:H7 EDL933	156	8065814	429	25562	10972	13211	22728	2869	23451	141	0	18107	8986	0	250	0	6472	0	6	0	11	21507	22956	17351	10300	25104	23355	195	14172	39185	435	21321	40156	7918	2922	8598	15	23	30012	53606	19	7	19425	7	30182	34721	22532	20879	30
b1123 AF352799 Streptococcus parasanguinis ATCC 15912	115	428953	325	539	875	0	0	13	0	128	0	689	645	65	2533	209	8	109	66	148	6827	28	989	39	20	2843	9	25726	0	0	92	195	97	0	30	275	8673	5	3	864	253	253	7856	160	683	623	334	0	13328
b3428 AY123718 Rothia mucilaginosa ATCC 25296	59	128251	316	237	64	108	14	0	0	0	0	2039	537	192	22	0	0	23	8	35	11	332	0	0	0	25	11	38	105	11	0	15	0	18	3	0	334	253	8	1428	21	0	60	611	249	33	393	7	616
b18392 ADCN01000005 Bifidobacterium sp. 12_1_47BFAA	25	1163589	270	81	0	0	7595	98	0	0	0	10470	9258	0	0	0	674	0	3974	0	0	0	143	6048	90	9	0	0	3146	54	58	2	7224	0	0	58	0	0	0	0	2089	0	2	2	2	3	87	0	0
b278 AF240566 Bifidobacterium breve JCM1192	44	1272674	245	0	0	8093	0	0	0	0	0	0	0	11259	0	0	0	7529	0	2	0	0	2858	0	798	29	2681	144	0	0	0	0	0	845	0	1061	4047	0	0	0	3943	0	0	0	0	0	0	0	4054
b411 AB008146 Klebsiella pneumoniae JCM1662	39	1290716	235	0	0	0	0	11881	8	5	30282	0	4	9	2	0	14	0	2122	425	7613	0	0	50	0	317	4	0	0	0	109	0	0	0	0	465	22407	0	0	0	0	0	0	0	0	0	5590	0	0
b28580 MPJB01000003 Klebsiella michiganensis 97_38	27	672690	190	0	0	0	0	149	0	9032	0	0	4981	0	10476	527	0	120	0	20	0	87	0	0	5	0	0	119	28	0	0	0	3	0	0	13	0	0	120	0	7	0	54	17270	0	0	307	0	0
b15700 NC_013850 Klebsiella variicola At-22	24	599353	129	0	0	0	0	165	0	0	0	3	0	2831	0	20445	0	57	0	0	0	456	68	0	0	0	0	0	0	0	0	0	0	0	0	0	862	0	0	105	0	15980	6	0	5	2	0	0	119
b6796 AY691235 Flavonifractor plautii ATCC 49531	18	77391	122	0	0	0	0	35	0	1804	0	260	28	0	0	0	23	502	373	19	0	0	0	79	31	4	22	0	0	0	30	0	0	0	7	203	18	0	0	109	0	0	69	0	0	0	0	0	0
b3375 AY123708 Citrobacter freundii ATCC 8090	21	421612	115	0	17	45	0	0	0	0	0	0	0	95	0	0	0	0	0	0	0	0	0	0	0	0	6	0	7	0	14	0	0	0	0	0	0	0	31	0	600	0	6	4163	0	0	0	0	0
b21507 ACUA01000013 Parabacteroides sp. D25	17	605558	113	0	0	2850	0	2256	0	95	0	0	0	0	17	0	20448	0	0	0	0	3	0	3	0	0	0	0	4	0	4	0	0	0	0	0	0	0	0	0	12225	0	901	2	3	0	0	0	0
b18648 NZ_AEWU01000021 Haemophilus parainfluenzae ATCC 33392	56	16826	103	0	0	39	9	0	0	0	201	195	55	7	0	95	0	0	0	0	0	0	0	0	0	0	0	0	0	7	0	0	0	0	0	0	0	0	0	6	0	0	0	0	0	27	3	0	0
b1124 AF352805 Streptococcus pneumoniae ATCC 33400	71	3959	99	51	0	0	0	6	0	10	16	0	15	12	86	0	0	3	4	0	60	0	0	3	0	9	0	411	9	5	0	0	0	22	0	0	25	5	0	0	0	0	54	0	0	0	0	0	24
b284 AF240572 Bifidobacterium dentium JCM1195	13	201930	98	0	22	0	0	0	0	0	0	0	0	0	0	0	0	43	0	0	0	0	0	0	0	0	47	0	0	0	0	466	0	0	43	0	0	0	0	0	0	0	0	0	0	0	0	0	454
b1121 AF352801 Streptococcus mitis ATCC 49456	42	5087	96	0	16	29	11	0	0	6	0	0	0	120	19	69	0	87	0	0	0	25	0	4	6	65	77	48	0	14	0	0	0	0	0	0	29	0	0	0	154	6	73	94	0	0	16	0	36
b20820 ALIY01000002 Atopobium sp. ICM58	31	23138	95	0	0	0	0	0	7	0	0	0	0	18	0	0	0	0	140	0	0	0	0	0	17	0	0	0	0	0	0	0	0	0	9	0	50	0	157	0	0	0	0	0	0	9	0	0	0
b289 AF240577 Bifidobacterium longum subsp. infantis JCM1222	13	658343	89	0	0	0	0	0	0	0	0	0	0	0	0	0	0	0	0	0	2	0	0	0	0	0	0	0	0	0	0	0	0	9849	0	0	0	758	0	0	0	0	0	0	0	0	0	0	0
b859 AY004280 Bifidobacterium bifidum JCM1255	11	70247	83	0	0	0	0	0	0	0	0	0	0	0	0	0	0	0	14	0	0	0	123	0	0	0	0	0	0	0	0	0	0	186	0	0	0	0	0	0	0	0	0	0	0	0	0	0	842
b865 AY004274 Bifidobacterium pseudocatenulatum JCM1200	12	211373	80	690	0	0	1418	2783	0	0	0	0	0	0	0	0	0	0	0	0	0	0	0	155	0	0	0	0	4406	15	0	0	0	0	0	0	0	0	0	0	0	0	0	0	0	0	0	0	0
b32932 NZ_QJJI01000003 Grimontella sp. AG753	11	74374	76	0	0	0	0	0	0	1213	0	3	0	0	0	0	0	845	0	0	0	0	0	0	0	0	12	0	0	0	0	0	0	0	0	0	0	0	0	0	0	0	0	0	0	0	0	0	0
b33346 NZ_UAPR01000015 Actinomyces odontolyticus NCTC9935	31	19164	75	0	0	0	0	0	0	0	0	0	0	667	0	0	0	0	0	0	0	0	0	0	0	0	0	0	0	0	0	3	0	0	0	0	0	0	0	0	436	0	19	7504	0	0	0	0	529
b13606 NC_013203 Atopobium parvulum DSM 20469	67	1491	73	2	0	0	0	0	0	0	0	0	0	0	0	0	0	0	7	0	0	0	0	0	0	6	0	13	0	0	0	0	15	0	4	0	0	0	0	22	0	9	16	23	0	16	0	0	0
b27947 AVFF01000002 Corynebacterium pseudodiphtheriticum 090104	18	1274	73	0	0	3	0	0	0	0	0	0	0	5	4	0	0	0	0	0	0	0	0	2	0	0	0	0	0	0	0	0	0	5	0	0	0	0	0	0	0	0	5	0	0	0	0	0	0
b7242 AF429659 Lactobacillus [Lacticaseibacillus] rhamnosus CCC B1039 ATCC 7469	11	9385	73	0	0	37	94	0	0	0	0	0	0	0	0	0	0	0	0	0	0	0	0	0	0	0	5	0	270	0	0	0	0	0	0	0	0	0	0	0	0	0	0	0	0	0	0	0	0
b412 AB008147 Klebsiella oxytoca JCM1665	13	189565	72	5	19397	0	0	0	34	0	0	193	0	0	0	0	0	0	553	14	1155	0	0	0	0	0	0	0	0	0	0	0	0	0	0	0	0	0	0	0	0	0	0	0	0	0	0	0	0
b821 AF245684 Enterococcus faecalis ATCC 19433	6	2078	66	0	0	0	0	0	0	15	125	0	0	0	2	94	0	0	6	4	5	4	16	0	0	0	5	0	0	24	0	0	0	8	0	0	0	0	16	0	0	41	0	0	0	0	0	0	0
b14482 NZ_ACVP01000037 Corynebacterium tuberculostearicum SK141	24	2972	63	0	0	0	0	0	0	3	0	0	0	0	0	0	0	0	0	0	0	0	0	0	4	6	0	5	0	0	0	0	0	0	0	0	0	0	0	6	0	0	0	0	0	0	0	0	13
b13669 NZ_ABWL01000006 Citrobacter youngae ATCC 29220	9	578532	58	0	0	0	0	0	0	0	0	0	0	0	0	0	0	0	14161	0	0	0	0	0	0	0	0	0	0	0	0	0	0	0	0	0	0	0	0	0	0	0	0	0	0	0	0	0	0
b355 AF237462 Streptococcus oralis ATCC 35037	18	7501	58	0	0	0	0	0	0	0	0	0	0	4	0	0	0	0	0	0	0	0	0	0	0	0	0	224	0	0	0	0	0	0	2	0	0	0	0	0	0	8	0	0	0	0	31	0	1272
b27254 NZ_AKCI01000001 Scardovia wiggsiae F0424	13	60627	56	0	5	0	0	0	0	0	0	0	0	0	0	0	0	0	0	0	0	12	0	0	0	0	0	5	0	0	0	0	348	0	0	0	0	19	0	0	0	0	0	0	0	0	0	0	0
b31001 NZ_FZTC01000009 Klebsiella grimontii 06D021	11	89258	56	0	0	0	11	0	0	0	0	0	0	0	0	0	0	25	0	0	0	16	0	0	0	0	0	0	0	654	0	32	0	0	0	0	0	10	0	0	0	0	0	0	0	0	0	0	0
b10132 NZ_AAVN02000003 Collinsella aerofaciens ATCC 25986	34	17468	55	0	0	0	348	0	0	0	0	0	0	0	0	0	0	0	0	0	0	0	0	0	0	0	0	0	0	0	1485	0	0	0	27	0	0	0	0	0	0	0	0	0	0	0	0	0	0
b10644 ABCC02000057 Clostridium bolteae ATCC BAA-613	14	25431	55	0	0	0	0	0	160	0	0	1609	0	0	0	0	0	0	0	0	0	0	0	1709	78	0	140	0	2	10	0	476	0	0	94	0	0	0	0	1152	0	0	0	0	0	0	0	0	0
b18094 AECS01000012 Megasphaera micronuciformis F0359	19	14190	54	0	0	0	0	0	0	540	0	0	123	0	0	0	0	0	6	0	0	0	0	0	0	0	0	0	0	0	226	0	0	0	0	0	0	0	0	0	0	0	316	0	0	0	0	0	0
b1129 AF352803 Streptococcus vestibularis ATCC 49124	12	16334	52	0	0	0	0	0	0	0	0	0	0	490	0	0	0	0	0	0	0	0	0	0	0	0	0	0	0	0	0	0	0	0	0	0	0	0	0	0	0	0	0	132	7	0	0	789	136
b7450 AY562570 Lactobacillus crispatus CECT4840	3	1532	52	0	0	0	0	0	0	0	0	0	0	0	0	0	0	0	0	0	0	0	0	0	0	0	0	0	0	0	0	0	0	0	0	0	0	0	0	0	0	0	0	0	0	0	0	0	0
b1127 AF352807 Streptococcus salivarius subsp. salivarius ATCC 7073	19	28208	51	39	3	0	0	0	0	0	8	0	0	0	0	0	2	0	0	1369	5129	3	0	0	0	0	0	3	0	0	0	109	57	0	8	0	0	0	0	0	0	0	0	0	0	9	0	0	0
b1029 AF440237 Bacteroides uniformis ATCC 8492	6	11728	49	44	0	43	0	69	0	0	0	0	319	0	0	0	24	0	0	0	0	0	0	0	1568	13	0	0	0	0	882	0	0	0	0	0	0	0	0	0	0	0	0	0	0	0	2	0	0
b21018 NZ_AGWP01000004 Actinomyces neuii subsp. anitratus BVS029A5	6	9197	49	0	0	28	33	0	0	0	0	0	0	0	0	0	0	0	0	9	0	0	0	2	0	0	0	0	492	0	0	0	0	0	0	0	0	0	0	0	0	0	0	0	0	0	0	0	0
b13661 ACGD01000005 Corynebacterium accolens ATCC 49725	24	1159	48	0	0	0	0	8	0	7	0	0	0	0	0	0	0	0	0	0	9	0	0	0	0	0	0	0	0	0	0	0	0	0	0	0	0	0	0	0	0	0	0	0	0	0	0	0	20
b20192 ACRN01000011 Actinomyces graevenitzii C83	13	1713	48	0	0	0	0	0	0	0	0	0	8	0	0	0	0	0	0	0	0	0	0	0	0	0	0	8	0	0	0	0	0	0	0	0	0	0	0	0	0	0	0	0	0	2	0	0	170
b254 AF036323 Staphylococcus aureus subsp. anaerobius ATCC 35844	8	1650	47	0	6	0	0	0	0	0	0	166	0	0	0	0	0	0	0	47	0	0	0	0	0	0	0	0	113	0	0	0	0	0	0	0	0	50	0	0	0	0	0	0	12	0	0	0	0
b272 AF210319 Bifidobacterium adolescentis JCM1275	12	76195	47	0	0	0	2527	0	0	0	0	2107	0	0	0	0	0	0	195	0	0	0	0	0	0	0	0	0	0	0	0	0	0	0	0	0	0	0	0	0	75	0	0	0	0	0	0	0	0
b21019 NZ_AGWQ01000004 Actinomyces turicensis ACS-279-V-Col4	17	8605	46	0	0	0	0	0	0	0	0	0	0	0	0	0	23	0	0	0	0	0	0	0	0	0	0	0	0	0	0	0	0	0	17	0	0	0	0	0	0	0	0	0	0	0	0	0	0
b28181 AICS01000072 Streptococcus pseudopneumoniae ATCC BAA-960	26	2435	44	6	0	0	0	0	0	0	0	0	0	22	0	1384	0	0	0	0	0	0	33	0	0	0	30	0	5	3	0	0	0	0	0	0	178	0	0	0	0	0	0	22	3	0	15	0	156
b1030 AF440238 Bacteroides vulgatus ATCC 8482	5	15961	43	0	0	4982	0	229	2379	0	0	0	0	0	0	0	0	0	0	0	0	0	0	0	0	0	0	0	0	0	0	0	0	0	0	0	921	0	0	0	28	0	0	0	0	0	0	0	0
b6770 AY691209 Bacteroides caccae ATCC 43185	3	20326	43	0	0	617	0	483	0	0	0	0	0	0	4	0	0	0	0	0	0	0	0	0	0	0	0	0	0	0	0	0	0	0	0	0	0	0	0	0	0	0	0	0	0	0	0	0	0
b12698 NZ_ABWZ01000002 Bacteroides dorei DSM 17855	8	36400	41	0	0	0	0	4151	0	0	0	0	302	0	0	0	689	0	0	0	0	0	0	0	16	0	0	0	0	0	0	0	0	0	0	0	0	0	0	0	2201	0	0	0	0	0	318	0	0
b28730 NZ_LT700188 Negativicoccus massiliensis AT7	14	14752	41	0	0	0	0	0	0	0	0	0	0	0	0	0	0	40	0	0	0	0	0	0	0	0	0	0	498	0	0	0	0	0	0	0	0	0	0	0	0	0	0	0	0	0	0	0	6
b32652 NZ_PYTY01000026 Kluyvera sp. Nf5	8	59853	41	0	0	22	0	0	0	496	0	0	0	0	0	0	0	4	468	0	0	0	0	0	0	0	0	0	0	0	0	0	0	0	0	0	0	0	0	0	0	0	0	0	0	0	0	0	0
b34799 NZ_LT629792 Actinomyces radingae DSM 9169	6	7609	41	0	0	0	0	0	0	751	0	0	0	0	0	0	0	20	0	0	0	0	0	0	0	0	0	0	29	0	0	0	0	0	0	0	0	0	0	0	0	0	0	67	0	0	0	0	0
b31559 NZ_PNGC01000001 Varibaculum cambriense UMB0744	11	6167	39	0	0	0	3	0	0	0	0	0	0	0	0	0	0	0	0	0	0	0	0	0	0	0	0	0	0	0	0	0	0	0	0	0	0	0	0	0	0	0	0	0	0	0	0	0	0
b29869 NEYN01000009 Enterobacter hormaechei subsp. steigerwaltii ARLG-2980	6	11043	38	0	0	0	0	0	0	0	1486	0	0	0	0	0	0	0	0	0	0	0	0	0	0	0	0	0	0	84	0	0	0	0	0	0	0	0	0	0	0	0	0	0	0	0	0	0	0
b34591 UYIN01000020 Clostridium carnis NCTC10913	3	2990	38	0	41	0	0	0	37	0	0	0	0	0	0	1558	0	0	0	0	0	225	0	0	0	0	0	0	0	18	0	0	0	0	0	0	0	0	0	0	0	0	0	0	0	0	0	0	0
b29592 MPYJ03000039 Raoultella planticola 1175_2058	6	68019	37	0	0	0	0	103	27	0	0	0	0	0	0	0	0	0	0	0	0	0	0	0	0	0	0	0	0	0	0	21	0	0	0	0	0	10288	0	0	0	0	0	0	0	0	0	0	0
b6772 AY691211 Bacteroides fragilis ATCC 25285	4	2807	35	91	0	0	0	10	33	0	0	0	0	0	0	0	0	0	0	0	0	0	0	0	0	0	0	0	0	0	0	0	172	0	0	0	0	0	0	0	0	0	0	0	314	0	0	0	0
b1432 AY608421 Lactobacillus jensenii ATCC 25258	1	581	32	0	0	0	0	0	0	0	0	0	0	0	0	0	0	0	0	0	0	0	0	0	0	0	0	0	0	0	0	0	0	0	0	0	0	0	0	0	0	0	0	0	0	0	0	0	0
b20350 BAFF01000002 Escherichia hermannii NBRC 105704	10	29626	32	0	0	0	0	0	0	0	0	0	0	0	0	0	0	0	0	0	0	0	0	0	0	0	0	0	496	0	0	0	0	0	0	0	0	0	0	0	0	0	0	0	0	0	0	0	114
b31847 PPDD01000002 Veillonella infantium T11011-4 ATCC TSD-88	16	1015	30	0	0	0	0	0	0	19	0	0	24	0	0	0	0	0	0	0	0	0	0	0	0	9	0	19	0	0	0	0	0	0	0	0	0	0	0	0	0	0	0	2	0	0	16	0	0
b33926 NZ_AP018549 Lactobacillus paragasseri JCM 5343	5	14330	30	0	0	0	0	0	0	0	0	0	0	0	0	0	9	0	0	0	0	0	0	0	0	0	0	0	0	0	0	0	0	0	0	0	0	0	0	0	0	0	0	0	0	599	0	8	0
b10774 CP001071 Akkermansia muciniphila ATCC BAA-835	18	69170	29	0	0	0	0	0	0	0	0	0	0	0	0	0	0	0	0	0	0	0	0	0	0	0	879	0	0	0	0	2385	0	0	0	0	0	0	0	0	0	0	0	0	0	0	0	0	0
b17590 AB547633 Prevotella timonensis JCM 15640	26	1107	29	0	0	0	32	0	0	0	0	0	0	0	0	0	0	0	0	0	0	0	0	0	0	0	0	0	0	0	0	0	0	0	4	0	0	0	0	0	0	0	0	0	0	0	0	0	8
b28355 AZRH01000015 Morganella sp. EGD-HP17	8	37749	29	0	0	0	0	0	0	0	0	0	0	0	0	0	0	0	0	5030	0	0	0	0	0	0	0	0	0	0	0	0	0	0	0	0	0	0	0	0	0	0	0	0	0	0	0	0	0
b33174 NZ_QKVR01000141 Enterobacter roggenkampii 3F11	4	25148	29	0	0	0	0	0	0	0	0	0	0	0	0	0	0	0	0	0	0	0	0	0	355	8	0	0	0	0	0	0	0	0	0	0	0	0	0	0	0	0	0	0	0	0	0	0	0
b19056 AFHR01000034 Enterobacter hormaechei ATCC 49162	7	37830	28	0	0	0	0	363	0	0	0	0	0	0	0	0	0	0	16	0	0	0	0	0	0	0	0	0	0	0	0	0	0	0	0	0	0	0	0	0	0	0	0	0	0	0	0	0	0
b34342 LC388669 Sutterella wadsworthensis JCM 32440	9	16708	28	0	0	0	0	0	0	0	0	0	0	0	0	0	0	0	0	0	0	0	0	0	0	0	0	0	0	0	0	0	0	0	0	0	0	0	0	0	0	0	0	0	0	0	0	0	0
b29528 NZ_MTCO01000022 Brevirhabdus pacifica 22DY15	1	699	27	0	0	0	0	0	0	0	4	6	0	0	0	0	0	0	0	0	0	0	0	0	0	0	0	0	0	0	27	0	0	0	0	4	0	0	0	0	0	0	0	0	0	0	0	0	0
b29704 LYUT01000014 Enterobacter kobei ECC3047	7	145323	27	0	0	0	0	4396	0	0	0	0	0	0	0	0	0	0	0	0	0	0	0	0	0	0	0	0	0	0	0	0	0	0	0	0	0	0	0	0	0	0	0	0	0	0	0	0	0
b413 AB008148 Klebsiella planticola JCM7251	9	61293	27	0	0	0	0	0	0	0	0	0	0	0	0	0	0	0	0	0	0	0	0	0	0	0	0	0	0	0	0	0	0	0	0	0	0	0	0	0	0	279	0	0	0	0	0	0	0
b18121 NC_014643 Rothia dentocariosa ATCC 17931	3	6987	26	0	0	0	0	0	0	0	0	0	0	0	0	0	0	0	0	0	0	0	0	0	0	0	0	0	0	0	0	0	0	0	0	0	0	0	0	0	0	0	0	0	0	0	0	0	0
b4013 NC_004663 Bacteroides thetaiotaomicron VPI-5482	3	3653	26	0	0	0	0	0	0	0	0	0	0	0	0	0	0	0	0	0	0	0	0	0	0	0	0	0	0	0	0	0	0	0	0	0	0	0	0	0	0	0	0	0	0	0	7	0	0
b1028 AF440236 Bacteroides ovatus ATCC 8483	2	1936	25	0	0	0	0	0	117	0	0	0	0	0	0	0	0	0	0	0	0	0	0	0	95	0	0	0	0	0	0	0	0	0	0	0	0	0	0	0	7	0	0	0	0	0	0	0	0
b28577 NZ_MOAA01000010 Klebsiella aerogenes eae	6	70469	25	0	0	0	0	0	0	0	0	0	0	0	0	0	0	0	0	8980	4367	0	0	0	0	0	0	0	0	0	0	0	0	0	0	0	0	0	0	0	0	0	0	0	0	0	0	0	0
b23464 AORX01000006 Streptococcus tigurinus 1366	16	832	24	0	0	0	0	0	0	0	0	0	0	0	0	0	0	0	0	4	0	0	0	0	0	0	0	0	0	0	0	0	0	0	0	0	0	0	0	0	0	3	0	0	0	0	0	0	51
b20761 ACWW01000092 Subdoligranulum sp. 4_3_54A2FAA	5	9150	23	0	0	0	0	0	0	0	0	0	0	0	0	0	0	1171	0	0	0	0	0	0	36	18	0	0	1658	0	16	0	0	0	0	0	0	0	0	0	0	0	0	0	0	0	0	0	0
b34796 NZ_LS999944 Lachnoclostridium pacaense Marseille-P3100	11	14039	23	0	0	0	0	0	0	0	0	0	0	0	0	0	0	0	0	0	0	0	0	0	0	0	0	0	0	0	0	0	0	0	0	202	0	0	0	0	0	1211	0	0	0	0	0	0	0
b6839 AY691278 Prevotella buccalis ATCC 35310	23	393	23	0	0	0	0	0	0	0	0	0	0	0	0	0	0	0	0	0	0	0	0	0	0	0	0	0	0	0	0	0	0	0	0	0	0	0	0	0	0	0	0	0	0	0	0	0	8
b818 AF245681 Enterococcus faecium ATCC 19434	6	728	23	0	0	0	0	0	0	0	0	0	0	0	0	0	0	0	4	0	0	0	0	0	0	0	0	0	0	0	0	0	0	0	0	0	0	0	0	0	0	0	0	0	0	0	0	0	0
b10199 EF571590 Lactobacillus gasseri ATCC 33323	5	2721	22	0	0	0	0	10	0	0	0	0	0	0	0	0	0	0	0	0	0	0	0	0	0	3	0	0	0	0	0	0	0	0	0	0	0	0	0	0	0	0	0	0	0	0	0	0	0
b21891 AHAF01000020 Veillonella ratti ACS-216-V-Col6b	2	1167	20	0	0	0	0	0	0	0	0	0	14	0	0	0	0	0	0	0	0	0	0	0	0	0	0	0	0	0	0	0	0	0	0	0	0	0	0	0	0	76	0	0	0	0	0	0	0
b30680 NC_015564 Hoyosella subflava DQS3-9A1	4	1759	20	0	0	0	0	0	0	0	0	0	0	0	0	0	0	0	0	0	0	0	0	0	0	0	0	0	0	0	0	0	0	0	0	0	0	0	0	0	0	0	0	0	0	0	0	0	0
b6840 AY691279 Prevotella corporis ATCC 33547	7	710	20	0	0	0	0	0	0	0	0	0	0	0	0	0	0	0	0	0	0	0	0	0	0	0	0	0	0	0	0	0	0	0	0	0	0	0	0	0	0	0	0	0	0	0	0	0	0
b27545 NZ_KB894541 Alistipes onderdonkii DSM 19147	8	14611	19	0	0	0	0	0	0	0	0	0	0	0	0	0	4	0	0	0	0	0	0	0	0	0	0	0	0	0	0	0	0	0	0	0	0	0	0	0	0	0	0	0	0	0	0	0	0
b283 AF240571 Bifidobacterium ruminantium JCM8222	4	52295	19	0	0	0	0	0	0	0	0	0	0	0	0	0	0	0	0	0	0	0	0	0	385	32	0	0	0	0	0	0	0	0	0	0	0	0	0	0	0	0	0	0	0	0	0	0	0
b9314 CP000431 Rhodococcus sp. RA1	5	707	19	0	0	0	0	0	0	0	0	0	0	0	0	0	0	0	0	0	0	0	0	0	0	0	0	0	0	0	0	0	0	3	0	0	0	0	0	0	0	0	0	0	0	0	0	0	0
b18529 AEVF01000004 Streptococcus peroris ATCC 700780	4	249	18	0	0	0	0	0	0	0	0	0	4	8	0	0	0	0	0	0	0	0	0	0	0	0	0	0	0	0	0	0	0	0	0	0	0	0	0	0	2	0	0	11	0	0	0	0	42
b819 AF245682 Enterococcus casseliflavus ATCC 25788	7	791	18	0	0	0	0	0	0	0	0	0	0	0	0	0	0	7	0	0	0	0	0	0	0	0	0	0	0	0	0	0	0	0	0	0	0	0	0	0	0	0	290	0	0	0	0	0	0
b10390 NZ_AAXE02000083 Parabacteroides merdae ATCC 43184	10	864	17	0	0	0	0	0	0	0	0	0	0	0	0	0	4	0	0	0	0	0	0	0	0	0	0	0	0	0	117	0	0	0	0	0	0	0	0	0	0	0	0	0	0	0	0	0	0
b15282 NZ_ACLN01000008 Lactobacillus iners DSM 13335	3	83	17	0	0	0	0	0	0	0	0	0	0	0	0	0	0	0	0	0	0	0	0	0	0	0	0	0	0	0	0	0	0	0	0	0	0	0	0	0	0	0	0	0	0	0	0	0	0
b29269 NAEW01000008 Citrobacter braakii ATCC 51113	6	2127	17	0	0	0	0	0	0	0	0	0	0	0	0	0	0	0	0	0	0	0	0	0	0	0	0	0	0	0	119	0	0	0	0	0	0	0	0	0	0	0	0	0	0	0	0	0	0
b14062 NC_012704 Corynebacterium kroppenstedtii DSM 44385	7	203	16	0	0	0	0	0	0	0	4	0	0	0	0	0	0	0	0	0	0	0	0	0	0	0	0	0	0	0	0	0	0	0	0	0	0	0	0	0	0	0	0	0	0	0	0	0	0
b17634 AB547589 Porphyromonas uenonis JCM 13868	12	882	16	0	0	0	0	0	0	0	0	0	0	0	0	0	0	0	0	0	0	0	0	0	0	0	0	0	0	0	0	0	0	0	0	0	0	0	0	0	0	0	0	0	0	0	0	0	0
b18514 AEVD01000004 Streptococcus infantis ATCC 700779	12	888	16	0	0	0	3	0	0	0	10	0	0	0	0	0	0	0	0	0	0	0	0	0	0	0	0	0	0	0	0	0	7	0	0	0	0	0	0	0	0	0	0	0	0	4	0	0	0
b35267 NZ_CP048838 Clostridium innocuum ATCC 14501	6	334	16	0	0	0	0	0	0	0	0	0	0	0	0	0	0	0	0	0	0	0	0	0	0	0	0	0	0	0	0	0	0	0	0	0	0	0	0	0	0	0	18	4	0	0	0	0	0
b850 AF286735 Bifidobacterium lactis 9952	2	1332	16	0	0	0	0	0	0	0	0	0	0	0	0	0	0	0	0	0	0	0	0	0	0	0	0	0	0	0	0	0	0	0	0	0	0	0	0	0	0	0	0	0	0	0	0	0	0
b15690 NZ_ACIO01000406 Clostridium hathewayi DSM 13479	5	16266	15	0	0	0	0	0	0	0	0	0	0	0	11803	2	0	0	0	0	0	0	0	0	31	0	0	0	0	0	0	0	0	0	0	0	0	0	0	0	0	0	0	488	0	0	0	0	0
b168 AF010281 Lactobacillus [Lacticaseibacillus] zeae [casei] 102S	3	564	15	0	0	0	0	0	0	0	0	0	0	0	0	0	0	0	0	0	0	0	0	6	0	0	0	0	0	0	0	0	0	7	0	0	0	0	0	0	0	21	0	0	0	0	0	0	0
b16832 GG770215 Veillonella sp. 6_1_27	9	370	15	0	0	0	0	0	0	0	10	0	0	0	0	258	0	0	0	0	0	0	0	0	0	0	0	0	0	0	0	0	0	0	0	0	0	0	0	0	0	0	0	0	0	0	0	0	0
b29868 NEYQ01000023 Serratia nematodiphila ARLG-2977	10	9887	15	0	0	0	0	10	0	0	0	0	0	0	0	0	0	0	0	0	0	0	0	0	0	0	0	0	0	0	0	0	0	0	0	0	0	0	0	0	0	0	0	0	0	0	0	0	0
b18277 AEPP01000035 Actinomyces sp. oral taxon 180 str. F0310	2	26342	14	0	0	0	0	0	0	0	0	0	981	0	0	0	0	0	0	0	0	0	0	0	0	0	0	0	0	0	0	0	0	0	0	0	0	361	0	0	0	0	0	0	0	0	0	0	0
b18460 AEQR01000002 Streptococcus australis ATCC 700641	8	1769	14	0	0	0	0	0	0	0	0	0	0	0	0	0	0	0	0	0	0	0	0	0	0	0	0	0	0	0	0	0	0	0	0	0	0	0	0	0	0	0	0	0	0	0	0	0	0
b19706 NZ_AGBA01000013 Propionibacterium avidum ATCC 25577	5	484	14	0	0	0	0	0	0	0	0	0	0	0	0	0	0	0	0	0	0	0	0	0	0	0	0	0	0	0	0	0	0	0	0	0	0	0	0	0	0	0	0	0	0	0	0	0	0
b23806 NZ_AEKA01000231 Escherichia sp. TW10509	6	24646	14	0	0	0	0	0	0	0	0	0	0	0	0	0	0	0	0	0	0	0	0	0	0	0	0	0	0	0	0	0	0	0	0	0	0	0	0	0	0	0	0	0	3	0	0	0	0
b34343 LC388670 Sutterella stercoricanis JCM 32441	4	8227	14	0	0	0	0	0	0	0	0	0	0	0	0	0	0	0	0	0	0	0	0	0	0	0	0	0	0	0	0	0	0	0	0	0	0	0	0	0	0	0	0	0	0	0	0	0	0
b18390 ADCP01000161 Bilophila wadsworthia 3_1_6	6	302	13	0	0	5	0	0	0	0	0	0	0	0	0	0	0	2	0	0	0	0	0	0	0	0	0	0	0	0	0	0	0	0	0	36	0	0	0	0	0	0	0	0	0	0	0	0	0
b26395 NZ_AJJQ01000041 Rothia aeria F0474	6	83	13	0	0	0	0	0	0	0	0	0	0	0	0	0	0	0	0	0	0	0	0	0	0	0	0	0	0	0	0	0	0	0	0	0	0	0	0	0	0	0	0	0	0	0	0	0	0
b28156 NZ_ATUX01000005 Actinomyces vaccimaxillae DSM 15804	3	2928	13	0	0	0	0	0	0	0	0	0	0	0	0	0	0	0	0	0	0	0	0	0	0	0	0	0	0	0	0	0	0	0	3	0	0	0	0	0	0	0	0	0	0	0	0	0	0
b13610 NC_013204 Eggerthella lenta DSM 2243	3	67	12	0	0	0	0	0	0	0	0	0	0	0	0	0	0	0	0	0	0	0	0	0	0	0	0	0	0	0	0	0	0	0	0	0	0	0	0	0	0	0	0	0	0	0	0	0	0
b14413 NZ_GG695905 Bacteroides sp. 1_1_6	4	2449	12	56	0	0	0	146	0	0	0	0	0	0	0	0	0	0	0	0	0	0	0	0	0	0	0	0	0	0	0	0	0	0	0	0	0	0	0	0	0	0	0	0	0	0	0	0	0
b29866 NEYS01000036 Citrobacter werkmanii ARLG-2975	5	42852	12	0	0	0	0	0	0	0	0	0	0	0	0	0	0	0	0	0	0	0	0	0	0	0	0	0	0	0	0	0	0	0	0	0	0	0	0	0	0	0	0	0	0	0	0	0	0
b825 AF245667 Enterococcus gallinarum ATCC 49573	1	2084	12	0	0	0	0	0	0	0	0	0	0	0	0	0	0	0	0	0	0	0	9	0	0	0	0	0	0	0	0	0	0	0	0	0	0	0	0	0	0	0	0	0	0	0	0	0	0
b13659 ACGE01000074 Corynebacterium striatum ATCC 6940	4	52	11	0	0	0	0	0	0	4	0	0	0	0	0	0	0	0	0	0	0	0	0	0	0	0	0	0	0	0	0	0	0	0	0	0	0	0	0	0	0	0	0	0	0	0	0	0	0
b29167 NZ_FKLR01000016 Klebsiella quasipneumoniae subsp. Similipneumoniae	6	28612	11	0	0	0	0	0	0	0	0	0	0	0	0	0	0	0	0	0	0	0	0	0	0	0	0	0	0	0	0	0	0	0	0	0	0	0	0	0	0	0	0	0	0	0	0	0	0
b29331 NZ_AGDG01000040 Bacteroides faecis MAJ27	3	102311	11	0	0	0	0	0	0	0	0	0	0	0	0	0	0	0	0	0	0	0	0	0	0	0	0	0	0	0	0	0	0	0	33428	0	0	2	0	4	9048	0	0	0	0	2	0	0	0
b32219 NZ_PYHO01000009 Kluyvera ascorbata KA2	8	15491	11	0	0	0	0	0	0	0	0	0	0	0	0	0	0	0	0	0	0	0	0	0	0	0	0	0	0	0	0	0	0	0	0	0	0	0	0	0	0	0	0	0	0	0	0	0	0
b32843 QJUV01000001 Gardnerella piotii UGent 18.01 LMG 30818	3	111	11	0	0	0	0	0	0	0	0	0	0	0	0	0	0	0	0	0	0	0	0	0	0	0	0	0	0	0	0	0	0	0	0	0	0	0	0	0	0	0	0	0	0	0	0	0	0
b6774 AY691213 Bacteroides stercoris ATCC 43183	4	4242	11	0	0	0	0	0	0	0	0	0	0	0	0	0	0	0	0	0	0	0	0	0	0	0	0	0	0	0	0	0	0	0	0	0	0	0	0	0	0	0	0	0	0	0	0	0	0
b18053 HM103913 Granulicatella para-adiacens NTUH_9631	8	227	10	0	0	0	0	0	0	0	0	0	0	9	0	0	0	2	0	0	0	0	0	0	0	0	0	0	0	0	0	0	0	0	0	0	0	0	0	0	0	0	0	0	0	0	0	0	0
b18093 AECU01000014 Faecalibacterium cf. prausnitzii KLE1255	20	2685	10	0	0	0	0	0	0	0	0	0	0	0	0	0	0	0	0	0	0	0	0	0	0	0	0	0	0	0	0	0	0	0	0	0	0	0	0	0	0	0	0	0	0	0	0	0	0
b23400 NZ_AODN01000079 Rhodococcus qingshengii BKS 20-40	7	779	10	0	0	0	0	0	0	0	0	0	0	0	0	0	0	0	0	0	0	0	0	0	0	0	0	0	0	0	0	0	0	0	0	61	0	0	0	0	0	0	0	0	0	0	0	0	0
b29419 NZ_MKZW01000089 Kluyvera intestini GT-16	1	3654	10	0	0	0	0	0	0	0	0	0	0	0	0	15	0	0	0	0	0	0	0	0	0	0	0	0	0	0	0	0	0	0	0	0	0	0	29	0	0	0	0	0	0	0	0	0	0
b29699 NZ_KB850951 Hungatella hathewayi 12489931	4	267	10	0	0	0	0	0	0	126	0	0	0	0	0	0	0	3	0	0	0	0	0	0	0	3	0	0	0	0	0	0	0	0	0	0	0	0	0	0	0	0	0	0	0	0	0	0	0
b34634 NZ_QEMY02000006 Streptococcus halitosis VT-4	8	259	10	0	61	0	0	0	0	0	0	0	0	0	0	0	0	0	0	0	0	56	0	0	0	0	0	0	0	0	0	0	0	0	0	0	0	0	0	2	0	0	0	0	0	0	0	0	0
b34976 NZ_CP030052 Bradyrhizobium guangdongense CCBAU 51649	2	70	10	0	0	0	0	0	0	0	0	0	0	0	0	0	0	0	0	0	0	0	0	0	0	0	0	0	0	0	0	0	0	0	0	0	0	0	0	0	0	0	0	0	0	0	0	0	0
b7240 AF429694 Lactobacillus [Lacticaseibacillus] paracasei subsp. paracasei ATCC 25598	2	767	10	0	0	0	0	0	0	0	0	0	0	0	0	0	0	0	0	0	0	0	0	0	0	0	0	0	0	0	0	0	0	0	0	0	0	0	0	0	0	0	0	0	0	0	0	0	0
b7991 DQ302726 Streptococcus lutetiensis ATCC BAA-103	3	1119	10	0	0	0	0	0	0	0	0	0	0	0	0	0	0	0	0	0	0	0	0	0	0	0	0	0	0	0	0	0	0	0	0	0	0	0	0	0	0	0	0	4	0	0	0	0	0
b159 U68778 Stenotrophomonas maltophilia	4	30	9	0	0	0	0	0	0	0	0	0	0	0	0	0	0	0	0	0	0	0	0	0	0	0	0	0	0	0	0	0	0	0	0	0	0	0	0	0	0	0	0	0	0	0	0	0	0
b277 AF240565 Parascardovia denticolens DSM 10105	3	11821	9	0	0	0	0	0	0	0	0	0	0	0	0	0	0	0	0	0	0	0	0	0	0	0	0	0	0	0	0	0	0	0	0	0	0	0	0	0	0	0	0	0	0	0	0	0	0
b28204 AGWN01000001 Actinomyces europaeus ACS-120-V-Col10b	5	5478	9	0	0	0	0	0	0	0	0	0	0	0	0	0	0	0	0	0	0	0	0	0	0	0	0	0	0	0	0	0	0	0	0	0	0	0	0	0	0	0	0	0	0	0	0	0	0
b30008 NZ_FYBF01000054 Enterobacter xiangfangensis LMG 27195	4	1119	9	0	0	0	0	0	0	0	0	0	0	0	0	0	0	11	0	0	0	0	0	0	0	0	0	0	0	0	0	0	0	0	0	0	0	0	0	0	0	0	0	0	0	0	0	0	0
b30253 AB491759 Bifidobacterium kashiwanohense HM2-2 DSM 21854	8	89954	9	0	0	0	0	0	0	0	0	0	0	0	0	0	0	0	0	0	0	0	0	0	0	0	0	0	0	0	0	0	0	0	0	0	0	0	0	0	0	0	0	0	0	0	0	0	0
b1211 AY004272 Bifidobacterium catenulatum JCM1194	3	30914	8	0	0	0	0	0	0	0	0	0	0	0	0	0	0	0	0	0	0	0	0	0	6375	90	0	0	0	0	0	0	0	0	0	0	0	0	0	0	0	0	0	0	0	0	0	0	0
b26802 NZ_KB911066 [Clostridium] sporosphaeroides VPI 4527 DSM 1294	7	4802	8	0	0	0	0	8	0	3374	0	0	0	0	0	0	0	0	0	0	0	0	0	0	9	0	0	0	0	0	0	0	0	0	0	0	0	0	0	0	0	0	0	0	0	0	0	0	0
b28163 NZ_ATVB01000003 Alloscardovia omnicolens DSM 21503	2	25	8	0	0	7	0	0	0	0	0	0	0	0	0	0	0	0	0	0	0	0	0	0	0	0	0	0	0	0	0	0	0	0	0	0	0	0	0	0	0	0	0	0	0	0	0	0	0
b28221 NZ_AUIB01000001 Propionimicrobium lymphophilum DSM 4903	3	135	8	0	0	0	0	0	0	0	0	0	0	0	0	0	0	98	0	0	0	0	0	0	0	0	0	0	0	0	0	0	0	0	0	0	0	0	0	0	0	0	0	0	0	0	0	0	0
b28223 AZIS01000004 Propionimicrobium sp. BV2F7	5	173	8	0	0	0	0	0	0	0	0	0	0	0	0	0	0	14	0	0	0	0	0	0	0	0	0	0	0	0	0	0	0	0	0	0	0	0	0	0	0	0	0	0	0	0	0	0	0
b29658 NZ_BAFQ01000193 Nocardia aobensis NBRC 100429	4	196	8	0	0	0	0	0	0	0	0	0	0	0	0	0	0	0	0	0	0	0	0	0	0	0	0	0	0	0	0	0	0	0	0	0	0	0	0	0	0	0	0	0	0	0	0	0	0
b30003 NZ_FYBE01000077 Kosakonia oryzendophytica LMG 26432T	6	1386	8	0	0	0	0	8	0	0	0	0	0	0	0	0	0	0	0	0	0	0	0	0	0	0	0	0	0	0	0	0	0	0	0	0	0	0	0	0	0	0	0	0	0	0	0	0	0
b33051 QLTS01000009 Phascolarctobacterium faecium DSM 14760	4	122	8	0	0	0	0	0	0	0	0	0	0	0	0	0	0	0	0	0	0	0	0	0	0	0	0	0	0	0	0	0	0	0	6	0	0	0	0	0	0	0	0	0	0	0	0	0	0
b3433 AY123653 Streptococcus constellatus subsp. constellatus ATCC 27823	4	143	8	0	0	2	0	0	0	0	0	0	0	0	0	0	0	0	0	0	0	0	0	0	0	0	0	0	0	0	0	0	0	0	0	0	0	0	0	0	5	0	0	0	0	0	0	0	0
b7401 AY835627 Lactobacillus [Ligilactobacillus] salivarius subsp. salivarius ATCC 11741	3	55	8	0	0	0	0	0	0	0	0	0	0	0	0	0	0	0	0	0	0	0	0	0	0	0	0	0	0	0	0	0	0	0	0	0	0	0	0	0	0	0	0	0	0	0	0	0	0
b7993 DQ302724 Streptococcus pasteurianus ATCC 43144	3	187	8	0	0	0	0	0	0	0	0	0	0	0	0	0	0	0	0	0	0	0	0	0	0	0	0	0	0	0	0	0	0	0	0	0	0	0	0	0	0	0	0	0	0	0	0	0	0
b13493 NZ_ACCI01000206 Providencia rettgeri DSM 1131	5	756	7	0	0	0	0	0	0	0	0	0	0	0	0	0	0	11	0	0	0	0	3	0	0	0	0	0	387	0	0	0	0	0	0	0	0	0	0	0	0	0	0	0	0	0	0	0	0
b16543 ADGP01000033 Megasphaera sp. genomosp. type_1 str. 28L	3	106	7	0	0	0	0	0	0	0	0	0	0	0	0	0	0	0	0	0	0	0	0	0	0	0	0	0	0	0	0	0	0	0	0	0	0	0	0	0	0	0	0	0	0	0	0	0	0
b19130 NZ_AFIL01000066 Propionibacterium sp. 434-HC2	5	233	7	0	0	0	0	0	0	0	0	0	0	0	0	0	0	0	0	0	0	0	0	0	0	0	0	0	0	0	0	0	0	0	0	0	0	0	0	0	0	0	0	0	0	0	0	0	0
b30664 NQMS01000007 Hafnia paralvei CITHA-6	2	468	7	0	0	0	0	0	0	0	0	0	0	0	0	0	0	0	0	0	0	0	0	0	0	0	0	0	0	0	0	0	0	0	3	0	0	0	0	0	0	0	0	0	0	0	0	0	0
b31851 NZ_PKPC01000003 Ralstonia insidiosa WCHRI065162	3	37	7	0	0	0	0	0	0	0	0	0	0	0	0	0	0	0	0	0	0	0	0	0	0	0	0	0	0	0	0	0	0	0	0	0	0	0	0	0	0	0	0	0	0	0	0	0	2
b32838 NZ_QJVB01000003 Gardnerella swidsinskii GS 9838-1 LMG 30812	3	45	7	0	0	0	0	0	0	0	0	0	0	0	0	0	0	0	0	0	0	0	0	0	0	0	0	0	0	0	0	0	0	0	0	0	0	0	0	0	0	0	0	0	0	0	0	0	0
b5839 AY691309 Blautia producta ATCC 27340	6	20789	7	0	0	0	0	0	0	0	0	0	0	0	0	0	0	0	0	0	0	0	0	0	0	0	0	0	0	0	0	0	0	0	0	0	0	0	0	0	0	0	0	0	0	0	0	0	0
b10200 EF571589 Lactobacillus johnsonii ATCC 33200	1	38	6	0	0	0	0	0	0	0	0	0	0	0	0	0	0	0	0	0	0	0	0	0	0	0	0	0	0	0	0	0	0	0	0	0	0	0	0	0	0	0	0	0	0	0	0	0	0
b12644 NZ_ABXH01000007 Collinsella intestinalis DSM 13280	7	3006	6	0	0	0	0	0	0	0	0	0	0	0	0	0	0	0	0	0	0	0	0	0	0	0	0	0	0	0	0	0	0	0	0	0	0	0	0	0	0	0	0	0	0	0	0	0	0
b1442 AF441379 Bacillus coagulans CECT12	3	121	6	0	0	0	0	0	0	0	0	0	0	0	0	0	0	0	0	0	0	0	0	0	0	0	0	0	0	0	0	0	0	0	0	0	0	0	0	0	0	0	0	0	0	0	0	0	0
b17650 AB547573 Porphyromonas asaccharolytica JCM 6326	6	56	6	0	0	0	0	0	0	0	0	0	0	0	0	0	0	0	0	0	0	0	0	0	0	0	0	0	0	0	0	0	0	0	0	0	0	0	0	0	0	0	0	0	0	0	0	0	0
b18908 NZ_AFBP01000090 Parasutterella excrementihominis YIT 11859 DSM 21040	6	5909	6	0	0	0	0	0	0	0	0	0	0	0	0	0	0	0	0	0	0	0	0	0	0	0	0	0	0	0	0	0	0	0	0	0	0	0	0	0	0	0	0	0	0	0	0	0	0
b22237 NZ_AMEX01000007 Veillonella atypica KON ATCC 17744	5	70	6	0	0	0	0	0	0	0	0	0	0	0	0	0	0	0	0	0	0	0	0	0	0	0	0	0	0	0	0	0	0	0	0	0	0	0	0	0	0	0	0	0	0	0	0	0	8
b28196 AAXG02000005 Pseudoflavonifractor capillosus ATCC 29799	5	580	6	0	0	0	0	0	0	0	0	0	0	0	0	0	0	112	0	0	0	0	0	0	0	0	0	0	0	0	0	0	0	0	0	0	0	0	0	0	0	0	0	0	0	0	0	0	0
b29151 NZ_LT632547 Actinomyces urinae Marseille-P2225	3	2563	6	0	0	0	0	0	0	0	0	0	0	0	0	0	0	0	0	0	0	0	0	0	0	0	0	0	0	0	0	0	0	0	0	0	0	0	0	0	0	0	0	0	0	0	0	0	0
b31992 PYGH01000011 Fusobacterium naviforme ATCC 25832	6	117	6	0	0	0	0	0	0	0	0	0	0	0	0	0	0	0	0	0	0	0	0	0	0	0	0	0	0	0	0	0	0	0	0	0	0	0	0	0	0	0	0	0	0	0	0	0	0
b34618 RHXB01000014 Atlantibacter subterranea AS_373	5	4795	6	0	0	0	0	0	0	0	0	0	0	0	0	0	0	0	0	0	0	0	0	0	0	0	0	0	0	0	0	0	0	0	0	0	0	0	0	0	0	0	24	0	0	0	0	0	0
b4604 AY608424 Megasphaera elsdenii ATCC 25940	6	24522	6	0	0	0	0	0	0	0	0	0	0	0	0	0	0	0	0	0	0	0	0	0	0	0	0	0	0	0	0	0	0	0	0	0	0	0	0	0	0	0	0	0	0	0	0	0	0
b1128 AF352800 Streptococcus thermophilus ATCC 19258	2	143	5	0	0	0	0	0	0	69	0	0	3	0	0	0	0	0	0	0	37	0	0	0	0	0	0	0	0	0	0	0	0	0	0	0	0	0	0	0	0	0	0	0	0	0	0	0	0
b12598 FJ360434 Atopobium vaginae DSM15829	1	43	5	0	0	0	0	0	0	0	0	0	0	0	0	0	0	0	0	0	0	0	0	0	0	0	0	0	0	0	0	0	0	0	0	0	0	0	0	0	0	0	0	0	0	0	0	0	0
b13516 ACEC01000026 Clostridium methylpentosum DSM 5476	1	1341	5	0	0	0	0	0	0	0	0	0	0	0	0	0	0	0	0	0	0	0	0	0	0	0	0	0	0	0	0	0	0	0	0	0	0	0	0	0	0	0	0	0	0	0	0	0	0
b13593 GG657368 Citrobacter sp. 30_2	3	3157	5	0	0	0	0	0	0	0	0	0	0	0	0	0	0	0	0	0	0	0	0	0	0	0	0	0	0	0	0	0	0	0	0	0	0	0	0	0	0	0	0	0	0	0	0	0	0
b13634 NZ_ACLE01000068 Proteus mirabilis ATCC 29906	2	397	5	0	0	0	0	0	0	0	0	0	0	0	0	0	0	0	0	0	0	0	0	0	0	0	0	0	0	0	0	0	0	0	0	0	0	0	0	0	0	0	0	0	0	0	0	0	0
b13665 ABYQ01000017 Corynebacterium pseudogenitalium ATCC 33035	2	119	5	0	0	0	0	0	0	0	0	0	0	0	0	0	0	0	0	0	0	0	0	0	0	0	0	0	0	0	0	0	0	0	0	0	0	0	0	0	0	0	0	0	0	0	0	0	0
b16454 AB510688 Bacteroides salyersiae JCM 12988	2	27870	5	0	0	0	0	0	0	0	0	0	0	0	0	0	0	0	0	0	0	0	0	0	0	0	0	0	0	0	0	0	0	0	0	0	0	0	0	0	0	0	0	0	0	0	0	0	0
b17406 AB547559 Bacteroides rodentium JCM 16496	3	40	5	0	0	0	0	0	0	0	0	0	0	0	0	0	0	0	0	0	0	0	0	0	0	0	0	0	0	0	0	0	0	0	0	0	0	0	0	0	0	0	0	0	0	0	0	0	0
b17655 AB547552 Bacteroides coagulans JCM 12528	6	123	5	0	0	0	0	0	0	0	0	0	0	0	0	0	0	0	0	0	0	0	0	0	0	0	0	0	0	0	0	0	0	0	0	0	0	0	0	0	0	0	0	0	0	0	0	0	0
b20207 AGCJ01000042 Anaeroglobus geminatus F0357	3	55	5	0	0	0	0	0	0	0	0	0	0	0	0	0	22	0	0	0	0	0	0	0	0	0	0	0	0	0	0	0	0	0	0	0	0	0	0	0	0	0	0	0	0	0	0	0	0
b20916 NZ_ALNS01000034 Enterobacter sp. SST3	6	59	5	0	0	0	0	0	0	0	0	0	0	0	0	0	0	0	0	0	0	0	0	0	0	0	0	0	0	0	0	0	0	0	0	0	0	0	0	0	0	0	0	0	0	0	0	0	0
b291 AF240579 Gardnerella vaginalis ATCC 14018	3	66	5	0	0	0	0	0	0	0	0	0	0	0	0	0	0	0	0	0	0	0	0	0	0	0	0	0	0	0	0	0	0	0	0	0	0	0	0	0	0	0	0	0	0	0	0	0	0
b29425 NZ_KV816314 Turicella sp. HMSC059E07	5	22	5	0	0	0	0	0	0	0	0	0	0	0	0	0	0	0	0	0	0	0	0	0	0	0	0	0	0	0	0	0	0	0	0	0	0	0	0	0	0	0	0	0	0	0	0	0	0
b32536 QEKW01000002 Actinomycetospora cinnamomea DSM 45771	1	33	5	0	0	0	0	0	0	0	0	0	0	0	0	0	0	0	0	0	0	0	0	0	0	0	0	0	0	0	0	0	0	0	0	0	0	0	0	0	0	0	0	0	0	0	0	0	0
b33497 NZ_QCYZ01000005 Serratia liquefaciens JL03	2	8215	5	0	0	0	0	0	0	2	0	0	0	0	0	4	0	0	0	0	0	0	0	0	0	0	0	0	0	0	0	0	0	0	0	0	0	8203	0	2	0	0	0	0	0	0	0	0	0
b33700 UHFT01000001 Streptococcus milleri NCTC11063	1	1445	5	0	0	0	0	0	0	0	0	0	0	0	0	0	0	0	0	0	0	0	0	0	0	0	0	0	0	0	0	0	0	0	0	0	0	0	0	0	0	0	5	0	0	0	6	0	0
b33771 QOOG01000100 Escherichia marmotae SC326	2	31734	5	0	0	0	0	0	0	0	0	0	0	0	0	0	0	0	0	0	0	0	0	0	0	0	0	0	0	0	0	0	0	0	0	0	0	0	0	0	0	0	0	0	0	0	0	0	0
b33824 QVEK01000003 Citrobacter gillenii MBT-C3	4	13569	5	0	0	0	0	0	0	0	0	0	0	0	0	0	0	0	0	11049	0	0	0	0	0	0	0	0	0	0	0	0	0	0	0	0	0	0	0	0	0	0	0	0	0	0	0	0	0
b34062 NZ_LEDW02000011 Enterobacter ludwigii GN02454	6	243	5	0	0	0	0	0	0	0	0	0	0	0	0	0	0	0	0	0	0	0	0	0	0	0	0	0	0	0	0	0	0	0	0	0	0	0	0	0	0	0	0	0	0	0	0	0	0
b414 AB008149 Raoultella ornithinolytica JCM6096	4	1056	5	0	0	0	0	0	0	0	0	0	0	0	0	0	0	0	0	0	0	0	0	0	0	0	0	0	0	0	0	0	0	0	0	0	0	0	0	0	0	0	0	0	0	0	0	0	0
b7330 AY837565 Enterobacter cloacae subsp. dissolvens ATCC 23373D	4	861	5	0	0	0	0	0	0	0	0	0	0	0	0	0	0	0	0	0	0	0	0	0	0	0	0	0	0	0	0	0	0	0	0	0	0	0	0	0	0	0	0	0	0	0	0	0	0
b10214 EF685187 Alicyclobacillus acidocaldarius CECT4328	3	1422	4	0	0	0	0	0	0	0	0	0	0	0	0	0	0	0	0	0	0	0	0	0	0	0	0	0	0	0	0	0	0	0	0	0	0	0	0	0	0	0	0	0	0	0	0	0	0
b10849 NZ_ABGD02000012 Anaerotruncus colihominis DSM17241	2	54	4	0	0	0	0	0	0	0	0	0	0	0	0	0	0	0	0	0	0	0	0	0	0	0	0	0	0	0	0	0	0	0	0	0	0	0	0	0	0	0	0	0	0	0	0	0	0
b16461 AB510680 Bacteroides intestinalis JCM 13265	1	2069	4	0	0	0	0	0	0	0	0	0	0	0	0	0	0	0	0	0	0	0	0	0	0	0	0	0	0	0	0	0	0	0	0	0	0	0	0	0	0	2013	0	0	0	2	0	0	0
b16661 FP929032 Alistipes shahii WAL 8301	3	962	4	0	0	0	0	0	0	0	0	0	0	0	0	0	0	0	0	0	0	0	0	0	0	0	0	0	0	0	0	0	0	0	0	0	0	0	0	0	0	0	0	0	0	0	0	0	0
b17984 NZ_ADDX01000027 Ruminococcaceae bacterium sp. D16	1	239	4	0	0	0	0	0	0	37	0	0	0	0	0	0	0	94	0	0	0	0	0	0	0	0	0	0	0	0	0	0	0	0	0	0	0	0	0	0	0	0	0	0	0	0	0	0	0
b19539 CP003040 Roseburia hominis A2-183	7	73	4	0	0	0	0	0	0	0	0	0	0	0	0	0	0	0	0	0	0	0	0	0	0	0	0	0	0	0	0	0	0	0	0	0	0	0	0	0	0	0	0	0	0	0	0	0	0
b23807 NZ_AEJY01000079 Escherichia albertii TW15818	1	10165	4	0	0	0	0	0	0	0	0	0	0	0	0	0	0	0	0	0	0	0	0	0	0	0	0	0	0	0	0	0	0	0	0	0	0	0	0	0	0	0	0	0	0	0	0	0	0
b26416 AQOB01000002 Butyricicoccus pullicaecorum 1.2	5	2026	4	0	0	0	0	0	0	0	0	0	0	0	0	0	0	0	0	0	0	0	0	0	0	0	0	0	0	0	0	0	0	0	0	0	0	0	0	0	0	0	0	0	0	0	0	0	0
b26592 ASTC01000016 Oscillibacter sp. 1-3	7	131	4	0	0	0	0	0	0	0	0	0	0	0	0	0	0	4	0	0	0	0	0	0	0	0	0	0	0	0	0	0	0	0	0	0	0	0	0	0	0	0	0	0	0	0	0	0	0
b29092 NZ_JMRI01000019 Cronobacter sakazakii ATCC 29544	3	459	4	0	0	0	0	0	0	0	0	0	0	0	0	0	0	0	0	0	0	0	0	0	0	0	0	0	0	0	0	0	0	0	0	0	0	0	0	0	0	0	0	0	0	0	0	0	0
b31088 NZ_OBMR01000002 Pseudobutyrivibrio ruminis DSM 9787	3	281	4	0	0	0	0	0	0	0	0	0	0	0	0	0	0	0	0	0	0	0	0	0	0	0	0	0	0	0	0	0	0	0	0	0	0	0	0	0	0	0	0	20	0	0	0	0	0
b31614 PKJW01000003 Leclercia adecarboxylata UMB0660	4	11973	4	0	0	0	0	0	0	0	0	0	0	0	0	0	0	0	0	0	0	0	0	0	0	0	0	0	0	0	0	0	0	0	0	0	0	0	0	0	0	0	0	0	0	0	0	0	0
b31770 NZ_PQLZ01000006 Citrobacter amalonaticus S648	4	15	4	0	0	0	0	0	0	0	0	0	0	0	0	0	0	0	0	0	0	0	0	0	0	0	0	0	0	0	0	0	0	0	0	0	0	0	0	0	0	0	0	0	0	0	0	0	0
b32551 QEKJ01000003 Agathobaculum butyriciproducens DSM 100391	8	492	4	0	0	0	0	169	0	0	0	0	0	0	0	0	0	0	0	0	0	0	0	0	0	0	0	0	0	0	0	0	0	0	0	0	0	0	0	0	0	0	0	0	0	0	0	0	0
b33245 PPTP01000004 Senegalimassilia anaerobia anaerobia AP69FAA	1	12	4	0	0	0	0	0	0	0	0	0	0	0	0	0	0	0	0	0	0	0	0	0	0	0	0	0	0	0	0	0	0	0	0	0	0	0	0	0	0	0	0	0	0	0	0	0	0
b33645 UGGL01000002 Pseudescherichia vulneris NCTC12130	4	1958	4	0	0	0	0	0	0	0	0	0	0	0	0	0	0	0	0	0	0	0	0	0	0	0	0	0	0	0	0	0	0	0	0	0	0	0	0	0	0	0	0	0	0	0	0	0	0
b34087 NZ_CP033081 Glutamicibacter nicotianae OTC-16	4	94	4	0	0	0	0	0	0	0	0	0	0	0	0	0	0	0	0	0	0	0	0	0	0	0	0	0	0	0	0	0	0	0	0	0	0	0	0	0	0	0	0	0	0	0	0	0	0
b34224 NZ_LSME01000007 Kluyvera georgiana WCH1410	3	169	4	0	0	0	0	0	0	0	0	0	0	0	0	0	0	0	0	0	0	0	0	0	0	0	0	0	0	0	0	0	0	0	0	0	0	0	0	0	0	0	0	0	0	0	0	0	0
b34284 NZ_RAPR01000001 Catellatospora citrea DSM 44097	2	730	4	0	0	0	0	0	0	0	0	0	0	0	0	0	0	112	0	0	0	0	0	0	0	0	0	0	0	0	0	0	0	0	0	0	0	0	0	0	0	0	0	0	0	0	0	0	0
b815 AF245678 Enterococcus avium ATCC 14025	2	20	4	0	0	0	0	0	0	0	0	0	0	0	0	0	0	0	0	0	0	0	0	0	0	0	0	0	0	6	0	0	0	0	0	0	0	0	0	0	0	0	0	0	0	0	0	0	0
b10263 EF685236 Pseudomonas chlororaphis ATCC 13985	3	14	3	0	0	0	0	0	0	0	0	0	0	0	0	0	0	0	0	0	0	0	0	0	0	0	0	0	0	0	0	0	0	0	0	0	0	0	0	3	0	0	0	0	0	0	0	0	0
b1263 AY263151 Renibacterium salmoninarum ATCC 33209	1	118	3	0	0	0	0	0	0	0	0	0	0	0	0	0	0	0	0	0	0	0	0	0	0	0	0	0	0	0	0	0	0	0	0	0	0	0	0	0	0	0	0	0	0	0	0	0	0
b12699 NZ_ABXI01000187 Bacteroides finegoldii DSM 17565	2	319	3	0	0	0	0	0	0	0	0	0	0	0	0	0	0	0	0	0	0	0	0	0	0	0	0	0	0	0	0	0	0	0	0	0	0	0	0	0	0	0	0	0	0	0	0	0	0
b12772 NZ_ABYH01000351 Parabacteroides johnsonii DSM 18315	2	83	3	0	0	0	0	0	0	0	0	0	0	0	0	0	0	0	0	0	0	0	0	0	0	0	0	0	0	0	0	0	0	0	0	0	0	0	0	0	0	0	0	0	0	0	0	0	0
b14123 ACBX01000045 Prevotella copri DSM 18205	5	261	3	0	0	0	0	0	0	0	0	0	0	0	0	0	0	0	0	0	0	0	0	0	0	0	0	0	0	0	0	0	0	0	0	0	0	0	0	0	0	0	0	0	0	0	0	0	0
b145 U01039 Salmonella typhi TY2	2	6154	3	0	0	0	0	0	0	0	0	0	0	0	0	0	0	0	0	0	0	0	0	0	0	0	0	0	0	0	0	0	0	0	0	0	0	0	0	0	0	0	0	0	0	0	0	0	0
b15350 NZ_ACIM02000001 Dialister invisus DSM 15470	4	190	3	0	0	0	0	0	0	0	0	0	0	0	0	0	3	0	0	0	0	0	0	0	0	0	0	0	0	0	0	0	0	0	0	0	0	0	0	0	0	0	0	0	0	0	0	0	0
b15882 NZ_ACKS01000084 Prevotella bergensis DSM 17361	2	104	3	0	0	0	0	0	0	0	0	0	0	0	0	0	0	0	0	0	0	0	0	0	0	0	0	0	0	0	0	0	0	0	0	0	0	0	0	0	0	0	0	0	0	0	0	0	0
b16451 AB510695 Bacteroides xylanisolvens JCM 15633	1	1833	3	0	0	0	0	0	0	0	0	0	0	0	0	0	0	0	0	0	0	0	0	0	0	0	0	0	0	0	0	0	0	0	0	0	0	0	0	0	0	0	0	0	0	0	0	0	0
b17669 AB547567 Parabacteroides goldsteinii JCM 13446	3	460	3	0	0	0	0	0	0	0	0	0	0	0	0	0	0	0	0	0	0	0	0	0	0	0	0	0	0	0	0	0	0	0	0	0	0	0	0	0	0	0	0	0	0	0	0	0	0
b18394 ACWN01000067 Eggerthella sp. 1_3_56FAA	1	13	3	0	0	0	0	0	0	0	0	0	0	0	0	0	0	0	0	0	0	0	0	0	0	0	0	0	0	0	0	0	0	0	0	0	0	0	0	0	0	0	0	0	0	0	0	0	0
b18397 ACWB01000076 Anaerostipes sp. 3_2_56FAA	1	17	3	0	0	0	0	0	0	0	0	0	0	0	0	0	0	3	0	0	0	0	0	0	0	0	0	0	0	0	0	0	0	0	0	0	0	0	0	0	0	0	0	0	0	0	0	0	0
b19742 ADLD01000009 Alistipes indistinctus YIT 12060	1	94	3	0	0	0	0	0	0	0	0	0	0	0	0	0	0	0	0	0	0	0	0	0	0	0	0	0	0	0	0	0	0	0	0	0	0	0	0	0	0	0	0	0	0	0	0	0	0
b19898 ADLJ01000035 Clostridium citroniae WAL-17108	5	31	3	0	0	0	0	0	0	0	0	0	0	0	0	0	0	0	0	0	0	0	0	0	0	0	0	0	0	0	0	0	0	0	0	0	0	0	0	0	0	0	0	0	0	0	0	0	0
b20516 NZ_AGAV01000003 Lentibacillus sp. Grbi	3	6843	3	0	0	0	0	0	0	0	0	0	0	0	0	0	0	0	0	0	0	0	0	0	0	0	0	0	0	0	0	0	0	0	0	0	0	0	0	0	0	0	0	0	0	0	0	0	0
b28180 NZ_KQ959565 Clostridiales sp. KA00274	1	9	3	0	0	0	0	0	0	0	0	0	0	0	0	0	0	0	0	0	0	0	0	0	0	0	0	0	0	0	0	0	0	0	0	0	0	0	0	0	0	0	0	0	0	0	0	0	0
b28193 ACFE01000003 Atopobium rimae ATCC 49626	2	61	3	0	0	5	0	0	0	0	0	0	0	0	0	0	0	0	0	0	0	0	0	0	0	0	0	0	0	0	0	0	0	0	0	0	0	0	0	0	0	0	0	0	0	0	0	0	0
b28598 NZ_FMIY01000002 Colibacter massiliensis Marseille-P2911	2	5383	3	0	0	0	0	0	0	0	0	0	0	0	0	0	0	0	0	0	0	0	0	0	0	0	0	0	0	0	0	0	0	0	0	5366	3	0	0	0	0	0	0	0	0	0	0	0	0
b29219 NZ_FUYF01000004 Gemmiger formicilis ATCC 27749	5	181	3	0	0	0	0	0	0	0	0	0	0	0	0	0	0	0	0	0	0	0	0	0	0	0	0	0	0	0	0	0	0	0	0	0	0	0	0	0	0	0	0	0	0	0	0	0	0
b29758 NZ_LT706966 Actinotignum timonense Marseille-P2803	1	132	3	0	0	0	0	0	0	0	0	0	0	0	0	0	0	0	0	0	0	0	0	0	0	0	0	0	0	0	0	0	0	0	0	0	0	0	0	0	0	0	0	0	0	0	0	0	0
b29981 NIFJ01000051 Pseudomonas poae PpR24	2	10	3	0	0	0	0	0	0	0	0	3	0	0	0	0	0	0	0	0	0	0	0	0	0	0	0	0	0	0	0	0	0	0	0	0	0	0	0	0	0	0	0	0	0	0	0	0	0
b30228 NZ_FNKT01000004 Brevundimonas sp. 374	2	17	3	0	0	0	0	0	0	0	0	0	0	0	0	0	0	0	0	0	0	0	0	0	0	0	0	0	0	0	0	0	0	0	0	0	0	0	0	0	0	0	0	0	0	0	0	0	0
b30559 NZ_NPGE01000002 Kocuria varians 80	2	10	3	0	0	0	0	0	0	0	0	0	0	0	0	0	0	0	0	0	0	0	0	0	0	0	0	0	0	0	0	0	0	0	0	0	0	0	0	0	0	0	0	0	0	0	0	0	0
b31729 NZ_POWF01000002 Hanstruepera neustonica JCM19743	2	217	3	0	0	0	0	0	0	0	0	0	0	0	0	0	0	0	0	0	0	0	0	0	0	0	0	0	0	0	0	0	0	0	0	0	0	0	0	0	0	0	0	0	0	0	0	0	0
b33515 UJZG01000016 Klebsiella quasivariicola EuSCAPE_IT371	3	7620	3	0	0	0	0	0	0	0	0	0	0	0	0	0	0	0	0	0	0	0	0	0	0	0	0	0	0	0	0	0	0	0	0	0	0	0	0	0	0	0	0	0	0	0	0	0	0
b33597 NZ_CP029462 Megasphaera stantonii AJH120	1	67	3	0	0	0	0	0	0	0	0	0	0	0	0	0	33	0	0	0	0	0	0	0	0	0	0	0	0	0	0	0	0	0	0	0	0	0	0	0	0	0	0	0	0	0	0	0	0
b33727 NZ_KZ679099 Arenimonas caeni z29	2	2793	3	0	0	0	0	0	0	0	0	0	0	0	0	0	0	0	0	0	0	0	0	0	0	0	0	0	0	0	0	0	0	0	0	0	0	0	0	0	0	0	0	0	0	0	0	0	0
b34084 NZ_REGE01000001 Corynebacterium macginleyi CCUG 32361	3	15	3	0	0	0	0	0	0	0	0	0	0	0	0	0	0	0	0	0	0	0	0	0	0	0	0	0	0	0	0	0	0	0	0	0	0	0	0	0	0	0	0	0	0	0	0	0	0
b34158 NZ_RJKN01000004 Pseudokineococcus lusitanus CECT 7306	2	22	3	0	0	0	0	0	0	0	0	0	0	0	0	0	0	0	0	0	0	0	0	0	0	0	0	0	0	0	0	0	0	0	0	0	0	0	0	3	0	0	0	0	0	0	0	0	0
b34304 NZ_QZDQ01000018 Enterobacter tabaci CCUG 72520	3	102	3	0	0	0	0	0	0	0	0	0	0	0	0	0	0	0	0	0	0	0	0	0	0	0	0	0	0	0	0	0	0	0	0	0	0	0	0	0	0	0	0	0	0	0	0	0	0
b34341 LC388667 Mesosutterella multiformis 4NBBH2	3	37	3	0	0	0	0	0	0	0	0	0	0	0	0	0	0	0	0	0	0	0	0	0	0	0	0	0	0	0	0	0	0	0	0	0	0	0	0	0	0	0	0	0	0	0	0	0	0
b34537 NZ_QDIE01000014 Actinotignum sanguinis DSM 26039	2	25	3	0	0	0	0	0	0	0	0	0	0	0	0	0	0	0	0	0	0	0	0	0	0	0	0	0	0	0	0	0	0	0	0	0	0	0	0	0	0	0	0	0	0	0	0	0	0
b6805 AY691244 Corynebacterium flavescens ATCC 10340	3	110	3	0	0	0	0	0	0	0	0	0	0	0	0	0	0	0	0	0	0	0	0	0	0	0	0	0	0	0	0	0	0	0	0	0	0	0	0	0	0	0	0	0	0	0	0	0	0
b6865 NC_006322 Bacillus licheniformis DSM 13	3	28	3	0	0	0	0	0	0	0	0	0	0	0	0	0	0	0	0	0	0	0	0	0	0	0	0	0	0	0	0	0	0	0	0	0	0	0	0	0	0	0	0	0	0	0	0	0	0
b1292 AY017380 Fibrobacter succinogenes S85 ATCC 19169	1	3135	2	0	0	0	0	0	0	0	0	0	0	0	0	0	0	0	0	0	0	0	0	0	0	0	0	0	0	0	0	0	0	0	0	0	0	0	0	0	0	0	0	0	0	0	0	0	0
b13679 ACNN01000005 Porphyromonas endodontalis ATCC 35406	2	54	2	0	0	0	0	0	0	0	0	0	0	0	0	0	0	0	0	0	0	0	0	0	0	0	0	0	0	0	0	0	0	0	0	0	0	0	0	0	0	0	0	0	0	0	0	0	0
b16458 AB510684 Bacteroides plebeius JCM 12973	1	576	2	0	0	0	0	0	0	0	0	0	0	0	0	0	0	0	0	0	0	0	0	0	0	0	0	0	0	0	0	0	0	0	0	0	0	0	0	0	0	0	0	0	0	0	0	0	0
b16459 AB510682 Bacteroides nordii JCM 12987	2	143	2	0	0	0	0	0	0	0	0	0	0	0	0	0	0	0	0	0	0	0	0	0	0	0	0	0	0	0	0	0	0	0	0	0	0	0	0	0	0	0	0	0	0	0	0	0	0
b17654 AB547551 Bacteroides clarus JCM 16067	2	11	2	0	0	0	0	0	0	0	0	0	0	0	0	0	0	0	0	0	0	0	0	0	0	0	0	0	0	0	0	0	0	0	0	0	0	0	0	0	0	0	0	0	0	0	0	0	0
b17662 AB547559 Barnesiella intestinihominis JCM 15079	2	46	2	0	0	0	0	0	0	0	0	0	0	0	0	0	0	0	0	0	0	0	0	0	0	0	0	0	0	0	0	0	0	0	0	0	0	0	0	0	0	0	0	0	0	0	0	0	0
b17722 NC_014376 Clostridium saccharolyticum WM1 DSM 2544	2	30	2	0	0	0	0	0	0	0	0	0	0	0	0	0	0	0	0	0	0	0	0	0	0	0	0	0	0	0	0	0	0	0	0	0	0	0	0	0	0	0	0	0	0	0	0	0	0
b17740 NZ_GL384288 Desulfovibrio sp. 3_1_syn3	1	33	2	0	0	0	0	0	0	0	0	0	0	0	0	0	0	0	0	0	0	0	0	0	0	0	0	0	0	0	0	0	0	0	0	0	0	0	0	0	0	0	0	0	0	0	0	0	0
b18297 AEPS01000002 Aggregatibacter segnis ATCC 33393	2	27	2	0	0	0	0	0	0	0	0	0	0	0	0	0	0	0	0	0	0	0	0	0	0	0	0	0	0	0	0	0	0	0	0	0	0	0	0	0	0	0	0	0	0	0	0	0	0
b18814 AFBB01000007 Dialister micraerophilus DSM 19965	1	47	2	0	0	0	0	0	0	0	0	0	0	0	0	0	0	0	0	0	0	0	0	0	0	0	0	0	0	0	0	0	0	0	0	0	0	0	0	0	0	0	0	0	0	0	0	0	0
b20423 NZ_ADLT01000066 Dialister succinatiphilus YIT 11850 YIT 11850	1	193	2	0	0	0	0	0	0	0	0	0	0	0	0	0	0	0	0	0	0	0	0	0	0	0	0	0	0	0	0	0	0	0	0	0	0	0	0	0	0	0	0	0	0	0	0	0	0
b20443 HE613569 Streptococcus macedonicus ACA-DC 198	1	1936	2	0	0	0	0	0	0	0	0	0	0	0	0	0	0	0	0	0	0	0	0	0	0	0	0	0	0	0	0	0	0	0	0	0	0	0	0	0	0	0	0	0	0	0	0	0	0
b21066 NZ_AKXT01000061 Chondromyces apiculatus DSM 436	2	7	2	0	0	0	0	0	0	0	0	0	0	0	0	0	0	0	0	0	0	0	0	0	0	0	0	0	0	0	0	0	0	0	0	0	0	0	0	0	0	0	0	0	0	0	0	0	0
b26399 NZ_AHIT01000029 Lactobacillus [Limosilactobacillus] mucosae LM1	1	126	2	0	0	0	0	0	0	0	0	0	0	0	0	0	0	0	0	0	0	0	0	0	0	0	0	0	0	0	0	0	0	0	0	0	0	0	0	0	0	0	0	0	0	0	0	0	0
b26455 NZ_ALKJ01000008 Porphyromonas sp. oral taxon 279 str. F0450	2	16	2	0	0	0	0	0	0	0	0	0	0	0	0	0	0	0	0	0	0	0	0	0	0	0	0	0	0	0	0	0	0	0	0	0	0	0	0	0	0	0	0	0	0	0	0	0	0
b26697 ATBY01000014 Corynebacterium pyruviciproducens ATCC BAA-1742	1	25	2	0	0	0	0	0	0	0	0	0	0	0	0	0	0	0	0	0	0	0	0	0	0	0	0	0	0	0	0	0	0	0	0	0	0	0	0	0	0	0	0	0	0	0	0	0	0
b27748 AVHG01000010 Peptoclostridium difficile CD86	2	6	2	0	0	0	0	0	0	0	0	0	0	0	0	0	0	0	0	0	0	0	0	0	0	0	0	0	0	0	0	0	0	0	0	0	0	0	0	0	0	0	0	0	0	0	0	0	0
b28651 NZ_FTMH01000006 Corynebacterium afermentans DSM 44280	2	26	2	0	0	0	0	0	0	0	0	0	0	0	0	0	0	0	0	0	0	0	0	0	0	0	0	0	0	0	0	0	0	0	0	0	0	0	0	0	0	0	0	0	0	0	0	0	0
b28738 NZ_LT699738 Collinsella bouchesdurhonensis Marseille-P3296	1	15	2	0	0	0	0	0	0	0	0	0	0	0	0	0	0	0	0	0	0	0	0	0	0	0	0	0	0	0	0	0	0	0	0	0	0	0	0	0	0	0	0	0	0	0	0	0	0
b29721 NZ_NFHC01000009 Flavonifractor sp. An9	2	389	2	0	0	0	0	0	0	0	0	0	0	0	0	0	0	0	0	0	0	0	0	0	0	0	0	0	0	0	0	0	0	0	0	0	0	0	0	0	0	0	0	0	0	0	0	0	0
b29974 NZ_JH605004 Sutterella parvirubra YIT 11816	2	20	2	0	0	0	0	0	0	0	0	0	0	0	0	0	0	0	0	0	0	0	0	0	0	0	0	0	0	0	0	0	0	0	0	0	0	0	0	0	0	0	0	0	0	0	0	0	0
b30506 NZ_FOGP01000007 Olsenella umbonata KHGC19	1	78	2	0	0	0	0	0	0	0	0	0	0	0	0	0	0	0	0	0	0	0	0	0	0	0	0	0	0	0	0	0	0	0	0	0	0	0	0	0	0	0	0	0	0	0	0	0	0
b30624 NZ_NQOF01000001 Blautia hominis KB1	1	1452	2	0	0	0	0	0	0	0	0	0	0	0	0	0	0	0	0	0	0	0	0	0	0	0	0	0	0	0	0	0	0	0	0	0	0	0	0	0	0	0	0	0	0	0	0	0	0
b30637 NZ_NQKM01000024 Pseudomonas fragi F1818	4	42	2	0	0	0	0	0	0	0	0	0	0	0	0	0	0	0	0	0	0	0	0	0	0	0	0	0	0	0	0	0	0	0	0	0	0	0	0	0	0	0	0	0	0	0	0	0	0
b31368 PJEP01000022 Citrobacter portucalensis MBTC-1222	2	1337	2	0	0	0	0	0	0	0	0	0	0	0	0	0	0	0	0	1327	0	0	0	0	0	0	0	0	0	0	0	0	0	0	0	0	0	0	0	0	0	0	0	0	0	0	0	0	0
b31773 NZ_PQKC01000009 Leclercia sp. LSNIH2	1	797	2	0	0	0	0	0	0	0	0	0	0	0	0	0	0	0	0	0	0	0	0	0	0	0	0	0	0	0	0	0	0	0	0	0	0	0	0	0	0	0	0	0	0	0	0	0	0
b32158 NZ_PDET01000004 Pantoea coffeiphila 342	2	29	2	0	0	0	0	0	0	0	0	0	0	0	0	0	0	0	0	0	0	0	0	0	0	0	0	0	0	0	0	0	0	0	0	0	0	0	0	0	0	0	0	0	0	0	0	0	0
b32223 NZ_PYEP01000002 Siccibacter turicensis 6100069499-17	1	1722	2	0	0	0	0	0	0	0	0	0	0	0	0	0	0	0	0	0	0	0	0	0	0	0	0	0	0	0	0	0	0	0	0	0	0	0	0	0	0	0	0	0	0	0	0	0	0
b32562 QENY01000001 Prevotella colorans DSM 100333	1	23	2	0	0	0	0	0	0	0	0	0	0	0	0	0	0	0	0	0	0	0	0	0	0	0	0	0	0	0	0	0	0	0	0	0	0	0	0	0	0	0	0	0	0	0	0	0	0
b33010 UAVU01000003 Cedecea neteri NCTC12120	1	9	2	0	0	0	0	0	0	0	0	0	0	0	0	0	0	0	0	0	0	0	0	0	0	0	0	0	0	0	0	0	0	0	0	0	0	0	0	0	0	0	0	0	0	0	0	0	0
b33227 NZ_QGLF01000006 Zavarzinia compransoris DSM 1231	1	8	2	0	0	0	0	0	0	0	0	0	0	0	0	0	0	0	0	0	0	0	0	0	0	0	0	0	0	0	0	0	0	0	0	0	0	0	0	0	0	0	0	0	0	0	0	0	0
b33495 QQRQ01000001 Evtepia gabavorous KLE1738	2	7	2	0	0	0	0	0	0	0	0	0	0	0	0	0	0	0	0	0	0	0	0	0	0	0	0	0	0	0	0	0	0	0	0	0	0	0	0	0	0	0	0	0	0	0	0	0	0
b3360 AY123690 Acinetobacter radioresistens ATCC 43998	2	10	2	0	0	0	0	0	0	0	0	0	0	0	0	0	0	0	0	0	0	0	0	8	0	0	0	0	0	2	0	0	0	0	0	0	0	0	0	0	0	0	0	0	0	0	0	0	0
b3379 AY123719 Eikenella corrodens ATCC 23834	2	156	2	0	0	0	0	0	0	0	0	0	0	0	0	0	0	0	0	0	0	0	0	0	0	0	0	0	0	0	0	0	0	0	0	0	0	0	0	0	0	0	0	0	0	0	0	0	0
b3388 AY123705 Granulicatella adiacens ATCC 49175	2	14	2	0	0	0	0	0	0	0	0	0	0	0	0	0	0	0	0	0	0	0	0	0	0	0	0	0	0	0	0	0	0	0	0	0	0	0	0	0	0	0	0	0	0	0	0	0	0
b33982 RCWP01000038 Hafnia alvei ATCC 13337	1	522	2	0	0	0	0	0	0	0	0	0	0	0	0	0	0	0	0	0	0	0	0	0	0	0	0	0	0	0	0	0	0	0	0	0	0	0	0	0	0	0	0	0	0	0	0	0	0
b33992 RCOM01000004 Kocuria rhizophila TA68	1	10	2	0	0	0	0	0	0	0	0	0	0	0	0	0	0	0	0	0	0	0	0	0	0	0	0	0	0	0	0	0	0	0	0	0	0	0	0	0	0	0	0	0	0	0	0	0	0
b34171 RKKA01000001 Pseudopropionibacterium propionicum FDAARGOS_578	1	13	2	0	0	0	0	0	0	0	0	0	0	0	0	0	0	0	0	0	0	0	0	0	0	0	0	0	0	0	0	0	0	0	0	0	0	0	0	0	0	0	0	0	0	0	0	0	0
b34189 NZ_QIBZ01000003 Slackia isoflavoniconvertens DSM 22006	2	273	2	0	0	0	0	230	0	0	0	0	0	0	0	0	0	0	0	0	0	0	0	0	0	0	0	0	0	0	0	0	0	0	0	0	0	0	0	0	0	0	0	0	0	0	0	0	0
b34339 BGMM01000002 Paenibacillus thermophilus JCM 17693	2	8	2	0	0	0	0	0	0	0	0	0	0	0	0	0	0	0	0	0	0	0	0	0	0	0	0	0	0	0	0	0	0	0	0	0	0	0	0	0	0	0	0	0	0	0	0	0	0
b34344 LC388668 Sutterella megalosphaeroides 6FBBBH3	1	24	2	0	0	0	0	0	0	0	0	0	0	0	0	0	0	0	0	0	0	0	0	0	0	0	0	0	0	0	0	0	0	0	0	0	0	0	0	0	0	0	0	0	0	0	0	0	0
b3448 AY123710 Veillonella dispar ATCC 17748	2	97	2	0	0	0	0	0	0	0	0	0	0	0	0	0	0	0	0	0	0	0	0	0	0	0	0	0	0	0	0	0	0	0	0	0	0	0	0	0	0	0	0	0	0	0	0	0	0
b34788 CAACVM010000012 Erysipelatoclostridium ramosum isolate CHUV1985	1	9	2	0	0	0	0	0	0	0	0	0	0	0	0	0	0	0	0	0	0	0	0	0	0	0	0	0	0	0	0	0	0	0	0	0	0	0	0	0	0	0	7	0	0	0	0	2	0
b34972 MZXX01000048 Mesorhizobium erdmanii Opo-242	2	19	2	0	0	0	0	0	0	0	0	0	0	0	0	0	0	0	0	0	0	0	0	0	0	0	0	0	0	0	0	0	0	0	0	8	0	0	0	0	0	0	0	0	0	0	0	0	0
b35241 NZ_LT632322 Murdochiella vaginalis Marseille-P2341	2	32	2	0	0	0	0	0	0	0	0	0	0	0	0	0	0	0	0	0	0	0	0	0	0	0	0	0	0	0	0	0	0	0	0	0	0	0	0	0	0	0	0	0	0	0	0	0	0
b403 AB008137 Enterobacter asburiae JCM6051	1	248	2	0	0	0	0	0	0	0	0	0	0	0	0	0	0	0	0	0	0	0	0	0	0	0	0	0	0	0	0	0	0	0	0	0	0	0	0	0	0	0	0	0	0	0	0	0	0
b4157 XM_328027 Neurospora crassa OR74A	2	17	2	0	0	0	0	0	0	0	0	0	0	0	0	0	0	0	0	0	0	0	0	0	0	0	0	0	0	0	0	0	0	0	0	0	0	0	0	0	0	0	0	0	0	0	0	0	0
b450 Z22955 Neisseria flavescens	6	9	2	0	0	0	0	2	0	0	0	0	0	0	0	0	0	0	0	0	0	0	0	0	0	0	0	0	0	0	0	0	0	0	0	0	0	0	0	0	0	0	0	0	0	0	0	0	0
b5845 AY691315 Peptostreptococcus anaerobius ATCC 27337	1	7	2	0	0	0	0	0	0	0	0	0	0	0	0	0	0	0	0	0	0	0	0	0	0	0	0	0	0	0	0	0	0	0	0	0	0	0	0	0	0	0	0	0	0	0	0	0	0
b6778 AY691217 Clostridium butyricum ATCC 19398	2	11	2	0	0	0	0	0	0	0	0	0	0	0	0	0	0	0	0	0	0	0	0	0	0	9	0	0	0	0	0	0	0	0	0	0	0	0	0	0	0	0	0	0	0	0	0	0	0
b6782 AY691221 Clostridium sphenoides ATCC 19403	4	26	2	0	0	0	0	0	0	0	0	0	0	0	0	0	0	0	0	0	0	0	0	0	0	0	0	0	0	0	0	0	0	0	0	0	0	0	0	0	0	0	0	0	0	0	0	0	0
b6795 AY691234 Clostridium nexile ATCC 27757	2	8	2	0	0	0	0	0	0	0	0	0	0	0	0	0	0	0	0	0	0	0	0	0	0	0	0	0	0	0	0	0	0	0	0	0	0	0	0	0	0	0	0	0	0	0	0	0	0
b6808 AY691247 Corynebacterium ammoniagenes ATCC 6871	2	12	2	0	0	0	0	0	0	0	0	0	0	0	0	0	0	0	0	0	0	0	0	0	0	0	0	0	0	0	0	0	0	0	0	0	0	0	0	0	0	0	0	0	0	0	0	0	0
b7845 AF429680 Lactobacillus [Limosilactobacillus] fermentum ATCC 14931	3	107	2	0	0	0	0	0	0	0	0	0	0	0	0	0	0	0	0	0	0	0	0	0	0	0	0	0	0	0	0	0	0	0	0	0	0	0	0	0	0	0	0	0	0	0	0	0	0
b823 AF245686 Enterococcus durans ATCC 19432	3	51	2	0	0	0	0	0	0	0	0	0	0	0	0	0	0	0	0	0	0	0	0	0	0	0	0	0	0	0	0	0	0	0	0	0	0	0	0	0	0	0	0	0	0	0	0	0	0
b8455 CP000705 Lactobacillus [Limosilactobacillus] reuteri JCM1112	2	4	2	0	0	0	0	0	0	0	0	0	0	0	0	0	0	0	0	0	0	0	0	0	0	0	0	0	0	0	0	0	0	0	0	0	0	0	0	0	0	0	0	0	0	0	0	0	0
b860 AY004279 Bifidobacterium gallinarum JCM6291	1	515	2	0	0	0	0	0	0	0	0	0	0	0	0	0	0	0	0	0	0	0	0	0	0	0	0	0	0	0	0	0	0	0	0	0	0	0	0	0	0	0	0	0	0	0	0	0	0
b10242 EF685215 Bacillus pumilus ATCC 7061-M&G	2	14	1	0	0	0	0	0	0	0	0	0	0	0	0	0	0	0	0	0	0	0	0	0	0	0	0	0	0	0	0	0	0	0	0	0	0	0	0	0	0	0	0	0	0	0	0	0	0
b1025 AF440233 Prevotella bivia ATCC 29303	1	3	1	0	0	0	0	0	0	0	0	0	0	0	0	0	0	0	0	0	0	0	0	0	0	0	0	0	0	0	0	0	0	0	0	0	0	0	0	0	0	0	0	0	0	0	0	0	0
b10722 XM_001731267 Malassezia globosa CBS 7966	1	4	1	0	0	0	0	0	0	0	0	0	0	0	0	0	0	0	0	0	0	0	0	0	0	0	0	0	0	0	0	0	0	0	0	0	0	0	0	0	0	0	0	0	0	0	0	0	0
b10859 NZ_ABCA03000029 Eubacterium siraeum DSM15702	1	2	1	0	0	0	0	0	0	0	0	0	0	0	0	0	0	0	0	0	0	0	0	0	0	0	0	0	0	0	0	0	0	0	0	0	0	0	0	0	0	0	0	0	0	0	0	0	0
b12639 FM863822 Ochrobactrum pseudogrignonense CCUG 30717	1	2	1	0	0	0	0	0	0	0	0	0	0	0	0	0	0	0	0	0	0	0	0	0	0	0	0	0	0	0	0	0	0	0	0	0	0	0	0	0	0	0	0	0	0	0	0	0	0
b12775 NZ_ABWK01000112 Mitsuokella multacida DSM 20544	1	2	1	0	0	0	0	0	0	0	0	0	0	0	0	0	0	0	0	0	0	0	0	0	0	0	0	0	0	0	0	0	0	0	0	0	0	0	0	0	0	0	0	0	0	0	0	0	0
b13594 ACFH01000042 Actinomyces urogenitalis DSM 15434	1	3	1	0	0	0	0	0	0	0	0	0	0	0	0	0	0	0	0	0	0	0	0	0	0	0	0	0	0	0	0	0	0	0	0	0	0	0	0	0	0	0	0	0	0	0	0	0	0
b13639 ACHF01000011 Corynebacterium glucuronolyticum ATCC 51866	1	2	1	0	0	0	0	0	0	0	0	0	0	0	0	0	0	0	0	0	0	0	0	0	0	0	0	0	0	0	0	0	0	0	0	0	0	0	0	0	0	0	0	0	0	0	0	0	0
b14505 NZ_ACCL02000002 Marvinbryantia formatexigens DSM 14469	1	30	1	0	0	0	0	0	0	0	0	0	0	0	0	0	0	0	0	0	0	0	0	0	0	0	0	0	0	0	0	0	0	0	0	0	0	0	0	0	0	0	0	0	0	0	0	0	0
b15304 NC_013521 Sanguibacter keddieii DSM 10542	1	75	1	0	0	0	0	0	0	0	0	0	0	0	0	0	0	0	0	0	0	0	0	0	0	0	0	0	0	0	0	0	0	0	0	0	0	0	0	0	0	0	0	0	0	0	0	0	0
b16460 AB510681 Bacteroides massiliensis JCM 13223	1	10	1	0	0	0	0	0	0	0	0	0	0	0	0	0	0	0	0	0	0	0	0	0	10	0	0	0	0	0	0	0	0	0	0	0	0	0	0	0	0	0	0	0	0	0	0	0	0
b16463 AB510670 Bacteroides cellulosilyticus JCM 15632	1	4	1	0	0	0	0	0	0	0	0	0	0	0	0	0	0	0	0	0	0	0	0	0	0	0	0	0	0	0	0	0	0	0	0	0	0	0	0	0	0	0	0	0	0	0	0	0	0
b16464 AB510668 Bacteroides barnesiae JCM 13652	1	16	1	0	0	0	0	0	0	0	0	0	0	0	0	0	0	0	0	0	0	0	0	0	0	0	0	0	0	0	0	0	0	0	0	0	0	0	0	0	0	0	0	0	0	0	0	0	0
b16542 NZ_GG745512 Klebsiella sp. 1_1_55	1	3	1	0	0	0	0	0	0	0	0	0	0	0	0	0	0	0	0	0	0	0	0	0	0	0	0	0	0	0	0	0	0	0	0	0	0	0	0	0	0	0	0	0	0	0	0	0	0
b16851 FP929047 Gordonibacter pamelaeae 7-10-1-b	1	98	1	0	0	0	0	0	0	0	0	0	0	0	0	0	0	0	0	0	0	0	0	0	0	0	0	0	0	0	0	0	0	0	0	0	0	0	0	0	0	0	0	0	0	0	0	0	0
b16921 NC_014165 Thermobispora bispora DSM 43833	1	12	1	0	0	0	0	0	0	0	0	0	0	0	0	0	0	0	0	0	0	0	0	0	0	0	0	0	0	0	0	0	0	0	0	0	0	0	0	0	0	0	0	0	0	0	0	0	0
b16925 NC_015275 Clostridium lentocellum DSM 5427	1	7	1	0	0	0	0	0	0	0	0	0	0	0	0	0	0	0	0	0	0	0	0	0	0	0	0	0	0	0	0	0	0	0	0	0	0	0	0	0	0	0	0	0	0	0	0	0	0
b17609 AB547614 Prevotella micans JCM 16134	1	6	1	0	0	0	0	0	0	0	0	0	0	0	0	0	0	0	0	0	0	0	0	0	0	0	0	0	0	0	0	0	0	0	0	0	0	0	0	0	0	0	0	0	0	0	0	0	0
b17651 AB547572 Paraprevotella xylaniphila JCM 14860	1	3	1	0	0	0	0	0	0	0	0	0	0	0	0	0	0	0	0	0	0	0	0	0	0	0	0	0	0	0	0	0	0	0	0	0	0	0	0	0	0	0	0	0	0	0	0	0	0
b17665 AB547563 Butyricimonas virosa JCM 15149	1	17	1	0	0	0	0	0	0	0	0	0	0	0	0	0	0	0	0	0	0	0	0	0	0	0	0	0	0	0	0	0	0	0	0	0	0	0	0	0	0	0	0	0	0	0	0	0	0
b17667 AB547565 Odoribacter splanchnicus JCM 15291	1	4	1	0	0	0	0	0	0	0	0	0	0	0	0	0	0	0	0	0	0	0	0	0	0	0	0	0	0	0	0	0	0	0	0	0	0	0	0	0	0	0	0	0	0	0	0	0	0
b18282 GU327740 Yersinia entomophaga MH96	1	8	1	0	0	0	0	0	0	0	0	0	0	0	0	0	0	0	0	0	0	0	0	0	0	0	0	0	0	0	0	0	0	0	0	0	0	0	0	0	0	0	0	0	0	0	0	0	0
b18815 AEPR01000462 Oxalobacteraceae bacterium sp. IMCC9480	1	2	1	0	0	0	0	0	0	0	0	0	0	0	0	0	0	0	0	0	0	0	0	0	0	0	0	0	0	0	0	0	0	0	0	0	0	0	0	0	0	0	0	0	0	0	0	0	0
b19030 NZ_AEKT01000033 Weissella cibaria KACC 11862	1	4	1	0	0	0	0	0	0	0	0	0	0	0	0	0	0	0	0	0	0	0	0	0	0	0	0	0	0	0	0	0	0	0	0	0	0	0	0	0	0	0	0	0	0	0	0	0	0
b19326 AFQE01000113 Neisseria macacae ATCC 33926	1	24	1	0	0	0	0	0	0	0	0	0	0	0	0	0	0	0	0	0	0	0	0	0	0	0	0	0	0	0	0	0	0	0	0	0	0	0	0	0	0	0	0	0	0	0	0	0	0
b19382 FR775907 Lactobacillus kitasatonis CIP 108218	1	3	1	0	0	0	0	0	0	0	0	0	0	0	0	0	0	0	0	0	0	0	0	0	0	0	0	0	0	0	0	0	0	0	0	0	0	0	0	0	0	0	0	0	0	0	0	0	0
b19583 ADLS01000027 Collinsella tanakaei YIT 12063	1	191	1	0	0	0	0	0	0	0	0	0	0	0	0	0	0	0	0	0	0	0	0	0	0	0	0	0	0	0	0	0	0	0	0	0	0	0	0	0	0	0	0	0	0	0	0	0	0
b19661 CP003058 Acidaminococcus intestini RyC-MR95	1	58	1	0	0	0	0	0	0	0	0	0	0	0	0	0	0	0	0	0	0	0	0	0	0	0	0	0	0	0	0	0	0	0	0	0	0	0	0	0	0	0	0	0	0	0	0	0	0
b20081 NZ_AFIZ01000023 Corynebacterium nuruki S6-4	1	8	1	0	0	0	0	0	0	0	0	0	0	0	0	0	0	0	0	0	0	0	0	0	0	0	0	0	0	0	0	0	0	0	0	0	0	0	0	0	0	0	0	0	0	0	0	0	0
b20420 NZ_AGRK01000030 Haemophilus sp. oral taxon 851 str. F0397	1	5	1	0	0	0	0	0	0	0	0	0	0	0	0	0	0	0	0	0	0	0	0	0	0	0	0	0	0	0	0	0	0	0	0	0	0	0	0	0	0	0	0	0	0	0	0	0	0
b20759 ACWF01000090 Bacillus smithii 7_3_47FAA	1	5	1	0	0	0	0	0	0	0	0	0	0	0	0	0	0	0	0	0	0	0	0	0	0	0	0	0	0	0	0	0	0	0	0	0	0	0	0	0	0	0	0	0	0	0	0	0	0
b21091 ALWX01000005 Janibacter hoylei PVAS-1 DSM 21601	1	7	1	0	0	0	0	0	0	0	0	0	0	0	0	0	0	0	0	0	0	0	0	0	0	0	0	0	0	0	0	0	0	0	0	0	0	7	0	0	0	0	0	0	0	0	0	0	0
b21133 NZ_AIEA01000010 Acinetobacter ursingii DSM 16037	1	4	1	0	0	0	0	0	0	0	0	0	0	0	0	0	0	0	0	0	0	0	0	0	0	0	0	0	0	0	0	0	0	0	0	0	0	0	0	0	0	0	0	0	0	0	0	0	0
b25972 APQP01000021 Acinetobacter pittii CIP 70.29	1	7	1	0	0	0	0	0	0	0	0	0	0	0	0	0	0	0	0	0	0	0	0	0	0	0	0	0	0	0	0	0	0	0	0	0	0	0	0	0	0	0	0	0	0	0	0	0	0
b25991 APPQ01000026 Acinetobacter schindleri CIP 107287	1	5	1	0	0	0	0	0	0	0	0	0	0	0	0	0	0	0	0	0	0	0	0	5	0	0	0	0	0	0	0	0	0	0	0	0	0	0	0	0	0	0	0	0	0	0	0	0	0
b26018 APOP01000001 Acinetobacter nosocomialis NIPH 2119	1	2	1	0	0	0	0	0	0	0	0	0	0	0	0	0	0	0	0	0	0	0	0	0	0	0	0	0	0	0	0	0	0	0	0	0	0	0	0	0	0	0	0	0	0	0	0	0	0
b26430 XM_004532756 Ceratitis capitata	1	2	1	0	0	0	0	0	0	0	0	0	0	0	0	0	0	0	0	0	0	0	0	0	0	0	0	0	0	0	0	0	0	0	0	0	0	0	0	0	0	0	0	0	0	0	0	0	0
b26734 ATJG01000024 Gardnerella vaginalis JCP8481A (Genome sp. 7)	1	4	1	0	0	0	0	0	0	0	0	0	0	0	0	0	0	0	0	0	0	0	0	0	0	0	0	0	0	0	0	0	0	0	0	0	0	0	0	0	0	0	0	0	0	0	0	0	0
b26757 NC_021618 Grateloupia taiwanensis	1	3	1	0	0	0	0	0	0	0	0	0	0	0	0	0	0	0	0	0	0	0	0	0	0	0	0	0	0	0	0	0	0	0	0	0	0	0	0	0	0	0	0	0	0	0	0	0	0
b26891 NZ_KB905695 Proteiniphilum acetatigenes DSM 18083	1	16	1	0	0	0	0	0	0	0	0	0	0	0	0	0	0	0	0	0	0	0	0	0	0	0	0	0	0	0	0	0	0	0	0	0	0	0	0	0	0	0	0	0	0	0	0	0	0
b26904 NZ_ALKO01000017 Limnohabitans sp. Rim47	1	2	1	0	0	0	0	0	0	0	0	0	0	0	0	0	0	0	0	0	0	0	0	0	0	0	0	0	0	0	0	0	0	0	0	0	0	0	0	0	0	0	0	0	0	0	0	0	0
b26915 NZ_AEPG01000362 Neisseria sicca DS1	1	3	1	0	0	0	0	0	0	0	0	0	0	0	0	0	0	0	0	0	0	0	0	0	0	0	0	0	0	0	0	0	0	0	0	0	0	0	0	0	0	0	0	0	0	0	0	0	0
b26988 NZ_HE999447 Prevotella conceptionensis 9403948	1	3	1	0	0	0	0	0	0	0	0	0	0	0	0	0	0	0	0	0	0	0	0	0	0	0	0	0	0	0	0	0	0	0	0	0	0	0	0	0	0	0	0	0	0	0	0	0	0
b27015 NZ_ANBE01000043 Nocardiopsis xinjiangensis YIM 90004	1	2	1	0	0	0	0	0	0	0	0	0	0	0	0	0	0	0	0	0	0	0	0	0	0	0	0	0	0	0	0	0	0	0	0	0	0	0	0	0	0	0	0	0	0	0	0	0	0
b27841 AVSS01000012 Pantoea dispersa EGD-AAK13	1	3	1	0	0	0	0	0	0	0	0	0	0	0	0	0	0	0	0	0	0	0	0	0	0	0	0	0	0	0	0	0	0	0	0	0	0	0	0	0	0	0	0	0	0	0	0	0	0
b27912 AWVJ01000069 Eubacterium ramulus ATCC 29099	1	12	1	0	0	0	0	0	0	0	0	0	0	0	0	0	0	12	0	0	0	0	0	0	0	0	0	0	0	0	0	0	0	0	0	0	0	0	0	0	0	0	0	0	0	0	0	0	0
b28202 NZ_AUBK01000003 Actinotignum schaalii DSM 15541	1	10	1	0	0	0	0	0	0	0	0	0	0	0	0	0	0	0	0	0	0	0	0	0	0	0	0	0	0	0	0	0	0	0	0	0	0	0	0	0	0	0	0	0	0	0	0	0	0
b28563 NZ_CP009245 Corynebacterium aquilae S-613 DSM 44791	1	11	1	0	0	0	0	0	0	0	0	0	0	0	0	0	0	0	0	0	0	0	0	0	0	0	0	0	0	0	0	0	0	0	0	0	0	0	0	0	0	0	0	0	0	0	0	0	0
b28629 MSTQ01000003 Pseudomonas reinekei MT1	1	7	1	0	0	0	0	0	0	0	0	0	0	0	0	0	0	0	0	0	0	0	0	0	0	0	0	0	0	0	0	0	0	0	0	0	0	0	0	0	0	0	0	0	0	0	0	0	0
b28683 NZ_FTNI01000023 Microbispora rosea ATCC 12950	1	3	1	0	0	0	0	0	0	0	0	0	0	0	0	0	0	0	0	0	0	0	0	0	0	0	0	0	0	0	0	0	0	0	0	0	0	0	0	0	0	0	0	0	0	0	0	0	0
b28749 NZ_FIZW01000001 Murdochiella massiliensis SIT12	1	20	1	0	0	0	0	0	0	0	0	0	0	0	0	0	0	0	0	0	0	0	0	0	0	0	0	0	0	0	0	0	0	0	0	0	0	0	0	0	0	0	0	0	0	0	0	0	0
b28755 NZ_FTRU01000008 Negativibacillus massiliensis Marseille-P3213	1	2	1	0	0	0	0	0	0	0	0	0	0	0	0	0	0	0	0	0	0	0	0	0	0	0	0	0	0	0	0	0	0	0	0	0	0	0	0	0	0	0	0	0	0	0	0	0	0
b29116 MNPU01000006 Pseudomonas gessardii DSM 17152	1	56	1	0	0	0	0	0	0	0	0	0	0	0	0	0	0	0	0	0	0	0	0	0	0	0	0	0	0	0	0	0	0	0	0	0	0	0	0	0	0	0	0	0	0	0	0	0	0
b29306 NZ_BBNM01000001 Acinetobacter soli KCTC 22184	1	4	1	0	0	0	0	4	0	0	0	0	0	0	0	0	0	0	0	0	0	0	0	0	0	0	0	0	0	0	0	0	0	0	0	0	0	0	0	0	0	0	0	0	0	0	0	0	0
b29503 NZ_LQOX01000097 Mycobacterium gastri DSM 43505	1	9	1	0	0	0	0	0	0	0	0	0	0	0	0	0	0	0	0	0	0	0	0	0	0	0	0	0	0	0	0	0	0	0	0	0	0	0	0	0	0	0	0	0	0	0	0	0	0
b29557 MSXM01000012 Nitrospira sp. ST-bin4	1	4	1	0	0	0	0	0	0	0	0	0	0	0	0	0	0	0	0	0	0	0	0	0	0	0	0	0	0	0	0	0	0	0	0	0	0	0	0	0	0	0	0	0	0	0	0	0	0
b29610 FWFM01000001 Marinovum algicola CECT 5396	1	3	1	0	0	0	0	0	0	0	0	0	0	0	0	0	0	0	0	0	0	0	0	0	0	0	0	0	0	0	0	0	0	0	0	0	0	0	0	0	0	0	0	0	0	0	0	0	0
b29717 NZ_NFHH01000004 Blautia sp. An81	1	58	1	0	0	0	0	0	0	0	0	0	0	0	0	0	0	0	0	0	0	0	0	0	0	0	0	0	0	0	0	0	0	0	0	0	0	0	0	0	0	0	0	0	0	0	0	0	0
b29731 NZ_NFLF01000012 Lachnoclostridium sp. An138	1	5	1	0	0	0	0	0	0	0	0	0	0	0	0	0	0	0	0	0	0	0	0	0	0	0	0	0	0	0	0	0	0	0	0	0	0	0	0	0	0	0	0	0	0	0	0	0	0
b29757 NZ_NFSC01000030 Arthrobacter agilis 4041	1	2	1	0	0	0	0	0	0	0	0	0	0	0	0	0	0	0	0	0	0	0	0	0	0	0	0	0	0	0	0	0	0	0	0	0	0	0	0	0	0	0	0	0	0	0	0	0	0
b29761 NZ_FLYB01000010 Citrobacter europaeus 97/99 CIP 1064672	1	2	1	0	0	0	0	0	0	0	0	0	0	0	0	0	0	0	0	0	0	0	0	0	0	0	0	0	0	0	0	0	0	0	0	0	0	0	0	0	0	0	0	0	0	0	0	0	0
b29820 NZ_MUAZ01000323 Streptomyces vinaceus NRRL B-1733	1	58	1	0	0	0	0	0	0	0	0	0	0	0	0	0	0	58	0	0	0	0	0	0	0	0	0	0	0	0	0	0	0	0	0	0	0	0	0	0	0	0	0	0	0	0	0	0	0
b30242 NZ_FMXM01000023 Mesorhizobium qingshengii CGMCC 1.12097	1	5	1	0	0	0	0	0	0	0	0	0	0	0	0	0	0	0	0	0	0	0	0	0	0	0	0	0	0	0	0	0	0	0	0	0	0	0	0	0	0	0	0	0	0	0	0	0	0
b30246 NZ_FORF01000019 Aquamicrobium aerolatum DSM 21857	1	2	1	0	0	0	0	0	0	0	0	0	0	0	0	0	0	0	0	0	0	0	0	0	0	0	0	0	0	0	0	0	0	0	0	0	0	0	0	0	0	0	0	0	0	0	0	0	0
b30250 NZ_LT629749 Friedmanniella luteola DSM 21741	1	6	1	0	0	0	0	0	0	0	0	0	0	0	0	0	0	0	0	0	0	0	0	0	0	0	0	0	0	0	0	0	0	0	0	0	0	0	0	0	0	0	0	0	0	0	0	0	0
b30323 NZ_NEWD01000003 Bifidobacterium vansinderenii Tam10B	1	3	1	0	0	0	0	0	0	0	0	0	0	0	0	0	0	0	0	0	0	0	0	0	0	0	0	0	0	0	0	0	0	0	0	0	0	0	0	0	0	0	0	0	0	0	0	0	0
b30330 NZ_FONW01000009 Sunxiuqinia elliptica CGMCC 1.9156	1	7	1	0	0	0	0	0	0	0	0	0	0	0	0	0	0	0	0	0	0	0	0	0	0	0	0	0	0	0	0	0	0	0	0	0	0	0	0	0	0	0	0	0	0	0	0	0	0
b30349 NZ_FOIJ01000014 Stigmatella erecta DSM 16858	1	21	1	0	0	0	0	0	0	0	0	0	0	0	0	0	0	0	0	0	0	0	0	0	0	0	0	0	0	0	0	0	0	0	0	0	0	0	0	0	0	0	0	0	0	0	0	0	0
b30433 NZ_FOCN01000026 Cryobacterium luteum CGMCC 1.11210	2	2	1	0	0	0	0	0	0	0	0	0	0	0	0	0	0	0	0	0	0	0	0	0	0	0	0	0	0	0	0	0	0	0	0	0	0	0	0	0	0	0	0	0	0	0	0	0	0
b30485 NZ_FMXA01000003 Allisonella histaminiformans DSM 15230	1	7	1	0	0	0	0	0	0	0	0	0	0	0	0	0	0	0	0	0	0	0	0	0	0	0	0	0	0	0	0	0	0	0	0	0	0	0	0	0	0	0	0	0	0	0	0	0	0
b30558 NZ_NOXS01000028 Elstera cyanobacteriorum TH019	1	2	1	0	0	0	0	0	0	0	0	0	0	0	0	0	0	0	0	0	0	0	0	0	0	0	0	0	0	0	0	0	0	0	0	0	0	0	0	0	0	0	0	0	0	0	0	0	0
b30636 NZ_LT906470 Veillonella rodentium NCTC12018	1	15	1	0	0	0	0	0	0	0	0	0	0	0	0	0	0	0	0	0	0	0	0	0	0	0	0	0	0	0	0	0	0	0	0	0	0	0	0	0	0	0	0	0	0	0	0	0	0
b30897 NZ_FNRU01000002 Corynebacterium coyleae DSM 44184	1	8	1	0	0	0	0	0	0	0	0	0	0	0	0	0	0	0	0	0	0	0	0	0	0	0	0	0	0	0	0	0	0	0	0	0	0	0	0	0	0	0	0	0	0	0	0	0	0
b30957 NZ_PDLQ01000005 Lewinellaceae bacterium SD302	1	11	1	0	0	0	0	0	0	0	0	0	0	0	0	0	0	0	0	0	0	0	0	0	0	0	0	0	0	0	0	0	0	0	0	0	0	0	0	0	0	0	0	0	0	0	0	0	0
b31316 LT883155 Serratia grimesii BXF1	1	3	1	0	0	0	0	0	0	0	0	0	0	0	0	0	0	0	0	0	0	0	0	0	0	0	0	0	0	0	0	0	0	0	0	0	0	0	0	0	0	0	0	0	0	0	0	0	0
b31518 NZ_LT904908 Collinsella provencensis Marseille-P3740	1	181	1	0	0	0	0	0	0	0	0	0	0	0	0	0	0	0	0	0	0	0	0	0	0	0	0	0	0	0	0	0	0	0	0	0	0	0	0	0	0	0	0	0	0	0	0	0	0
b31587 NZ_CVRX01000311 Mycolicibacterium fortuitum subsp. fortuitum ATCC 6841	1	3	1	0	0	0	0	0	0	0	0	0	0	0	0	0	0	0	0	0	0	0	0	0	0	0	0	0	0	0	0	0	0	3	0	0	0	0	0	0	0	0	0	0	0	0	0	0	0
b31688 NZ_PJCP01000008 Pseudomonas guariconensis MR119	1	3	1	0	0	0	0	0	0	0	0	0	0	0	0	0	0	0	0	0	0	0	0	0	0	0	0	0	0	0	0	0	0	0	0	0	0	0	0	0	0	0	0	0	0	0	0	0	0
b31723 PPEL01000027 Rubneribacter badeniensis ResAG-85 DSM 105129	1	4	1	0	0	0	0	0	0	0	0	0	0	0	0	0	0	0	0	0	0	0	0	0	0	0	0	0	0	0	0	0	0	0	0	0	0	0	0	0	0	0	0	0	0	0	0	0	0
b31848 PPDF01000012 Veillonella tobetsuensis Y6	1	88	1	0	0	0	0	0	0	0	0	0	0	0	0	0	0	0	0	0	0	0	0	0	0	0	0	0	0	0	0	0	0	0	0	0	0	0	0	0	0	0	0	0	0	0	0	0	88
b31889 NZ_POQT01000007 Blastococcus saxobsidens DSM 44509	1	3	1	0	0	0	0	0	0	0	0	0	0	0	0	0	0	0	0	0	0	0	0	0	0	0	0	0	0	0	0	0	0	0	0	0	0	0	0	0	0	0	0	0	0	0	0	0	0
b31918 NZ_PSNY01000002 Schlegelella thermodepolymerans DSM 15344	1	4	1	0	0	0	0	0	0	0	0	0	0	0	0	0	0	0	0	0	0	0	0	0	0	0	0	0	0	0	0	0	0	0	0	0	0	0	0	0	0	0	0	0	0	0	0	0	0
b32017 NZ_NMWU01000043 Bifidobacterium margollesii Uis1B	1	15	1	0	0	0	0	0	0	0	0	0	0	0	0	0	0	0	0	0	0	0	0	0	0	0	0	0	0	0	0	0	0	0	0	0	0	0	0	0	0	0	0	0	0	0	0	0	0
b32116 PVNE01000022 Planifilum fimeticola DSM 44946	2	18	1	0	0	0	0	0	0	0	0	0	0	0	0	0	0	0	0	0	0	0	0	0	0	0	0	0	0	0	0	0	0	0	0	0	0	0	0	0	0	0	0	0	0	0	0	0	0
b32325 QAYE01000006 Sphingomonas faeni MA-olki	1	41	1	0	0	0	0	0	0	0	0	0	0	0	0	0	0	0	0	0	0	0	0	0	0	0	0	0	0	0	0	0	0	0	0	0	0	0	0	0	0	0	0	0	0	0	0	0	0
b32376 LWBO01000003 Niastella koreensis DSM 17620	1	2	1	0	0	0	0	0	0	0	0	0	0	0	0	0	0	0	0	0	0	0	0	0	0	0	0	0	0	0	0	0	0	0	0	0	0	0	0	0	0	0	0	0	0	0	0	0	0
b32448 NZ_NESN01000005 Limnohabitans parvus II-B4 CIP 109845	1	7	1	0	0	0	0	0	0	0	0	0	0	0	0	0	0	0	0	0	0	0	0	0	0	0	0	0	0	0	0	0	0	0	0	0	0	0	0	0	0	0	0	0	0	0	0	0	0
b32550 QEKK01000005 Intestinimonas butyriciproducens DSM 26588	1	21	1	0	0	0	0	0	0	0	0	0	0	0	0	0	0	0	0	0	0	0	0	0	0	0	0	0	0	0	0	0	0	0	0	0	0	0	0	0	0	0	0	0	0	0	0	0	0
b32927 NZ_QJKD01000020 Hungatella effluvii DSM 24995	1	37	1	0	0	0	0	0	0	0	0	0	0	0	0	0	0	0	0	0	0	0	0	0	0	0	0	0	0	0	0	0	0	0	0	0	0	0	0	0	0	0	0	0	0	0	0	0	0
b33002 PHQP01000025 Corynebacterium heidelbergense DSM 104638	1	3	1	0	0	0	0	0	0	0	0	0	0	0	0	0	0	0	0	0	0	0	0	0	0	0	0	0	0	0	0	0	0	0	0	0	0	0	0	0	0	0	0	0	0	0	0	0	0
b33216 NZ_NRCR01000006 Aggregatibacter kilianii MELO_94 DSM 105095	1	9	1	0	0	0	0	0	0	0	0	0	0	0	0	0	0	0	0	0	0	0	0	0	0	0	0	0	0	0	0	0	0	0	0	0	0	0	0	0	0	0	0	0	0	0	0	0	0
b33241 PPTT01000036 Eggerthella sinensis DSM 16107	1	2	1	0	0	0	0	0	0	0	0	0	0	0	0	0	0	0	0	0	0	0	0	0	0	0	0	0	0	0	0	0	0	0	0	0	0	0	0	0	0	0	0	0	0	0	0	0	0
b33304 NZ_PSQG01000004 Blautia obeum APC942/31-1	1	3	1	0	0	0	0	0	0	0	0	0	0	0	0	0	0	0	3	0	0	0	0	0	0	0	0	0	0	0	0	0	0	0	0	0	0	0	0	0	0	0	0	0	0	0	0	0	0
b33363 CP030257 Malassezia restricta KCTC 27527	1	6	1	0	0	0	0	0	0	0	0	0	0	0	0	0	0	0	0	0	0	0	0	0	0	0	0	0	0	0	0	0	0	0	0	0	0	0	0	0	0	0	0	0	0	0	0	0	0
b33431 NZ_QGDL01000014 Faecalicatena orotica NLAE-zl-C242	1	555	1	0	0	0	0	0	0	0	0	0	0	0	0	0	0	0	0	0	0	0	0	0	0	0	0	0	0	0	0	0	0	0	0	0	0	0	0	0	0	0	0	0	0	0	0	0	0
b33435 NZ_QGDS01000017 Faecalicatena contorta NLAE-zl-C134	1	67	1	0	0	0	0	0	0	67	0	0	0	0	0	0	0	0	0	0	0	0	0	0	0	0	0	0	0	0	0	0	0	0	0	0	0	0	0	0	0	0	0	0	0	0	0	0	0
b3358 AY123658 Acinetobacter junii ATCC 17908	1	2	1	0	0	0	0	0	0	0	0	0	0	0	0	0	0	0	0	0	0	0	0	0	0	0	0	0	0	0	0	0	0	0	0	0	0	0	0	0	0	0	0	0	0	0	0	0	0
b33662 UGNN01000002 Kocuria rosea NCTC7511	1	2	1	0	0	0	0	0	0	0	0	0	0	0	0	0	0	0	0	0	0	0	0	0	0	0	0	0	0	0	0	0	0	0	0	0	0	0	0	0	0	0	0	0	0	0	0	0	0
b3377 AY123687 Comamonas testosteroni ATCC 11996	1	17	1	0	0	0	0	0	0	0	0	0	0	0	0	0	0	0	0	0	0	0	0	0	0	0	0	0	0	0	0	0	0	0	0	0	0	0	0	0	0	0	0	0	0	0	0	0	0
b33772 NZ_QLKV01000009 Thermomonas haemolytica HAMBI_2467	1	10	1	0	0	0	0	0	0	0	0	0	0	0	0	0	0	0	0	0	0	0	0	0	0	0	0	0	0	0	0	0	0	0	0	0	0	0	0	0	0	0	0	0	0	0	0	0	0
b33983 RCTF01000010 Xanthobacter tagetidis ATCC 700314	1	5	1	0	0	0	0	0	0	0	0	0	0	0	0	0	0	0	0	0	0	0	0	0	0	0	0	0	0	0	0	0	0	0	0	0	0	0	0	0	0	0	0	0	0	0	0	0	0
b34044 NZ_RBXT01000001 Terracoccus luteus DSM 44267	1	5	1	0	0	0	0	0	0	0	0	0	0	0	0	0	0	0	0	0	0	0	0	0	0	0	0	0	0	0	0	0	0	0	0	0	0	0	0	0	0	0	0	0	0	0	0	0	0
b3406 AY123694 Moraxella lincolnii ATCC 51388	1	17	1	0	0	0	0	0	0	0	0	0	0	0	0	0	0	0	0	0	0	0	0	0	0	0	0	0	0	0	0	0	0	0	0	0	0	0	0	0	0	0	0	0	0	0	0	0	0
b34262 NZ_RBAH01000012 Paenibacillus ginsengarvi KCTC 13059	1	43	1	0	0	0	0	0	0	0	0	0	0	0	0	0	0	0	0	0	0	0	0	0	0	0	0	0	0	0	0	0	0	0	0	0	0	0	0	0	0	0	0	0	0	0	0	0	0
b34388 LR134523 Peptoniphilus ivorii NCTC13079	1	3	1	0	0	0	0	0	0	0	0	0	0	0	0	0	0	0	0	0	0	0	0	0	0	0	0	0	0	0	0	0	0	0	0	0	0	0	0	0	0	0	0	0	0	0	0	0	0
b34396 LR134473 Acidipropionibacterium jensenii NCTC13652	1	5	1	0	0	0	0	0	0	0	0	0	0	0	0	0	0	0	0	0	0	0	0	0	0	0	0	0	0	0	0	0	0	0	0	0	0	0	0	0	0	0	0	0	0	0	0	0	0
b3445 AY123737 Streptococcus sanguinis ATCC 10556	1	7	1	0	0	0	0	0	0	0	0	0	0	0	0	0	0	0	0	0	0	0	0	0	0	0	0	0	0	0	0	0	0	0	0	0	0	0	0	0	0	0	0	0	0	0	0	0	0
b34524 NZ_AP019367 Parolsenella catena JCM 31932	1	12	1	0	0	0	0	0	0	0	0	0	0	0	0	0	0	0	0	0	0	0	0	0	0	0	0	0	0	0	0	0	0	0	0	0	0	0	0	0	0	0	0	0	0	0	0	0	0
b34543 NZ_RKSR01000005 Stenotrophomonas indicatrix RS7	1	2	1	0	0	0	0	0	0	0	0	0	0	0	0	0	0	0	0	0	0	0	0	0	0	0	0	0	0	0	0	0	0	0	0	0	0	0	0	0	0	0	0	0	0	0	0	0	0
b34654 CP016382 Spiribacter roseus SSL50	1	2	1	0	2	0	0	0	0	0	0	0	0	0	0	0	0	0	0	0	0	0	0	0	0	0	0	0	0	0	0	0	0	0	0	0	0	0	0	0	0	0	0	0	0	0	0	0	0
b34728 NZ_CP035806 Leucobacter triazinivorans JW-1	1	95	1	0	0	0	0	0	0	0	0	0	0	0	0	0	0	0	0	0	0	0	0	0	0	0	0	0	0	0	0	0	0	0	0	0	0	0	0	0	0	0	0	0	0	0	0	0	0
b34786 NZ_SITL01000049 Obesumbacterium proteus PCM_1214	1	45	1	0	0	0	0	0	0	0	0	0	0	0	0	0	0	0	0	0	0	0	0	0	0	0	0	0	0	0	0	0	0	0	0	0	0	0	0	0	0	0	0	0	0	0	0	0	0
b34853 NZ_SKBU01000023 Rubrobacter taiwanensis Yellowstone	1	2	1	0	0	0	0	0	0	0	0	0	0	0	0	0	0	0	0	0	0	0	0	0	0	0	0	0	0	0	0	0	0	0	0	0	0	0	0	0	0	0	0	0	0	0	0	0	0
b34903 SJKA01000029 Kribbella sindirgiensis DSM 27082	1	3	1	0	0	0	0	0	0	0	0	0	0	0	0	0	0	0	0	0	0	0	0	0	0	0	0	0	0	0	0	0	0	0	0	0	0	0	0	0	0	0	0	0	0	0	0	0	0
b35077 SORX01000006 Jeotgalibacillus salarius ASL-1	1	87	1	0	0	0	0	0	0	0	0	0	0	0	0	0	0	0	0	0	0	0	0	0	0	0	0	0	0	0	0	0	0	0	0	0	0	0	0	0	0	0	0	0	0	0	0	0	0
b35199 NZ_SGWX01000001 Xylanibacterium ulmi DSM 16932	1	31	1	0	0	0	0	0	0	0	0	0	0	0	0	0	0	0	0	0	0	0	0	0	0	0	0	0	0	0	0	0	0	0	0	0	0	0	0	0	0	0	0	0	0	0	0	0	0
b35430 AZEW01000062 Lactobacillus [Limosilactobacillus] coleohominis DSM 14060	1	2	1	0	0	0	0	0	0	0	0	0	0	0	0	0	0	0	0	0	0	0	0	0	0	0	0	0	0	0	0	0	0	0	0	0	0	0	0	0	0	0	0	0	0	0	0	0	0
b35434 AZFW01000042 Lactobacillus [Schleiferilactobacillus] harbinensis DSM 16991	1	44	1	0	0	0	0	0	0	0	0	0	0	0	0	0	0	0	0	0	0	0	0	0	0	0	0	0	0	0	0	0	0	0	0	0	0	0	0	0	0	0	0	0	0	0	0	0	0
b35439 AZGE01000002 Lactobacillus [Limosilactobacillus] oris DSM 4864	1	2	1	0	0	0	0	0	0	0	0	0	0	0	0	0	0	0	0	0	0	0	0	0	0	0	0	0	0	0	0	0	0	0	0	0	0	0	0	0	0	0	0	0	0	0	0	0	0
b35455 SDGL01000006 Lactobacillus mulieris c10Ua161M	1	6	1	0	0	0	0	0	0	0	0	0	0	0	0	0	0	0	0	0	0	0	0	0	0	0	0	0	0	0	0	0	0	0	0	0	0	0	0	0	0	0	0	0	0	0	0	0	0
b35517 NZ_LT964761 Lactobacillus [Limosilactobacillus] timonensis Marseille-P3825	1	10	1	0	0	0	0	0	0	0	0	0	0	0	0	0	0	0	0	0	0	0	0	0	0	0	0	0	0	0	0	0	0	0	0	0	0	0	0	0	0	0	0	0	0	0	0	0	0
b404 AB008138 Enterobacter intermedius JCM1238	1	2	1	0	0	0	0	0	0	0	0	0	0	0	2	0	0	0	0	0	0	0	0	0	0	0	0	0	0	0	0	0	0	0	0	0	0	0	0	0	0	0	0	0	0	0	0	0	0
b5832 AY691302 Selenomonas ruminantium subsp. ruminantium ATCC 12561	1	71	1	0	0	0	0	0	0	0	0	0	0	0	0	0	0	0	0	0	0	0	0	0	0	0	0	0	0	0	0	0	0	0	0	0	0	0	0	0	0	0	0	0	0	0	0	0	0
b5837 AY691307 Succinivibrio dextrinosolvens ATCC 19716	1	237	1	0	0	0	0	0	0	0	0	0	0	0	0	0	0	0	0	0	0	0	0	0	0	0	0	0	0	0	0	0	0	0	0	0	0	0	0	0	0	0	0	0	0	0	0	0	0
b6771 AY691210 Bacteroides eggerthii ATCC 27754	1	359	1	0	0	0	0	0	0	0	0	0	0	0	0	0	0	0	0	0	0	0	0	0	0	0	0	0	0	0	0	0	0	0	0	0	0	0	0	0	0	0	0	0	0	0	0	0	0
b6786 AY691225 Clostridium aminovalericum ATCC 13725	1	773	1	0	0	0	0	0	0	0	0	0	0	0	0	0	0	0	0	0	0	0	0	0	0	0	0	0	0	0	0	0	0	0	0	0	0	0	0	0	0	0	0	0	0	0	0	0	0
b6793 AY691232 Clostridium leptum ATCC 29065	2	9	1	0	0	0	0	0	0	0	0	0	0	0	0	0	0	0	0	0	0	0	0	0	0	0	0	0	0	0	0	0	0	0	0	0	0	0	0	0	0	0	0	0	0	0	0	0	0
b6804 AY691243 Corynebacterium callunae ATCC 15991	1	13	1	0	0	0	0	0	0	0	0	0	0	0	0	0	0	0	0	0	0	0	0	0	0	0	0	0	0	0	0	0	0	0	0	0	0	0	0	0	0	0	0	0	0	0	0	0	0
b6806 AY691245 Corynebacterium amycolatum ATCC 49368	1	4	1	0	0	0	0	0	0	0	0	0	0	0	0	0	0	0	0	0	0	0	0	0	0	0	0	0	0	0	0	0	0	0	0	0	0	0	0	0	0	0	0	0	0	0	0	0	0
b6834 AY691273 Peptoniphilus asaccharolyticus ATCC 14963	1	2	1	0	0	0	0	0	0	0	0	0	0	0	0	0	0	0	0	0	0	0	0	0	0	0	0	0	0	0	0	0	0	0	0	0	0	0	0	0	0	0	0	0	0	0	0	0	0
b6841 AY691280 Prevotella denticola ATCC 35308	1	29	1	0	0	0	0	0	0	0	0	0	0	0	0	0	0	0	0	0	0	0	0	0	0	0	0	0	0	0	0	0	0	0	0	0	0	0	0	0	0	0	0	0	0	0	0	0	0
b6842 AY691281 Prevotella disiens ATCC 29426	1	4	1	0	0	0	0	0	0	0	0	0	0	0	0	0	0	0	0	0	0	0	0	0	0	0	0	0	0	0	0	0	0	0	0	0	0	0	0	0	0	0	0	0	0	0	0	0	0
b6852 AY691291 Providencia alcalifaciens ATCC 9886	1	10	1	0	0	0	0	0	0	0	0	0	0	0	0	0	0	0	0	0	0	0	0	0	0	0	0	0	0	0	0	0	0	0	0	0	0	0	0	0	0	0	0	0	0	0	0	0	0
b6854 AY691293 Ruminococcus albus ATCC 27210	1	90	1	0	0	0	0	0	0	0	0	0	0	0	0	0	0	0	0	0	0	0	0	0	0	0	0	0	0	0	0	0	0	0	0	0	0	0	0	0	0	0	0	0	0	0	0	0	0
b7335 AY837570 Prevotella melaninogenica ATCC 25845D	1	12	1	0	0	0	0	0	0	0	0	0	12	0	0	0	0	0	0	0	0	0	0	0	0	0	0	0	0	0	0	0	0	0	0	0	0	0	0	0	0	0	0	0	0	0	0	0	0
b7449 AY562569 Clostridium disporicum ATCC 43838	1	26	1	0	0	0	0	0	0	0	0	0	0	0	0	0	0	0	0	0	0	0	0	0	0	0	0	0	0	0	0	0	0	0	0	0	0	0	0	0	0	0	0	0	0	0	0	0	0
b7668 DQ099905 Brachyspira hyodysenteriae ATCC 27164	1	8	1	0	0	0	0	0	0	0	0	0	0	0	0	0	0	0	0	0	0	0	0	0	0	0	0	0	0	0	0	0	0	0	0	0	0	0	0	0	0	0	0	0	0	0	0	0	0
b7678 DQ062238 Streptococcus ratti serotype b	1	13	1	0	0	0	0	0	0	0	0	0	0	0	0	0	0	0	0	0	0	0	0	0	0	0	0	0	0	0	0	0	0	0	0	0	0	0	0	0	0	0	0	0	0	0	0	0	13
b7831 AF429662 Weissella viridescens ATCC 12706 (CCC B1183 )	1	7	1	0	0	0	0	0	0	0	0	0	0	0	0	0	0	0	0	0	0	0	0	0	0	0	0	0	0	0	0	0	0	0	0	0	0	0	0	0	0	0	0	0	0	0	0	0	0
b7840 AF429673 Lactobacillus sp. ATCC 4005	1	2	1	0	0	0	0	0	0	0	0	0	0	0	0	0	0	0	0	0	0	0	0	0	0	0	0	0	0	0	0	0	0	0	0	0	0	0	0	0	0	0	0	0	0	0	0	0	0
b8457 NZ_AAOT01000012 Oceanicola granulosus HTCC2516	1	12	1	0	0	0	0	0	0	0	0	0	0	0	0	0	0	0	0	0	0	0	0	0	0	0	0	0	0	0	0	0	0	0	0	0	0	0	0	0	0	0	0	0	0	0	0	0	0
b862 AY004277 Bifidobacterium merycicum JCM8219	1	15	1	0	0	0	0	0	0	0	0	0	0	0	0	0	0	0	0	0	0	0	0	0	0	0	0	0	0	0	0	0	0	0	0	0	0	0	0	0	0	0	0	0	0	0	0	0	0
TOTALS	2	18732853	3	27403	31481	30126	34826	30654	26253	17944	32146	35850	26299	15813	25220	24660	28452	11121	22126	28482	25226	22754	27198	25464	20229	28602	27283	26958	25827	40092	3614	25025	48079	18864	36610	16350	37562	19984	30376	57312	31113	19907	29206	30586	31463	36052	29657	21685	22139
	MEDIAN	SUM	MEDIAN	SUM
[truncated: 413 more columns]

## Sheet: reads_controls
cpnDB_NN	#ASVs	#Reads	#Samples	Mock	Mock	Mock	Mock	Mock	Mock	Mock	Mock	Mock	Mock	Mock	Kit	Kit	Kit	Kit	Kit	Kit	Kit	Kit	Kit	Kit	Kit	Kit	Kit	Kit	Kit	Kit	Kit	Kit	Kit	Kit	Kit	Kit	Kit	Extract.	Extract.	Extract.	Extract.	Extract.	Extract.	Extract.	Extract.	Extract.	Extract.	Extract.	Extract.
				MLP-0540-M	MLP-0541-M	MLP-0542-M	MLP-1061-M	MLP-1062-M	MLP-1063-M	MLP-2166-M	MLP-2167-M	MLP-2168-M	MLP-2169-M	MLP-2170-M	MLP-0543-K	MLP-0561-K	MLP-0571-K	MLP-0580-K	MLP-1076-K	MLP-1084-K	MLP-1625-K	MLP-1626-K	MLP-1637-K	MLP-1638-K	MLP-1652-K	MLP-1653-K	MLP-1670-K	MLP-1671-K	MLP-2177-K	MLP-2178-K	MLP-2192-K	MLP-2193-K	MLP-2207-K	MLP-2208-K	MLP-2222-K	MLP-2223-K	MLP-2282-K	MLP-0544-X	MLP-0545-X	MLP-0546-X	MLP-0547-X	MLP-0548-X	MLP-0549-X	MLP-0562-X	MLP-0564-X	MLP-0565-X	MLP-0566-X	MLP-0573-X	MLP-0574-X
b26924 NZ_AKYY01000255 Pseudomonas tolaasii 6264	9	5770	89	0	0	0	61	310	114	4	0	0	47	0	0	0	0	0	37	55	82	77	4	3	0	0	100	72	5	178	0	0	0	3	0	0	10	0	1	0	0	0	0	0	0	0	0	0	13
b7450 AY562570 Lactobacillus crispatus CECT4840	12	60080	84	0	0	0	0	0	0	0	3	0	11	3	5	3	0	0	0	0	0	0	0	0	0	0	0	0	0	0	0	5	0	46	0	9	0	9	0	0	0	0	0	3	177	0	0	1	0
b1282 NC_002655 Escherichia coli O157:H7 EDL933	18	10587	67	0	3	0	0	0	0	0	7	1	2	0	0	0	0	0	0	0	0	24	0	0	9	0	25	17	0	0	18	2	0	0	0	0	0	0	0	0	3	14	21	0	0	0	0	0	0
b1432 AY608421 Lactobacillus jensenii ATCC 25258	9	211369	44	0	5	0	0	0	0	0	35	0	0	0	0	600	0	0	0	0	7	0	0	0	0	0	0	0	0	0	0	0	0	8	0	12	0	0	0	0	0	0	0	0	0	0	0	0	0
b10199 EF571590 Lactobacillus gasseri ATCC 33323	5	173194	33	0	0	0	0	0	0	0	0	0	0	0	0	0	0	0	0	0	19	0	0	0	0	0	0	0	2	0	0	0	0	0	0	0	0	0	0	0	0	0	0	0	0	0	0	0	0
b15282 NZ_ACLN01000008 Lactobacillus iners DSM 13335	8	80313	29	0	12	0	0	0	0	0	0	0	0	0	0	0	0	0	0	0	0	0	0	0	0	0	0	0	0	0	178	4	0	0	0	0	0	0	0	0	0	0	0	0	0	0	0	0	0
b7401 AY835627 Lactobacillus [Ligilactobacillus] salivarius subsp. salivarius ATCC 11741	3	216204	28	0	0	0	0	0	0	0	0	0	0	0	0	0	0	0	0	0	0	0	0	0	0	0	0	0	0	0	0	0	0	0	0	0	0	0	0	0	0	0	0	0	0	0	0	0	0
b8455 CP000705 Lactobacillus [Limosilactobacillus] reuteri JCM1112	8	247839	27	0	0	0	0	0	0	0	0	0	0	0	0	0	0	0	0	0	2	0	0	0	0	0	0	0	0	0	0	0	0	0	0	0	0	0	0	0	0	0	0	0	0	0	0	0	0
b18392 ADCN01000005 Bifidobacterium sp. 12_1_47BFAA	4	189	25	0	0	0	0	0	0	0	0	0	0	0	0	0	0	0	0	0	0	0	0	0	0	0	30	13	0	0	0	0	0	0	0	45	0	0	0	0	0	0	0	0	0	0	0	0	0
b5845 AY691315 Peptostreptococcus anaerobius ATCC 27337	3	165219	24	0	0	0	0	0	0	0	0	0	0	0	0	0	0	0	0	0	0	0	0	0	0	0	0	0	0	0	0	0	0	0	0	0	0	0	0	0	0	0	0	0	0	0	0	0	0
b411 AB008146 Klebsiella pneumoniae JCM1662	7	724	21	0	0	0	0	0	0	0	3	0	0	0	0	0	0	0	0	0	0	0	0	0	0	0	234	12	0	0	8	0	0	0	0	0	0	0	0	0	0	0	0	0	0	0	0	0	0
b7991 DQ302726 Streptococcus lutetiensis ATCC BAA-103	3	131443	21	0	0	0	0	0	0	0	0	0	0	0	0	0	0	0	0	0	2	0	0	0	0	0	0	0	0	0	0	0	0	0	0	0	0	0	0	0	0	0	0	0	0	0	0	0	0
b278 AF240566 Bifidobacterium breve JCM1192	8	277	19	0	0	0	0	0	0	0	0	0	0	23	0	0	0	3	0	0	0	0	0	0	0	17	0	13	0	0	0	0	0	0	0	0	0	0	0	0	0	0	0	0	0	0	0	0	0
b12598 FJ360434 Atopobium vaginae DSM15829	3	5575	18	0	0	0	0	0	0	0	0	0	0	0	0	0	0	0	0	0	0	0	0	0	0	0	0	0	0	0	0	0	0	0	0	0	0	0	0	0	0	0	0	0	0	0	0	0	0
b10200 EF571589 Lactobacillus johnsonii ATCC 33200	1	44767	18	0	0	0	0	0	0	0	0	0	0	0	0	0	0	0	0	0	0	0	0	0	0	0	0	0	0	0	0	0	0	0	0	0	0	0	0	0	0	0	0	0	0	0	0	0	0
b35430 AZEW01000062 Lactobacillus [Limosilactobacillus] coleohominis DSM 14060	1	47146	18	0	0	0	0	0	0	0	0	0	0	0	0	0	0	0	0	0	0	0	0	0	0	0	0	0	0	0	0	0	0	0	0	0	0	0	0	0	0	0	0	0	0	0	0	0	0
b35374 NZ_AZGM01000022 Lactobacillus [Limosilactobacillus] panis DSM 6035	1	22394	18	0	0	0	0	0	0	0	0	0	0	0	0	0	0	0	0	0	0	0	0	0	0	0	0	0	0	0	0	0	0	0	0	0	0	0	0	0	0	0	0	0	0	0	0	0	0
b291 AF240579 Gardnerella vaginalis ATCC 14018	6	65645	17	0	0	0	0	0	0	0	0	0	0	0	0	0	0	0	0	0	0	0	0	0	0	0	0	0	0	0	0	0	0	0	0	0	0	0	0	0	0	0	0	0	0	0	0	0	0
b3396 AY123651 Lactobacillus [Limosilactobacillus] vaginalis ATCC 49540	5	29846	17	0	0	0	0	0	0	0	0	0	0	0	0	0	0	0	0	0	0	0	0	0	0	0	0	0	0	0	0	0	0	0	0	0	0	0	0	0	0	0	0	0	0	0	0	0	0
b26399 NZ_AHIT01000029 Lactobacillus [Limosilactobacillus] mucosae LM1	5	8570	17	0	0	0	0	0	0	0	11	0	0	0	0	0	0	0	0	0	0	0	0	0	0	0	0	0	0	0	0	0	0	0	0	0	0	0	0	0	0	0	0	0	0	0	0	0	0
b288 AF240576 Bifidobacterium infantis JCM1210	2	13810	17	0	0	0	0	0	0	0	0	0	0	0	0	0	0	0	0	0	0	0	0	0	0	0	0	0	0	0	0	0	0	0	0	0	0	0	0	3	0	0	0	0	0	0	0	0	0
b1025 AF440233 Prevotella bivia ATCC 29303	3	45009	16	0	0	0	0	0	0	0	0	0	0	0	0	0	0	0	0	0	0	0	0	0	0	0	0	0	0	0	0	0	0	0	0	0	0	0	0	0	0	0	0	0	0	0	0	0	0
b7831 AF429662 Weissella viridescens ATCC 12706 (CCC B1183 )	2	30903	16	0	0	0	0	0	0	0	0	0	0	0	0	0	0	0	0	0	0	0	0	0	0	0	0	0	0	0	0	0	0	0	0	0	0	0	0	0	0	0	0	0	0	0	0	0	0
b859 AY004280 Bifidobacterium bifidum JCM1255	2	24768	17	0	0	0	0	0	0	0	0	0	0	0	0	0	0	0	0	0	0	0	0	0	0	0	0	0	0	0	0	0	0	0	0	0	0	0	0	9	0	0	0	0	0	0	0	0	0
b12639 FM863822 Ochrobactrum pseudogrignonense CCUG 30717	7	418	14	0	0	0	0	0	0	0	0	0	0	0	0	0	0	0	0	0	0	0	0	0	0	0	0	0	0	0	0	0	0	0	0	0	19	0	0	0	0	0	0	0	0	0	0	0	0
b26979 NZ_AJTS01000014 Halomonas stevensii S18214	3	119	13	0	0	0	0	0	0	0	0	0	0	0	0	0	0	0	0	0	0	0	0	0	0	0	0	0	0	0	0	0	0	0	0	0	5	0	0	0	0	0	0	0	0	0	0	0	0
b29869 NEYN01000009 Enterobacter hormaechei subsp. steigerwaltii ARLG-2980	3	338	13	0	0	0	0	0	0	0	0	0	0	0	0	0	0	0	0	0	0	0	0	0	0	0	0	0	0	0	0	0	0	0	0	0	0	0	0	0	0	0	0	0	15	0	0	0	0
b15338 NZ_ACZO01000005 Vibrio metschnikovii CIP 69.14 ATCC 700040	3	323	12	0	0	0	0	0	0	0	0	0	0	0	0	0	0	0	0	0	0	0	0	0	0	0	0	0	0	0	0	0	0	0	0	0	3	0	0	0	0	0	0	0	0	0	0	0	0
b16543 ADGP01000033 Megasphaera sp. genomosp. type_1 str. 28L	5	170	9	0	2	0	0	0	0	0	0	0	0	0	0	0	0	0	0	0	0	0	0	0	0	0	0	0	0	0	0	0	0	0	0	0	0	0	0	0	0	0	0	0	0	0	0	0	0
b15700 NC_013850 Klebsiella variicola At-22	4	698	9	0	0	0	0	0	0	0	0	0	0	0	0	399	0	0	0	0	0	0	0	0	16	0	0	0	0	0	0	0	0	0	0	0	0	0	0	0	0	0	0	0	0	0	0	0	0
b1123 AF352799 Streptococcus parasanguinis ATCC 15912	6	46	10	0	0	0	0	0	0	0	0	0	0	0	0	0	0	0	0	0	2	0	0	0	0	0	0	0	0	0	0	0	0	0	2	0	0	0	0	0	0	0	0	0	0	0	0	0	0
b29989 NZ_NIUB01000004 Pseudomonas oleovorans subsp. oleovorans DSM 1045	1	46	9	0	0	0	0	0	0	0	0	0	0	0	0	0	0	0	0	0	0	0	0	0	0	0	0	0	0	0	0	0	0	0	0	0	3	0	0	0	0	0	0	0	0	0	0	0	0
b28180 NZ_KQ959565 Clostridiales sp. KA00274	1	157	9	0	0	0	0	0	0	0	0	0	11	0	0	0	0	0	0	0	0	0	0	0	0	0	0	0	0	0	0	21	0	0	0	0	0	0	0	0	0	0	0	0	0	0	0	0	0
b6840 AY691279 Prevotella corporis ATCC 33547	3	97	8	0	0	0	0	0	0	0	0	0	3	0	0	0	0	0	0	0	0	0	0	0	0	0	0	0	0	0	55	0	0	0	0	0	0	0	0	0	0	0	0	0	0	0	0	0	0
b32838 NZ_QJVB01000003 Gardnerella swidsinskii GS 9838-1 LMG 30812	2	30	8	0	0	0	0	0	0	0	0	0	0	0	0	0	0	0	0	0	0	0	0	0	0	0	0	0	0	0	0	3	0	0	0	0	0	0	0	0	0	0	0	0	0	0	0	0	0
b19130 NZ_AFIL01000066 Propionibacterium sp. 434-HC2	3	122	6	0	0	0	0	0	0	0	0	0	0	0	0	82	0	0	0	0	2	0	0	0	0	0	0	0	0	0	0	0	0	0	0	0	0	6	0	0	0	0	0	0	0	0	0	0	0
b1257 AY044103 Shigella flexneri	4	142	6	0	0	0	0	0	0	0	0	0	0	0	0	0	0	0	62	0	0	0	0	0	0	8	0	17	0	0	0	0	0	0	0	0	0	0	0	0	0	0	0	0	0	0	0	0	0
b7330 AY837565 Enterobacter cloacae subsp. dissolvens ATCC 23373D	2	136	7	0	0	0	0	0	0	0	0	0	0	0	0	0	0	0	0	0	0	0	0	0	0	0	0	0	0	0	0	0	0	0	0	0	0	0	0	0	0	0	0	0	0	0	0	0	0
b819 AF245682 Enterococcus casseliflavus ATCC 25788	1	177	7	0	0	0	0	0	0	0	0	0	0	0	0	0	0	0	0	0	0	0	0	0	0	0	0	0	0	0	0	0	0	0	0	0	0	0	0	0	0	0	0	0	0	0	0	0	0
b27841 AVSS01000012 Pantoea dispersa EGD-AAK13	2	33	7	0	0	0	0	0	0	0	0	0	0	0	0	0	0	0	0	0	0	0	0	0	0	0	0	0	0	0	0	0	0	0	0	0	6	0	0	0	0	0	0	0	0	0	0	0	0
b17590 AB547633 Prevotella timonensis JCM 15640	3	105	7	0	0	0	0	0	0	0	0	0	0	0	0	0	0	0	0	0	0	0	0	0	0	0	0	0	0	0	0	4	0	0	0	0	0	0	0	0	0	0	0	0	0	0	0	0	0
b29528 NZ_MTCO01000022 Brevirhabdus pacifica 22DY15	1	2000	6	425	0	0	0	0	0	0	0	0	0	0	149	357	0	0	0	0	0	0	0	0	0	0	0	0	0	0	0	0	0	0	0	0	0	0	0	945	15	109	0	0	0	0	0	0	0
b28580 MPJB01000003 Klebsiella michiganensis 97_38	3	266	5	0	0	0	0	0	0	0	0	0	0	0	0	13	0	0	0	0	0	0	0	0	0	16	0	0	0	0	0	0	0	0	0	0	0	0	0	0	0	0	0	0	0	0	0	0	0
b7993 DQ302724 Streptococcus pasteurianus ATCC 43144	2	148	6	0	0	0	0	0	0	0	0	0	0	0	0	0	0	0	0	0	0	0	0	0	0	0	0	0	0	0	0	0	0	0	0	0	8	0	0	0	0	0	0	0	0	0	0	0	0
b32843 QJUV01000001 Gardnerella piotii UGent 18.01 LMG 30818	5	25	5	0	5	0	0	0	0	0	0	0	0	0	0	0	0	0	0	0	0	0	0	0	0	0	0	0	0	0	0	0	0	0	0	5	0	0	0	0	0	0	0	0	0	0	0	0	0
b284 AF240572 Bifidobacterium dentium JCM1195	2	232	5	0	0	0	0	0	0	0	0	0	0	0	0	206	0	0	0	0	0	0	0	0	0	0	5	6	0	0	0	0	0	0	0	0	0	0	0	0	0	0	0	0	6	0	0	0	0
b34976 NZ_CP030052 Bradyrhizobium guangdongense CCBAU 51649	1	282	5	4	0	0	0	0	0	0	0	0	0	0	0	40	0	0	0	0	0	0	0	0	0	0	0	0	0	0	0	0	0	0	0	0	0	131	0	93	14	0	0	0	0	0	0	0	0
b32536 QEKW01000002 Actinomycetospora cinnamomea DSM 45771	1	44	6	0	0	0	0	0	0	0	0	0	0	0	0	17	0	0	0	0	0	6	0	7	0	0	0	0	0	0	0	0	0	0	0	0	0	0	0	0	0	0	0	0	0	0	0	0	0
b29704 LYUT01000014 Enterobacter kobei ECC3047	3	86	5	0	0	0	0	0	0	0	0	0	0	0	0	0	0	0	0	0	0	0	0	0	0	0	0	0	0	0	0	0	0	0	0	0	0	0	0	0	0	0	0	0	0	0	0	0	0
b31851 NZ_PKPC01000003 Ralstonia insidiosa WCHRI065162	2	48	5	2	0	0	0	0	0	0	0	0	0	0	21	0	0	0	0	0	0	0	0	0	0	0	0	0	0	0	0	0	0	0	0	0	0	0	0	7	0	3	0	0	0	0	15	0	0
b20443 HE613569 Streptococcus macedonicus ACA-DC 198	4	620357	5	0	0	0	0	0	0	0	0	0	0	0	0	0	0	0	0	0	0	0	0	0	0	0	0	0	0	0	0	0	0	0	0	0	0	0	0	0	0	0	0	0	0	0	0	0	0
b4660 AJ586869 Lactobacillus delbrueckii subsp. bulgaricus ATCC 11842/NCC641	2	30	5	0	0	0	0	0	0	0	0	0	0	0	0	0	0	0	0	0	0	0	0	0	0	0	0	0	0	0	0	0	0	0	0	0	0	0	0	0	0	0	0	0	0	0	0	0	0
b21018 NZ_AGWP01000004 Actinomyces neuii subsp. anitratus BVS029A5	1	13	4	0	0	0	0	0	0	0	0	0	0	0	0	0	0	0	0	0	0	0	0	0	0	0	0	0	0	0	0	0	0	0	0	0	0	0	0	0	0	0	0	0	0	0	0	0	0
b3428 AY123718 Rothia mucilaginosa ATCC 25296	4	14	4	0	0	0	0	0	0	0	0	0	0	0	0	0	0	0	0	0	0	0	0	0	0	0	4	0	0	0	0	0	0	0	0	0	0	0	0	0	0	0	0	0	0	0	0	0	0
b28577 NZ_MOAA01000010 Klebsiella aerogenes eae	3	41	3	0	0	0	0	0	0	0	0	0	0	0	0	0	0	4	0	0	0	0	0	0	0	0	0	0	0	0	0	0	0	0	0	0	0	0	0	0	0	0	0	0	0	0	0	0	0
b32837 NZ_CP029984 Gardnerella leopoldii UGent 06.41 LMG 30814	1	11	3	0	0	0	0	0	0	0	0	0	0	0	0	0	0	0	0	0	0	0	0	0	0	0	0	0	0	0	0	0	0	0	0	0	0	0	0	0	0	0	0	0	0	0	0	0	0
b16589 EU306800 Aeromonas punctata CECT 838	2	76	3	0	0	0	0	0	0	0	0	0	0	0	0	0	0	0	0	0	0	0	0	0	0	0	0	0	0	0	0	0	0	0	0	0	9	0	0	0	0	0	0	0	0	0	0	0	0
b21507 ACUA01000013 Parabacteroides sp. D25	2	73	3	0	0	0	0	0	0	0	0	0	0	0	0	0	0	0	0	0	0	0	0	0	0	0	0	0	0	0	0	0	0	0	0	0	0	0	0	0	0	0	0	0	0	0	0	0	0
b272 AF210319 Bifidobacterium adolescentis JCM1275	1	28	3	0	0	0	0	0	0	0	0	0	0	0	0	0	0	0	0	0	0	0	0	0	0	0	0	0	0	0	0	0	0	0	0	0	0	0	0	0	0	0	0	0	0	0	0	0	0
b29592 MPYJ03000039 Raoultella planticola 1175_2058	1	355	2	0	0	0	0	0	0	0	0	0	0	0	0	352	0	0	0	0	0	0	0	0	0	0	0	0	0	0	0	0	0	0	0	0	0	0	0	0	0	0	0	0	3	0	0	0	0
b30541 NZ_NNRN01000053 Ochrobactrum lupini LUP21	1	20	3	0	0	0	0	0	0	0	0	0	0	0	0	0	0	0	0	0	0	0	0	0	0	0	0	0	0	0	0	0	0	0	0	0	0	0	0	0	0	0	0	0	0	0	0	0	0
b865 AY004274 Bifidobacterium pseudocatenulatum JCM1200	1	17	3	0	0	0	0	0	0	0	0	0	0	0	0	0	0	0	0	0	0	5	0	0	0	0	0	4	0	0	0	0	0	0	0	0	0	0	0	0	0	0	0	0	0	0	0	0	0
b30315 NZ_FZQI01000005 Stenotrophomonas sp. CC120222-04	3	70	3	0	0	0	0	0	0	0	0	0	0	0	0	0	0	0	0	0	0	0	0	0	0	0	0	0	0	0	0	0	0	0	0	0	0	0	0	0	0	0	0	0	0	0	0	0	0
b34796 NZ_LS999944 Lachnoclostridium pacaense Marseille-P3100	2	4	2	0	0	0	0	0	0	0	0	0	0	0	0	0	0	0	0	0	0	0	0	0	0	0	0	0	0	0	0	0	0	0	0	0	0	0	0	0	0	0	0	2	0	0	0	0	0
b508 AY263148 Pantoea stewartii subsp. stewartii NCPPB2295	1	29	3	0	0	0	0	0	0	0	0	0	0	0	0	0	0	0	0	0	0	0	0	0	0	0	0	0	0	0	0	0	0	0	0	0	0	0	0	0	0	0	0	0	0	0	0	0	0
b413 AB008148 Klebsiella planticola JCM7251	2	16	2	0	0	0	0	0	0	0	0	0	0	0	0	0	0	0	0	0	0	0	0	0	0	0	0	0	0	0	0	0	0	0	0	0	0	0	0	0	0	0	0	0	0	0	0	0	0
b29331 NZ_AGDG01000040 Bacteroides faecis MAJ27	1	6	2	0	0	0	0	0	0	0	0	0	0	0	0	0	0	0	0	0	0	0	0	0	0	0	0	0	0	0	0	0	0	0	0	0	0	0	0	0	0	0	0	0	0	0	0	0	0
b7668 DQ099905 Brachyspira hyodysenteriae ATCC 27164	1	755	2	0	0	0	0	0	0	0	0	0	0	0	0	0	0	0	0	0	0	0	0	0	0	0	0	0	0	0	0	0	0	0	0	0	0	0	0	0	0	0	0	0	0	0	0	0	0
b31614 PKJW01000003 Leclercia adecarboxylata UMB0660	1	21	2	0	0	0	0	0	0	0	0	0	0	0	0	0	0	0	0	0	0	0	0	0	0	0	8	0	0	0	0	0	0	0	0	0	0	0	0	0	0	0	0	0	13	0	0	0	0
b20350 BAFF01000002 Escherichia hermannii NBRC 105704	1	18	2	0	0	0	0	0	0	0	0	0	0	0	0	0	0	0	0	0	0	0	0	0	0	0	0	0	0	0	0	0	0	0	0	0	0	0	0	0	0	0	0	0	0	0	0	0	0
b19056 AFHR01000034 Enterobacter hormaechei ATCC 49162	3	635	2	0	0	0	0	0	0	0	0	0	0	0	0	0	0	0	0	0	0	0	0	0	0	0	0	0	0	0	0	0	0	0	0	0	0	0	0	0	0	0	0	0	0	631	0	0	0
b33645 UGGL01000002 Pseudescherichia vulneris NCTC12130	1	36	2	0	0	0	0	0	0	0	0	0	0	0	0	0	0	0	0	0	0	0	0	0	0	0	0	0	0	0	0	0	0	0	0	0	0	0	0	0	0	0	0	0	0	0	0	0	0
b825 AF245667 Enterococcus gallinarum ATCC 49573	2	14	2	0	11	0	0	0	0	0	0	0	0	0	0	0	0	0	0	0	0	0	0	0	0	0	0	0	0	0	0	0	0	0	0	0	0	3	0	0	0	0	0	0	0	0	0	0	0
b431 X68263 Agrobacterium tumefaciens C58	1	5	2	0	0	0	0	0	0	0	0	0	0	0	0	0	0	0	0	0	0	0	0	0	0	0	0	0	0	0	0	0	0	0	0	0	2	0	0	0	0	0	0	0	0	0	0	0	0
b19219 AFOF01000007 Bradyrhizobiaceae bacterium SG-6C	1	43	2	0	0	0	0	0	0	0	0	0	0	0	0	0	0	0	0	0	0	0	0	0	0	0	0	0	0	0	0	0	0	0	0	0	0	0	0	0	0	0	0	0	0	0	4	0	0
b19375 HE573896 Lactobacillus taiwanensis CIP 110030	2	8	2	0	0	0	0	0	0	0	0	0	0	0	0	0	0	0	0	0	0	0	0	0	0	0	0	0	0	0	0	0	0	0	0	0	0	0	0	0	0	0	0	0	0	0	0	0	0
b19611 AGAY01000002 Neisseria shayeganii 871 DSM 22246	2	26	2	0	0	0	0	0	0	0	0	0	0	0	0	0	0	0	0	0	0	0	0	0	0	0	0	0	0	0	0	0	0	0	0	0	0	0	0	0	0	0	0	0	0	0	0	0	0
b19478 NZ_AEUX01000013 Streptococcus ictaluri 707-05 ATCC BAA-1300	2	18	2	0	0	0	0	0	0	0	0	0	0	0	0	0	0	0	0	0	0	0	0	0	0	0	0	0	0	0	0	0	0	0	0	0	0	0	0	0	0	0	0	0	0	0	0	0	0
b32932 NZ_QJJI01000003 Grimontella sp. AG753	1	2	1	0	0	0	0	0	0	0	0	0	0	0	0	0	0	0	0	0	0	0	0	0	0	0	0	2	0	0	0	0	0	0	0	0	0	0	0	0	0	0	0	0	0	0	0	0	0
b3375 AY123708 Citrobacter freundii ATCC 8090	1	9	1	0	0	0	0	0	0	0	0	0	0	0	0	0	0	0	0	0	0	0	0	0	0	0	0	0	0	0	0	0	0	0	0	0	0	0	0	0	0	0	0	0	0	0	0	0	0
b10644 ABCC02000057 Clostridium bolteae ATCC BAA-613	1	164	1	0	0	0	0	0	0	0	0	0	0	0	0	0	0	0	0	0	0	0	0	0	0	0	0	0	0	0	0	0	0	0	0	0	0	0	0	0	0	0	0	0	0	0	0	0	0
b10774 CP001071 Akkermansia muciniphila ATCC BAA-835	1	9	1	0	0	0	0	0	0	0	0	0	0	0	0	0	0	0	0	0	0	0	0	0	0	0	0	0	0	0	0	0	0	0	0	0	0	0	0	0	0	0	0	0	0	0	0	0	0
b3448 AY123710 Veillonella dispar ATCC 17748	1	75	1	0	0	0	0	0	0	0	0	0	0	0	0	0	0	0	0	0	0	0	0	0	0	0	0	0	0	0	0	0	0	0	0	0	0	0	0	0	0	0	0	0	0	0	0	0	0
b30253 AB491759 Bifidobacterium kashiwanohense HM2-2 DSM 21854	1	40	1	0	0	0	0	0	0	0	0	0	0	0	0	0	0	0	0	0	0	0	0	0	0	0	0	0	0	0	0	0	0	0	0	0	0	0	0	0	0	0	0	0	0	0	0	0	0
b33824 QVEK01000003 Citrobacter gillenii MBT-C3	1	2	1	0	0	0	0	0	0	0	0	0	0	0	0	0	0	0	0	0	0	0	0	0	0	0	0	0	0	0	0	0	0	0	0	0	0	0	0	0	0	0	0	0	0	0	0	0	0
b6839 AY691278 Prevotella buccalis ATCC 35310	1	6	1	0	0	0	0	0	0	0	0	0	0	0	0	0	0	0	0	0	0	0	0	0	0	0	0	0	0	0	0	0	0	0	0	0	0	0	0	0	0	0	0	0	0	0	0	0	0
b35455 SDGL01000006 Lactobacillus mulieris c10Ua161M	1	6	1	0	0	0	0	0	0	0	0	0	0	0	0	0	0	0	0	0	0	0	0	0	0	0	0	0	0	0	0	0	0	0	0	0	0	0	0	0	0	0	0	0	0	0	0	0	0
b33051 QLTS01000009 Phascolarctobacterium faecium DSM 14760	1	5	1	0	0	0	0	0	0	0	0	0	0	0	0	5	0	0	0	0	0	0	0	0	0	0	0	0	0	0	0	0	0	0	0	0	0	0	0	0	0	0	0	0	0	0	0	0	0
b20205 AGCL01000005 Yokenella regensburgei ATCC 43003	0	9	1	0	0	0	0	0	0	0	0	0	0	0	0	0	0	0	0	0	0	0	0	0	0	0	0	0	0	0	0	0	0	0	0	0	9	0	0	0	0	0	0	0	0	0	0	0	0
b1030 AF440238 Bacteroides vulgatus ATCC 8482	1	5	1	0	0	0	0	0	0	0	0	0	0	0	0	0	0	0	0	0	0	0	0	0	0	0	0	0	0	0	0	0	0	0	0	0	0	0	0	0	0	0	0	0	0	0	0	0	0
b412 AB008147 Klebsiella oxytoca JCM1665	1	125	1	0	0	0	0	0	0	0	0	0	0	0	0	0	0	0	0	0	0	0	0	0	0	0	0	0	0	0	0	0	0	0	0	0	0	0	0	0	0	0	0	0	0	0	0	0	0
b33363 CP030257 Malassezia restricta KCTC 27527	1	11	1	0	0	0	0	0	0	0	0	0	0	0	0	0	0	0	0	0	0	0	0	0	0	0	0	0	0	0	11	0	0	0	0	0	0	0	0	0	0	0	0	0	0	0	0	0	0
b19706 NZ_AGBA01000013 Propionibacterium avidum ATCC 25577	1	121	1	0	0	0	0	0	0	0	0	0	0	0	0	0	0	0	0	0	0	0	0	0	0	0	0	0	0	0	0	0	0	0	0	0	0	0	0	0	0	0	0	0	0	0	0	0	0
b17632 AB547591 Prevotella amnii JCM 14753	1	0	0	0	0	0	0	0	0	0	0	0	0	0	0	0	0	0	0	0	0	0	0	0	0	0	0	0	0	0	0	0	0	0	0	0	0	0	0	0	0	0	0	0	0	0	0	0	0
b31847 PPDD01000002 Veillonella infantium T11011-4 ATCC TSD-88	1	2	1	0	0	0	0	0	0	0	0	0	0	0	0	0	0	0	0	0	0	0	0	0	0	0	0	0	0	0	0	0	0	0	0	0	0	0	0	0	0	0	0	0	0	0	0	0	0
b32652 NZ_PYTY01000026 Kluyvera sp. Nf5	1	2	1	0	0	0	0	0	0	0	0	0	0	0	0	0	0	0	0	0	0	0	0	0	0	0	0	0	0	0	0	0	0	0	0	0	0	0	0	0	0	0	0	0	0	0	0	0	0
b21786 NZ_ADER01000020 Gardnerella vaginalis 1400E (Genome sp. 2)	2	0	0	0	0	0	0	0	0	0	0	0	0	0	0	0	0	0	0	0	0	0	0	0	0	0	0	0	0	0	0	0	0	0	0	0	0	0	0	0	0	0	0	0	0	0	0	0	0
b17655 AB547552 Bacteroides coagulans JCM 12528	1	3	1	0	0	0	0	0	0	0	0	0	0	0	0	0	0	0	0	0	0	0	0	0	0	0	0	0	0	0	0	0	0	0	0	0	0	0	0	0	0	0	0	0	0	0	0	0	0
b29167 NZ_FKLR01000016 Klebsiella quasipneumoniae subsp. Similipneumoniae	1	2	1	0	0	0	0	0	0	0	0	0	0	0	0	0	0	0	0	0	0	0	0	0	0	0	0	0	0	0	0	0	0	0	0	0	0	0	0	0	0	0	0	0	0	0	0	0	0
b3423 AY123662 Pseudomonas pseudoalcaligenes subsp. pseudoalcaligenes ATCC 17440	1	0	0	0	0	0	0	0	0	0	0	0	0	0	0	0	0	0	0	0	0	0	0	0	0	0	0	0	0	0	0	0	0	0	0	0	0	0	0	0	0	0	0	0	0	0	0	0	0
b14482 NZ_ACVP01000037 Corynebacterium tuberculostearicum SK141	1	2	1	0	0	0	0	0	0	0	0	0	0	0	0	0	0	0	0	0	0	0	0	0	0	0	0	0	0	0	0	0	0	0	0	0	0	0	0	0	0	0	0	0	0	0	0	0	0
b7840 AF429673 Lactobacillus sp. ATCC 4005	0	3	1	0	0	0	0	0	0	0	0	0	0	0	0	0	0	0	0	0	0	0	0	0	0	0	0	0	0	0	0	0	0	0	0	0	0	0	0	0	0	0	0	0	0	0	0	0	0
b33926 NZ_AP018549 Lactobacillus paragasseri JCM 5343	1	2	1	0	0	0	0	0	0	0	0	0	0	0	0	0	0	0	0	0	0	0	0	0	0	0	0	0	0	0	0	0	2	0	0	0	0	0	0	0	0	0	0	0	0	0	0	0	0
b31584 NZ_MUFP01000020 Salinivibrio proteolyticus DSM 19052	1	2	1	0	0	0	0	0	0	0	0	0	0	0	0	0	0	0	0	0	0	0	0	0	0	0	0	0	0	0	0	0	0	0	0	0	0	0	0	0	0	0	0	0	0	0	0	0	0
b13661 ACGD01000005 Corynebacterium accolens ATCC 49725	1	31	1	0	0	0	0	0	0	0	0	0	0	0	0	0	0	0	0	0	0	0	0	0	0	0	0	0	0	0	0	0	0	0	0	0	0	0	0	0	0	0	0	0	0	31	0	0	0
b21700 AGWX01000004 Afipia broomeae ATCC 49717	1	80	1	0	0	80	0	0	0	0	0	0	0	0	0	0	0	0	0	0	0	0	0	0	0	0	0	0	0	0	0	0	0	0	0	0	0	0	0	0	0	0	0	0	0	0	0	0	0
b32325 QAYE01000006 Sphingomonas faeni MA-olki	1	3	1	0	0	0	0	0	0	0	0	0	0	0	0	0	0	0	0	0	0	0	0	0	0	0	0	0	0	0	0	0	0	0	0	0	0	0	0	0	0	0	0	0	0	0	0	0	0
b1211 AY004272 Bifidobacterium catenulatum JCM1194	1	4	1	0	0	0	0	0	0	0	0	0	0	0	0	0	0	0	0	0	0	0	0	0	0	0	0	0	0	0	0	0	0	0	0	0	0	0	0	0	0	0	0	0	0	0	0	0	0
b33058 QLTA01000053 Acidovorax anthurii CFPB 3232 DSM 16745	1	6	1	0	0	0	0	0	0	0	0	0	0	0	0	0	0	0	0	0	0	0	0	0	0	0	0	0	0	0	0	0	0	0	0	0	0	0	0	0	0	0	0	0	0	0	0	0	0
b34543 NZ_RKSR01000005 Stenotrophomonas indicatrix RS7	1	4	1	0	0	0	0	0	0	0	0	0	0	0	0	0	0	0	0	0	0	0	0	0	0	0	0	0	0	0	0	0	0	0	0	0	0	0	0	0	0	0	0	0	0	0	0	0	0
b26395 NZ_AJJQ01000041 Rothia aeria F0474	1	0	0	0	0	0	0	0	0	0	0	0	0	0	0	0	0	0	0	0	0	0	0	0	0	0	0	0	0	0	0	0	0	0	0	0	0	0	0	0	0	0	0	0	0	0	0	0	0
b3170 AF481102 Tremblaya princeps	1	70	1	0	0	0	0	0	0	0	0	0	0	0	0	0	0	0	0	0	0	0	0	0	0	0	0	0	0	0	0	0	0	0	0	0	0	0	0	0	0	0	70	0	0	0	0	0	0
b28668 NZ_FTMY01000008 Pseudacidovorax sp. RU35E	1	6	1	0	0	0	0	0	0	0	0	0	0	0	0	0	0	0	0	0	0	0	0	0	0	0	0	0	0	0	0	0	0	0	0	0	0	0	0	0	0	0	0	0	0	0	0	0	0
b29981 NIFJ01000051 Pseudomonas poae PpR24	1	18	1	0	0	0	0	0	0	0	0	0	0	0	0	0	0	0	0	0	0	0	0	0	0	0	0	0	0	0	0	0	0	0	0	0	0	0	0	0	0	0	0	0	0	18	0	0	0
b13669 NZ_ABWL01000006 Citrobacter youngae ATCC 29220	1	4	1	0	0	0	0	0	0	0	0	0	0	0	0	0	0	0	0	0	0	0	0	0	0	0	0	0	0	0	0	0	0	0	0	0	0	0	0	0	0	0	0	0	0	0	0	0	0
b283 AF240571 Bifidobacterium ruminantium JCM8222	1	2	1	0	0	0	0	0	0	0	0	0	0	0	0	0	0	0	0	0	0	0	0	0	0	0	0	0	0	0	0	0	0	0	0	0	0	0	0	0	0	0	0	0	0	0	0	0	0
b29978 NIOG01000003 Roseateles terrae CCUG 52222	1	17	1	0	0	0	0	0	0	0	0	0	0	0	0	0	0	0	0	0	0	0	0	0	0	0	0	0	0	0	0	0	0	0	0	0	0	0	0	0	0	0	0	0	0	0	0	0	0
b30508 NZ_MWUE01000007 Pantoea latae AS1	1	3	1	0	0	0	0	0	0	0	0	0	0	0	0	0	0	0	0	0	0	0	0	0	0	0	0	0	0	0	0	0	0	0	0	0	0	0	0	0	0	0	0	0	0	0	0	0	0
b26986 NZ_HE998591 Corynebacterium timonense 5401744	1	28	1	0	0	0	0	0	0	0	0	0	0	0	0	28	0	0	0	0	0	0	0	0	0	0	0	0	0	0	0	0	0	0	0	0	0	0	0	0	0	0	0	0	0	0	0	0	0
b26634 NC_021175 Streptococcus oligofermentans AS 1.3089 LMG 22279	1	14	1	0	0	0	0	0	0	0	0	0	0	0	0	0	14	0	0	0	0	0	0	0	0	0	0	0	0	0	0	0	0	0	0	0	0	0	0	0	0	0	0	0	0	0	0	0	0
b18282 GU327740 Yersinia entomophaga MH96	1	82	1	0	0	0	0	0	0	0	0	0	0	0	0	0	0	0	0	0	0	0	82	0	0	0	0	0	0	0	0	0	0	0	0	0	0	0	0	0	0	0	0	0	0	0	0	0	0
b31756 NZ_PNRE01000086 Halomonas heilongjiangensis DSM 26881	1	6	1	0	0	0	0	0	0	0	0	0	0	0	0	0	0	0	0	0	0	0	0	0	0	0	0	0	0	0	0	0	0	0	0	0	0	0	0	0	0	0	0	0	0	0	0	0	0
b16934 NC_014217 Starkeya novella DSM 506	1	8	1	0	0	0	0	0	0	0	0	0	0	0	0	0	0	0	0	0	0	0	0	0	0	0	0	0	0	0	0	0	0	0	0	0	0	0	0	0	0	0	0	0	0	0	0	0	0
b32793 NZ_PZYY01000005 Nocardioides terrigena KCTC 19217	1	19	1	0	0	19	0	0	0	0	0	0	0	0	0	0	0	0	0	0	0	0	0	0	0	0	0	0	0	0	0	0	0	0	0	0	0	0	0	0	0	0	0	0	0	0	0	0	0
b34254 RBIU01000001 Sphingomonas elodea 18a	1	175	1	0	0	0	0	0	0	0	0	0	0	0	0	0	0	0	0	0	0	0	0	0	0	0	0	0	0	0	0	0	0	0	0	0	0	175	0	0	0	0	0	0	0	0	0	0	0
b18141 GG697347 Glomerella graminicola M1.001	1	3	1	0	0	0	0	0	0	0	0	0	0	0	0	3	0	0	0	0	0	0	0	0	0	0	0	0	0	0	0	0	0	0	0	0	0	0	0	0	0	0	0	0	0	0	0	0	0
b30246 NZ_FORF01000019 Aquamicrobium aerolatum DSM 21857	1	0	0	0	0	0	0	0	0	0	0	0	0	0	0	0	0	0	0	0	0	0	0	0	0	0	0	0	0	0	0	0	0	0	0	0	0	0	0	0	0	0	0	0	0	0	0	0	0
b31293 NZ_PEOG01000022 Mitsuaria sp. HWN-4	1	0	0	0	0	0	0	0	0	0	0	0	0	0	0	0	0	0	0	0	0	0	0	0	0	0	0	0	0	0	0	0	0	0	0	0	0	0	0	0	0	0	0	0	0	0	0	0	0
b30687 NZ_NTHN01000012 Yangia sp. SAOS 153D KCTC 52280	1	14	1	0	0	0	0	0	0	0	0	0	0	0	0	14	0	0	0	0	0	0	0	0	0	0	0	0	0	0	0	0	0	0	0	0	0	0	0	0	0	0	0	0	0	0	0	0	0
b28375 AZSJ01000003 Afipia sp. P52-10	1	0	0	0	0	0	0	0	0	0	0	0	0	0	0	0	0	0	0	0	0	0	0	0	0	0	0	0	0	0	0	0	0	0	0	0	0	0	0	0	0	0	0	0	0	0	0	0	0
b34343 LC388670 Sutterella stercoricanis JCM 32441	1	4	1	0	0	0	0	0	0	0	0	0	0	0	0	0	0	0	0	0	0	0	0	0	0	0	0	0	0	0	0	0	4	0	0	0	0	0	0	0	0	0	0	0	0	0	0	0	0
b33204 NZ_QGTJ01000004 Plasticicumulans acidivorans DSM 23606	1	2	1	0	0	0	0	0	0	0	0	0	0	0	0	0	0	0	0	0	0	0	0	0	0	0	0	0	0	0	0	0	0	0	0	0	0	0	0	0	0	0	0	0	0	0	0	0	0
b27025 NZ_ANAM01000008 Salinicoccus carnicancri Crm	1	201	1	0	0	0	0	0	0	0	0	0	0	0	0	0	0	0	0	0	0	0	0	0	0	0	0	0	0	0	0	0	0	0	0	0	0	0	0	0	0	0	0	0	0	0	0	0	0
b30559 NZ_NPGE01000002 Kocuria varians 80	1	0	0	0	0	0	0	0	0	0	0	0	0	0	0	0	0	0	0	0	0	0	0	0	0	0	0	0	0	0	0	0	0	0	0	0	0	0	0	0	0	0	0	0	0	0	0	0	0
b33201 NZ_QGTR01000002 Hoeflea marina DSM 16791	1	5	1	0	0	0	0	0	0	0	0	0	0	0	0	0	0	0	0	0	0	0	0	0	0	0	0	0	0	0	0	0	0	0	0	0	0	0	0	0	0	0	0	0	0	0	0	0	0
b1442 AF441379 Bacillus coagulans CECT12	1	0	0	0	0	0	0	0	0	0	0	0	0	0	0	0	0	0	0	0	0	0	0	0	0	0	0	0	0	0	0	0	0	0	0	0	0	0	0	0	0	0	0	0	0	0	0	0	0
b35149 NZ_SNYW01000008 Dongia mobilis CGMCC 1.7660	1	9	1	0	0	0	0	0	0	0	0	0	0	0	0	0	0	0	0	0	0	0	0	0	0	0	0	0	0	0	0	0	0	0	0	0	0	0	0	0	0	0	0	0	0	0	0	0	0
b30953 NZ_CP023992 Streptomyces malaysiensis DSM4137	1	3	1	0	0	0	0	0	0	0	0	0	0	0	0	0	0	0	0	0	0	0	0	0	0	0	0	0	0	0	0	0	0	0	0	0	0	0	0	0	0	0	0	0	0	0	0	0	0
b32035 NZ_PSNX01000015 Zhizhongheella caldifontis BCRC 80649	1	79	1	0	0	0	0	0	0	0	0	0	0	0	0	0	0	0	0	0	0	0	0	0	0	0	0	0	0	0	0	0	0	0	0	0	0	0	0	0	0	0	0	0	0	0	0	0	0
TOTALS	310	2272175	2	431	38	99	61	310	114	4	59	1	74	26	175	2119	14	7	99	55	116	112	86	10	25	41	406	156	7	178	270	39	6	57	2	71	74	324	1	1057	32	126	91	5	214	680	19	1	13
	SUM	SUM	MEDIAN	SUM
[truncated: 161 more columns]

## Sheet: metadata_vag
id	pair	birthMode	abxExposure
MLP-0001-VS1	P1	Vaginal	0
MLP-0005-VS1	P2	C/S emergency	1
MLP-0009-VS1	P3	Vaginal	0
MLP-0013-VS1	P4	C/S emergency	1
MLP-0017-VS1	P5	Vaginal	0
MLP-0021-VS1	P6	Vaginal	1
MLP-0025-VS1	P7	C/S elective	1
MLP-0029-VS1	P8	C/S emergency	1
MLP-0033-VS1	P9	C/S emergency	1
MLP-0036-VS1	P10	Vaginal	1
MLP-0040-VS1	P11	Vaginal	0
MLP-0044-VS1	P12	C/S elective	1
MLP-0048-VS1	P13	C/S elective	1
MLP-0052-VS1	P14	Vaginal	0
MLP-0056-VS1	P15	C/S emergency	1
MLP-0057-VS1	P16	C/S elective	1
MLP-0061-VS1	P17	C/S emergency	1
MLP-0065-VS1	P18	C/S elective	1
MLP-0072-VS1	P19	C/S elective	1
MLP-0076-VS1	P20	C/S elective	1
MLP-0080-VS1	P21	C/S elective	1
MLP-0082-VS1	P22	C/S elective	1
MLP-0086-VS1	P23	C/S elective	1
MLP-0089-VS1	P24	C/S elective	1
MLP-0093-VS1	P25	Vaginal	0
MLP-0097-VS1	P26	C/S elective	1
MLP-0101-VS1	P27	C/S elective	1
MLP-0105-VS1	P28	C/S elective	1
MLP-0109-VS1	P29	C/S elective	1
MLP-0112-VS1	P30	C/S elective	1
MLP-0116-VS1	P31	C/S elective	1
MLP-0119-VS1	P32	C/S emergency	1
MLP-0120-VS1	P33	C/S elective	1
MLP-0124-VS1	P34	C/S elective	1
MLP-0128-VS1	P35	Vaginal	0
MLP-0132-VS1	P36	C/S elective	1
MLP-0135-VS1	P37	C/S elective	1
MLP-0137-VS1	P38	C/S elective	1
MLP-0140-VS1	P39	Vaginal	0
MLP-0144-VS1	P40	C/S elective	1
MLP-0147-VS1	P41	Vaginal	0
MLP-0151-VS1	P42	C/S elective	1
MLP-0155-VS1	P43	Vaginal	0
MLP-0159-VS1	P44	C/S emergency	1
MLP-0163-VS1	P45	C/S elective	1
MLP-0167-VS1	P46	C/S elective	1
MLP-0171-VS1	P47	Vaginal	0
MLP-0175-VS1	P48	C/S emergency	1
MLP-0178-VS1	P49	Vaginal	0
MLP-0182-VS1	P50	C/S emergency	1
MLP-0186-VS1	P51	Vaginal	0
MLP-0190-VS1	P52	Vaginal	0
MLP-0194-VS1	P53	C/S emergency	1
MLP-0198-VS1	P54	Vaginal	0
MLP-0202-VS1	P55	C/S emergency	1
MLP-0206-VS1	P56	C/S emergency	1
MLP-0210-VS1	P57	Vaginal	1
MLP-0214-VS1	P58	C/S emergency	1
MLP-0218-VS1	P59	C/S emergency	1
MLP-0222-VS1	P60	C/S elective	1
MLP-0226-VS1	P61	Vaginal	1
MLP-0230-VS1	P62	Vaginal	0
MLP-0234-VS1	P63	Vaginal	0
MLP-0238-VS1	P64	Vaginal	0
MLP-0242-VS1	P65	Vaginal	1
MLP-0246-VS1	P66	C/S emergency	1
MLP-0250-VS1	P67	Vaginal	1
MLP-0253-VS1	P68	C/S emergency	1
MLP-0257-VS1	P69	Vaginal	0
MLP-0261-VS1	P70	Vaginal	0
MLP-0264-VS1	P71	C/S emergency	1
MLP-0268-VS1	P72	C/S emergency	1
MLP-0272-VS1	P73	C/S emergency	1
MLP-0276-VS1	P74	C/S emergency	1
MLP-0280-VS1	P75	Vaginal	0
MLP-0284-VS1	P76	Vaginal	0
MLP-0288-VS1	P77	Vaginal	1
MLP-0292-VS1	P78	Vaginal	0
MLP-0296-VS1	P79	Vaginal	0
MLP-0301-VS1	P80	Vaginal	0
MLP-0305-VS1	P81	Vaginal	0
MLP-0307-VS1	P82	Vaginal	1
MLP-0311-VS1	P83	C/S emergency	1
MLP-0315-VS1	P84	C/S elective	1
MLP-0317-VS1	P85	Vaginal	0
MLP-0321-VS1	P86	C/S elective	1
MLP-0325-VS1	P87	C/S elective	1
MLP-0329-VS1	P88	C/S elective	1
MLP-0333-VS1	P89	C/S elective	1
MLP-0337-VS1	P90	C/S emergency	1
MLP-0341-VS1	P91	Vaginal	1
MLP-0344-VS1	P92	C/S elective	1
MLP-0348-VS1	P93	Vaginal	0
MLP-0351-VS1	P94	C/S elective	1
MLP-0355-VS1	P95	C/S elective	1
MLP-0359-VS1	P96	C/S elective	1
MLP-0363-VS1	P97	Vaginal	0
MLP-0365-VS1	P98	C/S elective	1
MLP-0369-VS1	P100	C/S emergency	1
MLP-0373-VS1	P101	Vaginal	0
MLP-0376-VS1	P102	C/S elective	1
MLP-0380-VS1	P103	C/S elective	1
MLP-0384-VS1	P104	Vaginal	0
MLP-0387-VS1	P105	Vaginal	1
MLP-0389-VS1	P106	Vaginal	0
MLP-0393-VS1	P107	Vaginal	0
MLP-0397-VS1	P108	Vaginal	0
MLP-0401-VS1	P110	Vaginal	1
MLP-0404-VS1	P111	Vaginal	0
MLP-0408-VS1	P113	Vaginal	0
MLP-0411-VS1	P114	Vaginal	0
MLP-0415-VS1	P116	Vaginal	1
MLP-0417-VS1	P117	C/S elective	1
MLP-0420-VS1	P118	C/S elective	1
MLP-0422-VS1	P119	C/S elective	1
MLP-0426-VS1	P120	C/S elective	1
MLP-0430-VS1	P123	Vaginal	0
MLP-0434-VS1	P124	Vaginal	0
MLP-0438-VS1	P125	C/S elective	1
MLP-0442-VS1	P126	C/S elective	1
MLP-0446-VS1	P128	C/S elective	1
MLP-0450-VS1	P129	C/S elective	1
MLP-0454-VS1	P130	C/S elective	1
MLP-0458-VS1	P131	C/S elective	1
MLP-0462-VS1	P132	C/S elective	1
MLP-0466-VS1	P138	Vaginal	0
MLP-0470-VS1	P139	Vaginal	0
MLP-0474-VS1	P140	Vaginal	1
MLP-0478-VS1	P141	C/S emergency	1
MLP-0482-VS1	P142	Vaginal	0
MLP-0486-VS1	P143	C/S emergency	1
MLP-0490-VS1	P144	C/S emergency	1
MLP-0494-VS1	P145	Vaginal	0
MLP-0498-VS1	P146	Vaginal	0
MLP-0502-VS1	P147	C/S emergency	1
MLP-0505-VS1	P148	C/S emergency	1
MLP-0509-VS1	P149	Vaginal	0
MLP-0513-VS1	P150	C/S emergency	1
MLP-0516-VS1	P151	C/S emergency	1
MLP-0520-VS1	P152	Vaginal	0
MLP-0524-VS1	P153	C/S emergency	1
MLP-0528-VS1	P180	C/S elective	1
MLP-0532-VS1	P181	C/S elective	1
MLP-0535-VS1	P182	C/S elective	1
MLP-0584-VS1	P99	C/S emergency	1
MLP-0589-VS1	P109	Vaginal	0
MLP-0593-VS1	P112	C/S emergency	1
MLP-0597-VS1	P115	Vaginal	0
MLP-0601-VS1	P121	Vaginal	0
MLP-0605-VS1	P122	Vaginal	0
MLP-0609-VS1	P127	Vaginal	1
MLP-0613-VS1	P133	Vaginal	1
MLP-0617-VS1	P134	Vaginal	1
MLP-0621-VS1	P135	C/S elective	1
MLP-0628-VS1	P136	Vaginal	0
MLP-0632-VS1	P137	C/S emergency	1
MLP-0636-VS1	P154	Vaginal	0
MLP-0640-VS1	P155	C/S emergency	1
MLP-0643-VS1	P156	Vaginal	1
MLP-0647-VS1	P157	Vaginal	0
MLP-0651-VS1	P158	C/S emergency	1
MLP-0655-VS1	P159	C/S emergency	1
MLP-0659-VS1	P160	Vaginal	0
MLP-0662-VS1	P161	C/S elective	1
MLP-0666-VS1	P162	Vaginal	1
MLP-0670-VS1	P163	Vaginal	0
MLP-0674-VS1	P164	Vaginal	0
MLP-0678-VS1	P165	C/S emergency	1
MLP-0682-VS1	P166	Vaginal	0
MLP-0686-VS1	P167	Vaginal	0
MLP-0690-VS1	P168	Vaginal	1
MLP-0694-VS1	P169	Vaginal	0
MLP-0698-VS1	P170	C/S emergency	1
MLP-0702-VS1	P171	C/S emergency	1
MLP-0706-VS1	P172	C/S emergency	1
MLP-0709-VS1	P173	Vaginal	1
MLP-0712-VS1	P174	C/S emergency	1
MLP-0718-VS1	P176	Vaginal	0
MLP-0722-VS1	P177	C/S emergency	1
MLP-0726-VS1	P178	C/S emergency	1
MLP-0730-VS1	P179	C/S emergency	1
MLP-0734-VS1	P183	C/S elective	1
MLP-0737-VS1	P184	C/S elective	1
MLP-0740-VS1	P185	C/S elective	1
MLP-0744-VS1	P186	C/S elective	1
MLP-0748-VS1	P187	C/S elective	1
MLP-0752-VS1	P188	C/S elective	1
MLP-0756-VS1	P189	C/S elective	1
MLP-0760-VS1	P190	C/S elective	1
MLP-0764-VS1	P191	C/S elective	1
MLP-0768-VS1	P192	C/S elective	1
MLP-0772-VS1	P193	C/S elective	1
MLP-0776-VS1	P194	C/S elective	1
MLP-0779-VS1	P195	C/S elective	1
MLP-0783-VS1	P196	C/S elective	1
MLP-0787-VS1	P197	C/S elective	1
MLP-0791-VS1	P198	C/S elective	1
MLP-0795-VS1	P199	C/S elective	1
MLP-0799-VS1	P200	C/S elective	1
MLP-0803-VS1	P201	C/S elective	1
MLP-0807-VS1	P202	C/S elective	1
MLP-0811-VS1	P203	C/S elective	1
MLP-0815-VS1	P204	C/S elective	1
MLP-0819-VS1	P205	C/S elective	1
MLP-0823-VS1	P206	C/S elective	1
MLP-0826-VS1	P207	C/S elective	1
MLP-0829-VS1	P208	C/S elective	1
MLP-0832-VS1	P209	C/S elective	1
MLP-0836-VS1	P210	C/S elective	1
MLP-0840-VS1	P212	C/S elective	1
MLP-0844-VS1	P213	C/S elective	1
MLP-0848-VS1	P214	C/S elective	1
MLP-0852-VS1	P215	C/S elective	1
MLP-0856-VS1	P216	C/S elective	1
MLP-0860-VS1	P217	C/S elective	1
MLP-0864-VS1	P218	C/S elective	1
MLP-0868-VS1	P219	C/S elective	1
MLP-0872-VS1	P220	C/S elective	1
MLP-0876-VS1	P223	C/S elective	1
MLP-0880-VS1	P228	C/S elective	1
MLP-0884-VS1	P326	C/S elective	1
MLP-0888-VS1	P327	C/S emergency	1
MLP-0891-VS1	P328	Vaginal	0
MLP-0895-VS1	P329	Vaginal	1
MLP-0899-VS1	P330	Vaginal	0
MLP-0903-VS1	P331	C/S emergency	1
MLP-0907-VS1	P332	Vaginal	1
MLP-0911-VS1	P333	Vaginal	0
MLP-0915-VS1	P334	C/S emergency	1
MLP-0919-VS1	P335	C/S emergency	1
MLP-0923-VS1	P336	Vaginal	0
MLP-0927-VS1	P337	C/S emergency	1
MLP-0931-VS1	P338	C/S elective	1
MLP-0935-VS1	P339	Vaginal	0
MLP-0939-VS1	P340	C/S emergency	1
MLP-0943-VS1	P341	Vaginal	0
MLP-0947-VS1	P344	Vaginal	0
MLP-0950-VS1	P345	C/S emergency	1
MLP-0954-VS1	P347	Vaginal	0
MLP-0958-VS1	P348	Vaginal	1
MLP-0962-VS1	P350	C/S elective	1
MLP-0965-VS1	P354	Vaginal	0
MLP-0969-VS1	P355	Vaginal	0
MLP-0973-VS1	P356	C/S emergency	1
MLP-0977-VS1	P357	Vaginal	0
MLP-0981-VS1	P358	C/S emergency	1
MLP-0985-VS1	P359	C/S emergency	1
MLP-0989-VS1	P360	Vaginal	0
MLP-0993-VS1	P361	C/S elective	1
MLP-0997-VS1	P362	Vaginal	0
MLP-1000-VS1	P363	Vaginal	0
MLP-1003-VS1	P364	Vaginal	0
MLP-1007-VS1	P365	Vaginal	1
MLP-1011-VS1	P366	C/S emergency	1
MLP-1015-VS1	P367	Vaginal	0
MLP-1018-VS1	P368	Vaginal	0
MLP-1022-VS1	P369	C/S emergency	1
MLP-1026-VS1	P370	Vaginal	0
MLP-1030-VS1	P371	C/S elective	1
MLP-1033-VS1	P372	Vaginal	0
MLP-1037-VS1	P379	Vaginal	0
MLP-1041-VS1	P382	Vaginal	1
MLP-1045-VS1	P384	Vaginal	1
MLP-1049-VS1	P385	Vaginal	0
MLP-1053-VS1	P386	Vaginal	0
MLP-1057-VS1	P388	C/S emergency	1
MLP-1096-VS1	P175	C/S emergency	1
MLP-1097-VS1	P211	C/S elective	1
MLP-1100-VS1	P221	C/S elective	1
MLP-1103-VS1	P222	C/S elective	1
MLP-1106-VS1	P225	C/S elective	1
MLP-1109-VS1	P226	C/S elective	1
MLP-1112-VS1	P227	C/S elective	1
MLP-1115-VS1	P229	C/S elective	1
MLP-1118-VS1	P230	C/S elective	1
MLP-1121-VS1	P231	C/S elective	1
MLP-1124-VS1	P232	C/S elective	1
MLP-1127-VS1	P233	C/S elective	1
MLP-1130-VS1	P234	C/S elective	1
MLP-1133-VS1	P235	C/S elective	1
MLP-1136-VS1	P236	C/S elective	1
MLP-1139-VS1	P237	C/S elective	1
MLP-1142-VS1	P238	C/S elective	1
MLP-1145-VS1	P240	C/S elective	1
MLP-1148-VS1	P241	C/S elective	1
MLP-1151-VS1	P242	C/S elective	1
MLP-1154-VS1	P243	C/S elective	1
MLP-1157-VS1	P244	C/S elective	1
MLP-1160-VS1	P245	C/S elective	1
MLP-1163-VS1	P246	C/S elective	1
MLP-1166-VS1	P248	C/S elective	1
MLP-1169-VS1	P249	C/S elective	1
MLP-1172-VS1	P250	C/S elective	1
MLP-1175-VS1	P253	C/S elective	1
MLP-1180-VS1	P254	C/S elective	1
MLP-1183-VS1	P255	C/S elective	1
MLP-1186-VS1	P256	C/S elective	1
MLP-1189-VS1	P257	C/S elective	1
MLP-1192-VS1	P258	C/S elective	1
MLP-1195-VS1	P259	C/S elective	1
MLP-1198-VS1	P260	C/S elective	1
MLP-1201-VS1	P262	C/S elective	1
MLP-1204-VS1	P263	C/S elective	1
MLP-1207-VS1	P264	C/S elective	1
MLP-1210-VS1	P265	C/S elective	1
MLP-1213-VS1	P266	C/S elective	1
MLP-1216-VS1	P267	C/S elective	1
MLP-1219-VS1	P268	C/S elective	1
MLP-1222-VS1	P269	C/S elective	1
MLP-1225-VS1	P271	C/S elective	1
MLP-1228-VS1	P272	C/S elective	1
MLP-1231-VS1	P273	C/S elective	1
MLP-1234-VS1	P283	C/S elective	1
MLP-1237-VS1	P284	C/S elective	1
MLP-1240-VS1	P285	C/S elective	1
MLP-1243-VS1	P286	C/S elective	1
MLP-1246-VS1	P293	C/S emergency	1
MLP-1251-VS1	P343	C/S emergency	1
MLP-1254-VS1	P346	C/S elective	1
MLP-1257-VS1	P351	Vaginal	0
MLP-1260-VS1	P352	Vaginal	1
MLP-1263-VS1	P353	Vaginal	0
MLP-1266-VS1	P373	Vaginal	0
MLP-1269-VS1	P374	Vaginal	0
MLP-1272-VS1	P375	Vaginal	1
MLP-1275-VS1	P376	Vaginal	1
MLP-1278-VS1	P377	Vaginal	0
MLP-1281-VS1	P378	Vaginal	0
MLP-1284-VS1	P380	C/S emergency	1
MLP-1287-VS1	P383	Vaginal	0
MLP-1290-VS1	P387	Vaginal	0
MLP-1293-VS1	P389	Vaginal	0
MLP-1296-VS1	P390	C/S emergency	1
MLP-1299-VS1	P391	C/S emergency	1
MLP-1302-VS1	P392	Vaginal	0
MLP-1305-VS1	P393	Vaginal	0
MLP-1308-VS1	P394	C/S emergency	1
MLP-1311-VS1	P396	Vaginal	1
MLP-1314-VS1	P397	Vaginal	0
MLP-1317-VS1	P398	Vaginal	0
MLP-1320-VS1	P400	Vaginal	1
MLP-1323-VS1	P401	C/S emergency	1
MLP-1326-VS1	P402	Vaginal	0
MLP-1329-VS1	P403	C/S elective	1
MLP-1332-VS1	P406	C/S emergency	1
MLP-1335-VS1	P408	Vaginal	0
MLP-1338-VS1	P409	Vaginal	0
MLP-1341-VS1	P410	C/S elective	1
MLP-1344-VS1	P411	Vaginal	1
MLP-1347-VS1	P412	Vaginal	1
MLP-1350-VS1	P414	Vaginal	1
MLP-1353-VS1	P415	Vaginal	0
MLP-1356-VS1	P416	C/S emergency	1
MLP-1359-VS1	P417	Vaginal	0
MLP-1362-VS1	P418	Vaginal	0
MLP-1365-VS1	P421	C/S emergency	1
MLP-1368-VS1	P422	Vaginal	0
MLP-1371-VS1	P423	C/S emergency	1
MLP-1374-VS1	P424	Vaginal	0
MLP-1377-VS1	P425	C/S emergency	1
MLP-1380-VS1	P426	Vaginal	0
MLP-1383-VS1	P427	C/S emergency	1
MLP-1386-VS1	P428	C/S emergency	1
MLP-1389-VS1	P429	Vaginal	1
MLP-1392-VS1	P433	Vaginal	0
MLP-1395-VS1	P434	Vaginal	0
MLP-1398-VS1	P436	Vaginal	0
MLP-1401-VS1	P437	C/S emergency	1
MLP-1404-VS1	P438	Vaginal	0
MLP-1407-VS1	P439	C/S elective	1
MLP-1412-VS1	P440	C/S elective	1
MLP-1415-VS1	P441	C/S emergency	1
MLP-1418-VS1	P442	Vaginal	1
MLP-1421-VS1	P443	Vaginal	1
MLP-1424-VS1	P444	Vaginal	0
MLP-1427-VS1	P445	C/S emergency	1
MLP-1430-VS1	P446	C/S elective	1
MLP-1433-VS1	P449	Vaginal	0
MLP-1436-VS1	P450	Vaginal	1
MLP-1439-VS1	P451	C/S emergency	1
MLP-1442-VS1	P454	Vaginal	0
MLP-1445-VS1	P456	Vaginal	0
MLP-1448-VS1	P457	Vaginal	0
MLP-1451-VS1	P458	C/S emergency	1
MLP-1454-VS1	P459	Vaginal	1
MLP-1457-VS1	P460	Vaginal	1
MLP-1460-VS1	P461	Vaginal	0
MLP-1463-VS1	P462	Vaginal	0
MLP-1466-VS1	P463	C/S emergency	1
MLP-1469-VS1	P465	Vaginal	0
MLP-1472-VS1	P466	C/S elective	1
MLP-1475-VS1	P467	Vaginal	1
MLP-1478-VS1	P468	Vaginal	0
MLP-1481-VS1	P469	C/S emergency	1
MLP-1484-VS1	P470	C/S emergency	1
MLP-1487-VS1	P472	C/S emergency	1
MLP-1490-VS1	P473	Vaginal	0
MLP-1493-VS1	P474	C/S emergency	1
MLP-1496-VS1	P475	C/S elective	1
MLP-1499-VS1	P476	Vaginal	1
MLP-1502-VS1	P477	Vaginal	0
MLP-1505-VS1	P478	Vaginal	0
MLP-1508-VS1	P479	C/S emergency	1
MLP-1511-VS1	P481	Vaginal	0
MLP-1514-VS1	P482	Vaginal	0
MLP-1517-VS1	P483	C/S emergency	1
MLP-1520-VS1	P484	C/S emergency	1
MLP-1523-VS1	P485	Vaginal	0
MLP-1526-VS1	P486	Vaginal	0
MLP-1529-VS1	P489	C/S emergency	1
MLP-1532-VS1	P493	Vaginal	0
MLP-1535-VS1	P494	Vaginal	0
MLP-1538-VS1	P495	C/S emergency	1
MLP-1541-VS1	P568	C/S elective	1
MLP-1544-VS1	P570	C/S emergency	1
MLP-1547-VS1	P573	Vaginal	0
MLP-1550-VS1	P574	C/S emergency	1
MLP-1556-VS1	P576	Vaginal	1
MLP-1559-VS1	P579	C/S emergency	1
MLP-1562-VS1	P581	Vaginal	1
MLP-1565-VS1	P582	Vaginal	0
MLP-1568-VS1	P583	C/S elective	1
MLP-1571-VS1	P584	Vaginal	0
MLP-1574-VS1	P585	Vaginal	0
MLP-1580-VS1	P587	Vaginal	0
MLP-1583-VS1	P588	C/S emergency	1
MLP-1586-VS1	P589	C/S elective	1
MLP-1589-VS1	P590	C/S emergency	1
MLP-1592-VS1	P591	Vaginal	0
MLP-1595-VS1	P592	C/S emergency	1
MLP-1598-VS1	P594	C/S emergency	1
MLP-1601-VS1	P595	C/S emergency	1
MLP-1604-VS1	P597	Vaginal	0
MLP-1607-VS1	P599	C/S emergency	1
MLP-1610-VS1	P600	C/S emergency	1
MLP-1613-VS1	P601	Vaginal	1
MLP-1616-VS1	P609	Vaginal	1
MLP-1684-VS1	P224	C/S elective	1
MLP-1686-VS1	P239	C/S elective	1
MLP-1688-VS1	P247	C/S elective	1
MLP-1689-VS1	P251	C/S emergency	1
MLP-1690-VS1	P252	C/S elective	1
MLP-1693-VS1	P261	C/S elective	1
MLP-1695-VS1	P270	C/S elective	1
MLP-1697-VS1	P274	C/S elective	1
MLP-1698-VS1	P275	C/S elective	1
MLP-1701-VS1	P276	C/S elective	1
MLP-1704-VS1	P277	C/S elective	1
MLP-1706-VS1	P278	C/S elective	1
MLP-1708-VS1	P279	Vaginal	0
MLP-1711-VS1	P280	C/S elective	1
MLP-1714-VS1	P281	C/S elective	1
MLP-1716-VS1	P282	C/S elective	1
MLP-1719-VS1	P287	C/S elective	1
MLP-1722-VS1	P288	C/S elective	1
MLP-1725-VS1	P289	C/S elective	1
MLP-1728-VS1	P290	C/S elective	1
MLP-1731-VS1	P291	C/S elective	1
MLP-1734-VS1	P292	C/S elective	1
MLP-1737-VS1	P294	C/S elective	1
MLP-1738-VS1	P295	C/S elective	1
MLP-1741-VS1	P296	C/S elective	1
MLP-1744-VS1	P297	C/S elective	1
MLP-1747-VS1	P298	C/S elective	1
MLP-1750-VS1	P299	C/S elective	1
MLP-1753-VS1	P300	C/S elective	1
MLP-1756-VS1	P301	C/S elective	1
MLP-1759-VS1	P302	C/S elective	1
MLP-1762-VS1	P303	C/S elective	1
MLP-1764-VS1	P304	C/S elective	1
MLP-1767-VS1	P305	C/S elective	1
MLP-1769-VS1	P306	C/S elective	1
MLP-1772-VS1	P307	C/S elective	1
MLP-1774-VS1	P308	C/S elective	1
MLP-1777-VS1	P309	C/S elective	1
MLP-1779-VS1	P310	C/S elective	1
MLP-1782-VS1	P311	C/S elective	1
MLP-1785-VS1	P312	C/S elective	1
MLP-1787-VS1	P313	C/S elective	1
MLP-1790-VS1	P314	C/S elective	1
MLP-1793-VS1	P315	C/S elective	1
MLP-1796-VS1	P316	C/S elective	1
MLP-1799-VS1	P317	C/S elective	1
MLP-1801-VS1	P318	C/S elective	1
MLP-1803-VS1	P319	C/S emergency	1
MLP-1805-VS1	P320	C/S elective	1
MLP-1808-VS1	P321	C/S elective	1
MLP-1810-VS1	P322	C/S elective	1
MLP-1812-VS1	P323	C/S elective	1
MLP-1814-VS1	P324	C/S elective	1
MLP-1816-VS1	P325	C/S elective	1
MLP-1819-VS1	P342	C/S emergency	1
MLP-1821-VS1	P349	C/S emergency	1
MLP-1823-VS1	P381	Vaginal	1
MLP-1826-VS1	P395	Vaginal	1
MLP-1827-VS1	P399	C/S emergency	1
MLP-1829-VS1	P404	Vaginal	1
MLP-1831-VS1	P405	Vaginal	1
MLP-1833-VS1	P407	Vaginal	1
MLP-1836-VS1	P413	C/S emergency	1
MLP-1837-VS1	P419	C/S emergency	1
MLP-1839-VS1	P420	C/S emergency	1
MLP-1841-VS1	P430	C/S elective	1
MLP-1844-VS1	P431	C/S elective	1
MLP-1846-VS1	P432	C/S emergency	1
MLP-1848-VS1	P435	C/S emergency	1
MLP-1850-VS1	P447	Vaginal	1
MLP-1853-VS1	P448	Vaginal	1
MLP-1856-VS1	P452	Vaginal	0
MLP-1858-VS1	P453	C/S emergency	1
MLP-1860-VS1	P455	C/S emergency	1
MLP-1863-VS1	P464	Vaginal	0
MLP-1866-VS1	P471	C/S emergency	1
MLP-1868-VS1	P480	Vaginal	0
MLP-1870-VS1	P487	Vaginal	0
MLP-1871-VS1	P488	C/S emergency	1
MLP-1872-VS1	P490	Vaginal	1
MLP-1875-VS1	P491	C/S emergency	1
MLP-1877-VS1	P492	Vaginal	1
MLP-1879-VS1	P496	C/S emergency	1
MLP-1882-VS1	P497	Vaginal	1
MLP-1885-VS1	P498	Vaginal	0
MLP-1888-VS1	P499	Vaginal	0
MLP-1891-VS1	P500	Vaginal	0
MLP-1894-VS1	P501	Vaginal	0
MLP-1897-VS1	P502	Vaginal	0
MLP-1900-VS1	P503	Vaginal	0
MLP-1903-VS1	P504	Vaginal	1
MLP-1906-VS1	P505	C/S emergency	1
MLP-1908-VS1	P506	C/S emergency	1
MLP-1911-VS1	P507	Vaginal	1
MLP-1913-VS1	P508	C/S emergency	1
MLP-1916-VS1	P509	Vaginal	1
MLP-1919-VS1	P510	Vaginal	0
MLP-1922-VS1	P511	Vaginal	1
MLP-1924-VS1	P512	C/S elective	1
MLP-1927-VS1	P513	Vaginal	0
MLP-1930-VS1	P514	C/S emergency	1
MLP-1932-VS1	P515	Vaginal	1
MLP-1935-VS1	P516	C/S emergency	1
MLP-1938-VS1	P517	Vaginal	0
MLP-1940-VS1	P518	Vaginal	1
MLP-1941-VS1	P519	Vaginal	0
MLP-1944-VS1	P520	Vaginal	1
MLP-1947-VS1	P521	C/S emergency	1
MLP-1950-VS1	P522	C/S emergency	1
MLP-1953-VS1	P523	C/S emergency	1
MLP-1956-VS1	P524	C/S emergency	1
MLP-1959-VS1	P525	Vaginal	0
MLP-1962-VS1	P526	C/S emergency	1
MLP-1965-VS1	P527	C/S emergency	1
MLP-1968-VS1	P528	C/S emergency	1
MLP-1971-VS1	P529	Vaginal	0
MLP-1974-VS1	P530	Vaginal	0
MLP-1977-VS1	P531	C/S emergency	1
MLP-1980-VS1	P532	C/S emergency	1
MLP-1981-VS1	P533	C/S emergency	1
MLP-1983-VS1	P534	Vaginal	0
MLP-1984-VS1	P535	C/S emergency	1
MLP-1987-VS1	P536	Vaginal	0
MLP-1989-VS1	P537	C/S emergency	1
MLP-1992-VS1	P538	Vaginal	1
MLP-1994-VS1	P539	C/S emergency	1
MLP-1997-VS1	P540	C/S emergency	1
MLP-2000-VS1	P541	C/S emergency	1
MLP-2002-VS1	P542	Vaginal	0
MLP-2005-VS1	P543	C/S emergency	1
MLP-2008-VS1	P544	C/S emergency	1
MLP-2011-VS1	P545	C/S emergency	1
MLP-2013-VS1	P546	C/S emergency	1
MLP-2014-VS1	P547	C/S emergency	1
MLP-2017-VS1	P548	C/S emergency	1
MLP-2020-VS1	P549	Vaginal	0
MLP-2022-VS1	P550	Vaginal	0
MLP-2025-VS1	P551	Vaginal	0
MLP-2028-VS1	P552	Vaginal	0
MLP-2031-VS1	P553	C/S emergency	1
MLP-2034-VS1	P554	Vaginal	1
MLP-2037-VS1	P555	Vaginal	1
MLP-2040-VS1	P556	Vaginal	0
MLP-2043-VS1	P557	Vaginal	0
MLP-2046-VS1	P558	Vaginal	1
MLP-2049-VS1	P559	C/S emergency	1
MLP-2052-VS1	P560	Vaginal	1
MLP-2055-VS1	P561	Vaginal	1
MLP-2058-VS1	P562	C/S emergency	1
MLP-2061-VS1	P563	Vaginal	0
MLP-2062-VS1	P564	Vaginal	1
MLP-2065-VS1	P565	C/S emergency	1
MLP-2068-VS1	P566	Vaginal	0
MLP-2070-VS1	P567	C/S emergency	1
MLP-2072-VS1	P569	C/S elective	1
MLP-2074-VS1	P571	Vaginal	0
MLP-2076-VS1	P572	Vaginal	0
MLP-2078-VS1	P577	C/S elective	1
MLP-2080-VS1	P578	Vaginal	1
MLP-2082-VS1	P580	Vaginal	0
MLP-2084-VS1	P593	Vaginal	0
MLP-2086-VS1	P596	Vaginal	0
MLP-2087-VS1	P598	Vaginal	0
MLP-2089-VS1	P602	C/S elective	1
MLP-2092-VS1	P603	C/S emergency	1
MLP-2094-VS1	P604	Vaginal	0
MLP-2095-VS1	P605	Vaginal	1
MLP-2096-VS1	P606	Vaginal	0
MLP-2097-VS1	P607	C/S emergency	1
MLP-2099-VS1	P608	C/S emergency	1
MLP-2101-VS1	P610	Vaginal	1
MLP-2102-VS1	P611	C/S elective	1
MLP-2105-VS1	P612	C/S emergency	1
MLP-2108-VS1	P613	Vaginal	0
MLP-2111-VS1	P614	Vaginal	0
MLP-2114-VS1	P615	C/S elective	1
MLP-2116-VS1	P616	C/S emergency	1
MLP-2117-VS1	P617	Vaginal	1
MLP-2120-VS1	P618	C/S elective	1
MLP-2121-VS1	P619	C/S emergency	1
MLP-2123-VS1	P620	Vaginal	0
MLP-2126-VS1	P621	C/S emergency	1
MLP-2127-VS1	P622	C/S elective	1
MLP-2128-VS1	P623	C/S elective	1

## Sheet: metadata_stool_10d
id	pair	birthMode	abxExposure	vagSeeding
MLP-0003-ST3	P1	Vaginal	0	0
MLP-0007-ST3	P2	C/S emergency	1	0
MLP-0011-ST3	P3	Vaginal	0	0
MLP-0015-ST3	P4	C/S emergency	1	0
MLP-0019-ST3	P5	Vaginal	0	0
MLP-0023-ST3	P6	Vaginal	1	0
MLP-0027-ST3	P7	C/S elective	1	0
MLP-0031-ST3	P8	C/S emergency	1	0
MLP-0042-ST3	P11	Vaginal	0	0
MLP-0046-ST3	P12	C/S elective	1	0
MLP-0050-ST3	P13	C/S elective	1	1
MLP-0054-ST3	P14	Vaginal	0	0
MLP-0059-ST3	P16	C/S elective	1	0
MLP-0063-ST3	P17	C/S emergency	1	0
MLP-0068-ST3	P18	C/S elective	1	0
MLP-0069-ST3	P18	C/S elective	1	0
MLP-0074-ST3	P19	C/S elective	1	0
MLP-0078-ST3	P20	C/S elective	1	0
MLP-0084-ST3	P22	C/S elective	1	0
MLP-0091-ST3	P24	C/S elective	1	0
MLP-0095-ST3	P25	Vaginal	0	0
MLP-0099-ST3	P26	C/S elective	1	0
MLP-0103-ST3	P27	C/S elective	1	0
MLP-0107-ST3	P28	C/S elective	1	0
MLP-0118-ST3	P31	C/S elective	1	0
MLP-0122-ST3	P33	C/S elective	1	0
MLP-0126-ST3	P34	C/S elective	1	0
MLP-0130-ST3	P35	Vaginal	0	0
MLP-0134-ST3	P36	C/S elective	1	0
MLP-0139-ST3	P38	C/S elective	1	0
MLP-0142-ST3	P39	Vaginal	0	0
MLP-0146-ST3	P40	C/S elective	1	0
MLP-0149-ST3	P41	Vaginal	0	0
MLP-0153-ST3	P42	C/S elective	1	0
MLP-0157-ST3	P43	Vaginal	0	0
MLP-0161-ST3	P44	C/S emergency	1	0
MLP-0165-ST3	P45	C/S elective	1	0
MLP-0169-ST3	P46	C/S elective	1	0
MLP-0173-ST3	P47	Vaginal	0	0
MLP-0180-ST3	P49	Vaginal	0	0
MLP-0184-ST3	P50	C/S emergency	1	0
MLP-0188-ST3	P51	Vaginal	0	0
MLP-0192-ST3	P52	Vaginal	0	0
MLP-0196-ST3	P53	C/S emergency	1	0
MLP-0200-ST3	P54	Vaginal	0	0
MLP-0204-ST3	P55	C/S emergency	1	0
MLP-0208-ST3	P56	C/S emergency	1	0
MLP-0212-ST3	P57	Vaginal	1	0
MLP-0216-ST3	P58	C/S emergency	1	0
MLP-0220-ST3	P59	C/S emergency	1	0
MLP-0224-ST3	P60	C/S elective	1	0
MLP-0228-ST3	P61	Vaginal	1	0
MLP-0232-ST3	P62	Vaginal	0	0
MLP-0236-ST3	P63	Vaginal	0	0
MLP-0240-ST3	P64	Vaginal	0	0
MLP-0248-ST3	P66	C/S emergency	1	0
MLP-0252-ST3	P67	Vaginal	1	0
MLP-0255-ST3	P68	C/S emergency	1	0
MLP-0259-ST3	P69	Vaginal	0	0
MLP-0263-ST3	P70	Vaginal	0	0
MLP-0266-ST3	P71	C/S emergency	1	0
MLP-0270-ST3	P72	C/S emergency	1	0
MLP-0274-ST3	P73	C/S emergency	1	0
MLP-0278-ST3	P74	C/S emergency	1	0
MLP-0282-ST3	P75	Vaginal	0	0
MLP-0286-ST3	P76	Vaginal	0	0
MLP-0290-ST3	P77	Vaginal	1	0
MLP-0294-ST3	P78	Vaginal	0	0
MLP-0299-ST3	P79	Vaginal	0	0
MLP-0300-ST3	P79	Vaginal	0	0
MLP-0303-ST3	P80	Vaginal	0	0
MLP-0309-ST3	P82	Vaginal	1	0
MLP-0313-ST3	P83	C/S emergency	1	0
MLP-0319-ST3	P85	Vaginal	0	0
MLP-0323-ST3	P86	C/S elective	1	0
MLP-0327-ST3	P87	C/S elective	1	0
MLP-0331-ST3	P88	C/S elective	1	0
MLP-0335-ST3	P89	C/S elective	1	0
MLP-0339-ST3	P90	C/S emergency	1	0
MLP-0342-ST3	P91	Vaginal	1	0
MLP-0346-ST3	P92	C/S elective	1	0
MLP-0350-ST3	P93	Vaginal	0	0
MLP-0353-ST3	P94	C/S elective	1	0
MLP-0357-ST3	P95	C/S elective	1	0
MLP-0361-ST3	P96	C/S elective	1	0
MLP-0367-ST3	P98	C/S elective	1	0
MLP-0371-ST3	P100	C/S emergency	1	0
MLP-0378-ST3	P102	C/S elective	1	0
MLP-0382-ST3	P103	C/S elective	1	0
MLP-0386-ST3	P104	Vaginal	0	0
MLP-0391-ST3	P106	Vaginal	0	0
MLP-0395-ST3	P107	Vaginal	0	0
MLP-0399-ST3	P108	Vaginal	0	0
MLP-0403-ST3	P110	Vaginal	0	0
MLP-0406-ST3	P111	Vaginal	0	0
MLP-0409-ST3	P113	Vaginal	0	0
MLP-0413-ST3	P114	Vaginal	0	0
MLP-0419-ST3	P117	C/S elective	1	0
MLP-0424-ST3	P119	C/S elective	1	0
MLP-0428-ST3	P120	C/S elective	1	0
MLP-0432-ST3	P123	Vaginal	0	0
MLP-0436-ST3	P124	Vaginal	0	0
MLP-0440-ST3	P125	C/S elective	1	0
MLP-0444-ST3	P126	C/S elective	1	0
MLP-0448-ST3	P128	C/S elective	1	0
MLP-0452-ST3	P129	C/S elective	1	0
MLP-0456-ST3	P130	C/S elective	1	0
MLP-0460-ST3	P131	C/S elective	1	0
MLP-0464-ST3	P132	C/S elective	1	0
MLP-0468-ST3	P138	Vaginal	0	0
MLP-0472-ST3	P139	Vaginal	0	0
MLP-0476-ST3	P140	Vaginal	1	0
MLP-0480-ST3	P141	C/S emergency	1	0
MLP-0484-ST3	P142	Vaginal	0	0
MLP-0488-ST3	P143	C/S emergency	1	0
MLP-0492-ST3	P144	C/S emergency	1	0
MLP-0496-ST3	P145	Vaginal	0	0
MLP-0500-ST3	P146	Vaginal	0	0
MLP-0507-ST3	P148	C/S emergency	1	0
MLP-0511-ST3	P149	Vaginal	0	0
MLP-0515-ST3	P150	C/S emergency	1	0
MLP-0518-ST3	P151	C/S emergency	1	0
MLP-0522-ST3	P152	Vaginal	0	0
MLP-0526-ST3	P153	C/S emergency	1	0
MLP-0530-ST3	P180	C/S elective	1	0
MLP-0534-ST3	P181	C/S elective	1	0
MLP-0537-ST3	P182	C/S elective	1	0
MLP-0539-ST3	P194	C/S elective	1	0
MLP-0586-ST3	P99	C/S emergency	1	0
MLP-0588-ST3	P101	Vaginal	0	0
MLP-0591-ST3	P109	Vaginal	0	0
MLP-0595-ST3	P112	C/S emergency	1	0
MLP-0599-ST3	P115	Vaginal	0	0
MLP-0603-ST3	P121	Vaginal	0	0
MLP-0607-ST3	P122	Vaginal	0	0
MLP-0611-ST3	P127	Vaginal	1	0
MLP-0615-ST3	P133	Vaginal	1	0
MLP-0619-ST3	P134	Vaginal	1	0
MLP-0624-ST3	P135	C/S elective	1	0
MLP-0625-ST3	P135	C/S elective	1	0
MLP-0630-ST3	P136	Vaginal	0	0
MLP-0634-ST3	P137	C/S emergency	1	0
MLP-0638-ST3	P154	Vaginal	0	0
MLP-0642-ST3	P155	C/S emergency	1	0
MLP-0645-ST3	P156	Vaginal	1	0
MLP-0649-ST3	P157	Vaginal	0	0
MLP-0653-ST3	P158	C/S emergency	1	0
MLP-0657-ST3	P159	C/S emergency	1	0
MLP-0661-ST3	P160	Vaginal	0	0
MLP-0664-ST3	P161	C/S elective	1	0
MLP-0668-ST3	P162	Vaginal	1	0
MLP-0672-ST3	P163	Vaginal	0	0
MLP-0676-ST3	P164	Vaginal	0	0
MLP-0680-ST3	P165	C/S emergency	1	0
MLP-0684-ST3	P166	Vaginal	0	0
MLP-0688-ST3	P167	Vaginal	0	0
MLP-0692-ST3	P168	Vaginal	1	0
MLP-0696-ST3	P169	Vaginal	0	0
MLP-0700-ST3	P170	C/S emergency	1	0
MLP-0704-ST3	P171	C/S emergency	1	0
MLP-0708-ST3	P172	C/S emergency	1	0
MLP-0716-ST3	P175	C/S emergency	1	0
MLP-0720-ST3	P176	Vaginal	0	0
MLP-0724-ST3	P177	C/S emergency	1	0
MLP-0728-ST3	P178	C/S emergency	1	0
MLP-0732-ST3	P179	C/S emergency	1	0
MLP-0736-ST3	P183	C/S elective	1	0
MLP-0739-ST3	P184	C/S elective	1	0
MLP-0742-ST3	P185	C/S elective	1	0
MLP-0746-ST3	P186	C/S elective	1	0
MLP-0750-ST3	P187	C/S elective	1	0
MLP-0754-ST3	P188	C/S elective	1	0
MLP-0758-ST3	P189	C/S elective	1	0
MLP-0762-ST3	P190	C/S elective	1	0
MLP-0766-ST3	P191	C/S elective	1	0
MLP-0770-ST3	P192	C/S elective	1	0
MLP-0781-ST3	P195	C/S elective	1	0
MLP-0785-ST3	P196	C/S elective	1	0
MLP-0789-ST3	P197	C/S elective	1	0
MLP-0793-ST3	P198	C/S elective	1	0
MLP-0797-ST3	P199	C/S elective	1	0
MLP-0801-ST3	P200	C/S elective	1	0
MLP-0805-ST3	P201	C/S elective	1	0
MLP-0809-ST3	P202	C/S elective	1	0
MLP-0813-ST3	P203	C/S elective	1	0
MLP-0817-ST3	P204	C/S elective	1	0
MLP-0821-ST3	P205	C/S elective	1	0
MLP-0825-ST3	P206	C/S elective	1	0
MLP-0828-ST3	P207	C/S elective	1	0
MLP-0831-ST3	P208	C/S elective	1	0
MLP-0834-ST3	P209	C/S elective	1	0
MLP-0838-ST3	P210	C/S elective	1	0
MLP-0842-ST3	P212	C/S elective	1	1
MLP-0846-ST3	P213	C/S elective	1	0
MLP-0850-ST3	P214	C/S elective	1	0
MLP-0854-ST3	P215	C/S elective	1	0
MLP-0858-ST3	P216	C/S elective	1	0
MLP-0862-ST3	P217	C/S elective	1	0
MLP-0866-ST3	P218	C/S elective	1	0
MLP-0870-ST3	P219	C/S elective	1	0
MLP-0874-ST3	P220	C/S elective	1	0
MLP-0878-ST3	P223	C/S elective	1	0
MLP-0882-ST3	P228	C/S elective	1	0
MLP-0886-ST3	P326	C/S elective	1	0
MLP-0890-ST3	P327	C/S emergency	1	0
MLP-0893-ST3	P328	Vaginal	0	0
MLP-0897-ST3	P329	Vaginal	1	0
MLP-0901-ST3	P330	Vaginal	0	0
MLP-0905-ST3	P331	C/S emergency	1	0
MLP-0909-ST3	P332	Vaginal	1	0
MLP-0913-ST3	P333	Vaginal	0	0
MLP-0917-ST3	P334	C/S emergency	1	1
MLP-0921-ST3	P335	C/S emergency	1	0
MLP-0925-ST3	P336	Vaginal	0	0
MLP-0929-ST3	P337	C/S emergency	1	0
MLP-0933-ST3	P338	C/S elective	1	0
MLP-0937-ST3	P339	Vaginal	0	0
MLP-0941-ST3	P340	C/S emergency	1	0
MLP-0945-ST3	P341	Vaginal	0	0
MLP-0949-ST3	P344	Vaginal	0	0
MLP-0952-ST3	P345	C/S emergency	1	0
MLP-0956-ST3	P347	Vaginal	0	0
MLP-0960-ST3	P348	Vaginal	1	0
MLP-0964-ST3	P350	C/S elective	1	0
MLP-0967-ST3	P354	Vaginal	0	0
MLP-0971-ST3	P355	Vaginal	0	0
MLP-0975-ST3	P356	C/S emergency	1	0
MLP-0979-ST3	P357	Vaginal	0	0
MLP-0983-ST3	P358	C/S emergency	1	0
MLP-0987-ST3	P359	C/S emergency	1	0
MLP-0991-ST3	P360	Vaginal	0	0
MLP-0995-ST3	P361	C/S elective	1	0
MLP-0999-ST3	P362	Vaginal	0	0
MLP-1005-ST3	P364	Vaginal	0	0
MLP-1009-ST3	P365	Vaginal	1	0
MLP-1013-ST3	P366	C/S emergency	1	0
MLP-1016-ST3	P367	Vaginal	0	0
MLP-1020-ST3	P368	Vaginal	0	0
MLP-1024-ST3	P369	C/S emergency	1	0
MLP-1028-ST3	P370	Vaginal	0	0
MLP-1031-ST3	P371	C/S elective	1	0
MLP-1035-ST3	P372	Vaginal	0	0
MLP-1039-ST3	P379	Vaginal	0	0
MLP-1043-ST3	P382	Vaginal	1	0
MLP-1047-ST3	P384	Vaginal	1	0
MLP-1051-ST3	P385	Vaginal	0	0
MLP-1055-ST3	P386	Vaginal	0	0
MLP-1059-ST3	P388	C/S emergency	1	0
MLP-1098-ST3	P211	C/S elective	1	0
MLP-1101-ST3	P221	C/S elective	1	0
MLP-1104-ST3	P222	C/S elective	1	0
MLP-1107-ST3	P225	C/S elective	1	0
MLP-1110-ST3	P226	C/S elective	1	0
MLP-1113-ST3	P227	C/S elective	1	0
MLP-1119-ST3	P230	C/S elective	1	0
MLP-1122-ST3	P231	C/S elective	1	0
MLP-1125-ST3	P232	C/S elective	1	0
MLP-1128-ST3	P233	C/S elective	1	0
MLP-1131-ST3	P234	C/S elective	1	0
MLP-1134-ST3	P235	C/S elective	1	0
MLP-1137-ST3	P236	C/S elective	1	0
MLP-1140-ST3	P237	C/S elective	1	0
MLP-1143-ST3	P238	C/S elective	1	1
MLP-1146-ST3	P240	C/S elective	1	0
MLP-1149-ST3	P241	C/S elective	1	1
MLP-1152-ST3	P242	C/S elective	1	0
MLP-1155-ST3	P243	C/S elective	1	0
MLP-1158-ST3	P244	C/S elective	1	0
MLP-1161-ST3	P245	C/S elective	1	0
MLP-1164-ST3	P246	C/S elective	1	0
MLP-1167-ST3	P248	C/S elective	1	0
MLP-1170-ST3	P249	C/S elective	1	0
MLP-1173-ST3	P250	C/S elective	1	0
MLP-1176-ST3	P253	C/S elective	1	0
MLP-1177-ST3	P253	C/S elective	1	0
MLP-1181-ST3	P254	C/S elective	1	0
MLP-1184-ST3	P255	C/S elective	1	0
MLP-1187-ST3	P256	C/S elective	1	0
MLP-1190-ST3	P257	C/S elective	1	0
MLP-1193-ST3	P258	C/S elective	1	0
MLP-1196-ST3	P259	C/S elective	1	0
MLP-1199-ST3	P260	C/S elective	1	0
MLP-1202-ST3	P262	C/S elective	1	0
MLP-1205-ST3	P263	C/S elective	1	0
MLP-1208-ST3	P264	C/S elective	1	0
MLP-1211-ST3	P265	C/S elective	1	0
MLP-1214-ST3	P266	C/S elective	1	0
MLP-1217-ST3	P267	C/S elective	1	0
MLP-1220-ST3	P268	C/S elective	1	0
MLP-1223-ST3	P269	C/S elective	1	0
MLP-1226-ST3	P271	C/S elective	1	0
MLP-1229-ST3	P272	C/S elective	1	0
MLP-1232-ST3	P273	C/S elective	1	0
MLP-1235-ST3	P283	C/S elective	1	0
MLP-1238-ST3	P284	C/S elective	1	0
MLP-1241-ST3	P285	C/S elective	1	0
MLP-1244-ST3	P286	C/S elective	1	0
MLP-1247-ST3	P293	C/S emergency	1	0
MLP-1248-ST3	P293	C/S emergency	1	0
MLP-1252-ST3	P343	C/S emergency	1	0
MLP-1255-ST3	P346	C/S elective	1	0
MLP-1258-ST3	P351	Vaginal	0	0
MLP-1261-ST3	P352	Vaginal	1	0
MLP-1264-ST3	P353	Vaginal	0	0
MLP-1267-ST3	P373	Vaginal	0	0
MLP-1270-ST3	P374	Vaginal	0	0
MLP-1273-ST3	P375	Vaginal	1	0
MLP-1276-ST3	P376	Vaginal	0	0
MLP-1279-ST3	P377	Vaginal	0	0
MLP-1282-ST3	P378	Vaginal	0	0
MLP-1285-ST3	P380	C/S emergency	1	0
MLP-1288-ST3	P383	Vaginal	0	0
MLP-1291-ST3	P387	Vaginal	0	0
MLP-1294-ST3	P389	Vaginal	0	0
MLP-1297-ST3	P390	C/S emergency	1	0
MLP-1300-ST3	P391	C/S emergency	1	0
MLP-1303-ST3	P392	Vaginal	0	0
MLP-1306-ST3	P393	Vaginal	0	0
MLP-1309-ST3	P394	C/S emergency	1	0
MLP-1312-ST3	P396	Vaginal	1	0
MLP-1315-ST3	P397	Vaginal	0	0
MLP-1318-ST3	P398	Vaginal	0	0
MLP-1321-ST3	P400	Vaginal	1	0
MLP-1324-ST3	P401	C/S emergency	1	0
MLP-1327-ST3	P402	Vaginal	0	0
MLP-1330-ST3	P403	C/S elective	1	0
MLP-1333-ST3	P406	C/S emergency	1	1
MLP-1336-ST3	P408	Vaginal	0	0
MLP-1339-ST3	P409	Vaginal	0	0
MLP-1342-ST3	P410	C/S elective	1	0
MLP-1345-ST3	P411	Vaginal	1	0
MLP-1348-ST3	P412	Vaginal	1	0
MLP-1351-ST3	P414	Vaginal	1	0
MLP-1354-ST3	P415	Vaginal	0	0
MLP-1357-ST3	P416	C/S emergency	1	0
MLP-1360-ST3	P417	Vaginal	0	0
MLP-1363-ST3	P418	Vaginal	0	0
MLP-1366-ST3	P421	C/S emergency	1	0
MLP-1369-ST3	P422	Vaginal	0	0
MLP-1372-ST3	P423	C/S emergency	1	0
MLP-1375-ST3	P424	Vaginal	0	0
MLP-1378-ST3	P425	C/S emergency	1	0
MLP-1381-ST3	P426	Vaginal	0	0
MLP-1384-ST3	P427	C/S emergency	1	0
MLP-1387-ST3	P428	C/S emergency	1	0
MLP-1390-ST3	P429	Vaginal	1	0
MLP-1393-ST3	P433	Vaginal	0	0
MLP-1396-ST3	P434	Vaginal	0	0
MLP-1399-ST3	P436	Vaginal	0	0
MLP-1402-ST3	P437	C/S emergency	1	0
MLP-1405-ST3	P438	Vaginal	0	0
MLP-1408-ST3	P439	C/S elective	1	0
MLP-1409-ST3	P439	C/S elective	1	0
MLP-1413-ST3	P440	C/S elective	1	0
MLP-1416-ST3	P441	C/S emergency	1	0
MLP-1419-ST3	P442	Vaginal	1	0
MLP-1422-ST3	P443	Vaginal	1	0
MLP-1425-ST3	P444	Vaginal	0	0
MLP-1428-ST3	P445	C/S emergency	1	0
MLP-1431-ST3	P446	C/S elective	1	0
MLP-1434-ST3	P449	Vaginal	0	0
MLP-1437-ST3	P450	Vaginal	1	0
MLP-1440-ST3	P451	C/S emergency	1	0
MLP-1443-ST3	P454	Vaginal	0	0
MLP-1446-ST3	P456	Vaginal	0	0
MLP-1449-ST3	P457	Vaginal	0	0
MLP-1452-ST3	P458	C/S emergency	1	0
MLP-1455-ST3	P459	Vaginal	1	0
MLP-1458-ST3	P460	Vaginal	0	0
MLP-1461-ST3	P461	Vaginal	0	0
MLP-1464-ST3	P462	Vaginal	0	0
MLP-1467-ST3	P463	C/S emergency	1	0
MLP-1470-ST3	P465	Vaginal	0	0
MLP-1473-ST3	P466	C/S elective	1	0
MLP-1476-ST3	P467	Vaginal	1	0
MLP-1479-ST3	P468	Vaginal	0	0
MLP-1482-ST3	P469	C/S emergency	1	0
MLP-1485-ST3	P470	C/S emergency	1	0
MLP-1488-ST3	P472	C/S emergency	1	0
MLP-1491-ST3	P473	Vaginal	0	0
MLP-1494-ST3	P474	C/S emergency	1	0
MLP-1497-ST3	P475	C/S elective	1	0
MLP-1500-ST3	P476	Vaginal	1	0
MLP-1503-ST3	P477	Vaginal	0	0
MLP-1506-ST3	P478	Vaginal	0	0
MLP-1509-ST3	P479	C/S emergency	1	0
MLP-1512-ST3	P481	Vaginal	0	0
MLP-1515-ST3	P482	Vaginal	0	0
MLP-1518-ST3	P483	C/S emergency	1	0
MLP-1521-ST3	P484	C/S emergency	1	0
MLP-1524-ST3	P485	Vaginal	0	0
MLP-1527-ST3	P486	Vaginal	0	0
MLP-1530-ST3	P489	C/S emergency	1	0
MLP-1533-ST3	P493	Vaginal	0	0
MLP-1536-ST3	P494	Vaginal	0	0
MLP-1539-ST3	P495	C/S emergency	1	0
MLP-1542-ST3	P568	C/S elective	1	0
MLP-1548-ST3	P573	Vaginal	0	0
MLP-1551-ST3	P574	C/S emergency	1	0
MLP-1557-ST3	P576	Vaginal	1	0
MLP-1560-ST3	P579	C/S emergency	1	0
MLP-1563-ST3	P581	Vaginal	1	0
MLP-1566-ST3	P582	Vaginal	0	0
MLP-1569-ST3	P583	C/S elective	1	0
MLP-1572-ST3	P584	Vaginal	0	0
MLP-1575-ST3	P585	Vaginal	0	0
MLP-1581-ST3	P587	Vaginal	0	0
MLP-1584-ST3	P588	C/S emergency	1	0
MLP-1587-ST3	P589	C/S elective	1	0
MLP-1590-ST3	P590	C/S emergency	1	0
MLP-1593-ST3	P591	Vaginal	0	0
MLP-1596-ST3	P592	C/S emergency	1	0
MLP-1599-ST3	P594	C/S emergency	1	0
MLP-1602-ST3	P595	C/S emergency	1	0
MLP-1605-ST3	P597	Vaginal	0	0
MLP-1608-ST3	P599	C/S emergency	1	0
MLP-1611-ST3	P600	C/S emergency	1	0
MLP-1614-ST3	P601	Vaginal	1	0
MLP-1617-ST3	P609	Vaginal	1	0
MLP-1685-ST3	P224	C/S elective	1	0
MLP-1687-ST3	P239	C/S elective	1	0
MLP-1691-ST3	P252	C/S elective	1	0
MLP-1692-ST3	P252	C/S elective	1	0
MLP-1694-ST3	P261	C/S elective	1	0
MLP-1696-ST3	P270	C/S elective	1	0
MLP-1699-ST3	P275	C/S elective	1	0
MLP-1702-ST3	P276	C/S elective	1	0
MLP-1709-ST3	P279	Vaginal	0	0
MLP-1712-ST3	P280	C/S elective	1	0
MLP-1715-ST3	P281	C/S elective	1	0
MLP-1717-ST3	P282	C/S elective	1	0
MLP-1720-ST3	P287	C/S elective	1	0
MLP-1723-ST3	P288	C/S elective	1	0
MLP-1726-ST3	P289	C/S elective	1	0
MLP-1729-ST3	P290	C/S elective	1	0
MLP-1732-ST3	P291	C/S elective	1	0
MLP-1739-ST3	P295	C/S elective	1	0
MLP-1742-ST3	P296	C/S elective	1	0
MLP-1745-ST3	P297	C/S elective	1	0
MLP-1751-ST3	P299	C/S elective	1	0
MLP-1754-ST3	P300	C/S elective	1	0
MLP-1757-ST3	P301	C/S elective	1	0
MLP-1760-ST3	P302	C/S elective	1	0
MLP-1763-ST3	P303	C/S elective	1	0
MLP-1765-ST3	P304	C/S elective	1	0
MLP-1768-ST3	P305	C/S elective	1	0
MLP-1770-ST3	P306	C/S elective	1	0
MLP-1773-ST3	P307	C/S elective	1	0
MLP-1775-ST3	P308	C/S elective	1	0
MLP-1778-ST3	P309	C/S elective	1	0
MLP-1780-ST3	P310	C/S elective	1	0
MLP-1783-ST3	P311	C/S elective	1	0
MLP-1786-ST3	P312	C/S elective	1	0
MLP-1788-ST3	P313	C/S elective	1	0
MLP-1791-ST3	P314	C/S elective	1	0
MLP-1794-ST3	P315	C/S elective	1	0
MLP-1797-ST3	P316	C/S elective	1	0
MLP-1800-ST3	P317	C/S elective	1	0
MLP-1802-ST3	P318	C/S elective	1	0
MLP-1804-ST3	P319	C/S emergency	1	0
MLP-1806-ST3	P320	C/S elective	1	0
MLP-1809-ST3	P321	C/S elective	1	0
MLP-1813-ST3	P323	C/S elective	1	0
MLP-1817-ST3	P325	C/S elective	1	0
MLP-1820-ST3	P342	C/S emergency	1	0
MLP-1822-ST3	P349	C/S emergency	1	0
MLP-1824-ST3	P381	Vaginal	0	0
MLP-1828-ST3	P399	C/S emergency	1	0
MLP-1830-ST3	P404	Vaginal	1	0
MLP-1832-ST3	P405	Vaginal	1	0
MLP-1834-ST3	P407	Vaginal	1	0
MLP-1838-ST3	P419	C/S emergency	1	0
MLP-1840-ST3	P420	C/S emergency	1	0
MLP-1842-ST3	P430	C/S elective	1	0
MLP-1845-ST3	P431	C/S elective	1	0
MLP-1847-ST3	P432	C/S emergency	1	0
MLP-1849-ST3	P435	C/S emergency	1	0
MLP-1851-ST3	P447	Vaginal	1	0
MLP-1854-ST3	P448	Vaginal	1	0
MLP-1859-ST3	P453	C/S emergency	1	0
MLP-1861-ST3	P455	C/S emergency	1	0
MLP-1864-ST3	P464	Vaginal	0	0
MLP-1867-ST3	P471	C/S emergency	1	0
MLP-1869-ST3	P480	Vaginal	0	0
MLP-1873-ST3	P490	Vaginal	1	0
MLP-1876-ST3	P491	C/S emergency	1	0
MLP-1878-ST3	P492	Vaginal	1	0
MLP-1880-ST3	P496	C/S emergency	1	0
MLP-1883-ST3	P497	Vaginal	1	0
MLP-1886-ST3	P498	Vaginal	0	0
MLP-1889-ST3	P499	Vaginal	0	0
MLP-1892-ST3	P500	Vaginal	0	0
MLP-1895-ST3	P501	Vaginal	0	0
MLP-1898-ST3	P502	Vaginal	0	0
MLP-1901-ST3	P503	Vaginal	0	0
MLP-1904-ST3	P504	Vaginal	1	0
MLP-1907-ST3	P505	C/S emergency	1	0
MLP-1909-ST3	P506	C/S emergency	1	0
MLP-1912-ST3	P507	Vaginal	1	0
MLP-1914-ST3	P508	C/S emergency	1	0
MLP-1917-ST3	P509	Vaginal	1	0
MLP-1920-ST3	P510	Vaginal	0	0
MLP-1923-ST3	P511	Vaginal	1	0
MLP-1925-ST3	P512	C/S elective	1	0
MLP-1928-ST3	P513	Vaginal	0	0
MLP-1931-ST3	P514	C/S emergency	1	0
MLP-1933-ST3	P515	Vaginal	1	0
MLP-1936-ST3	P516	C/S emergency	1	0
MLP-1939-ST3	P517	Vaginal	0	0
MLP-1942-ST3	P519	Vaginal	0	0
MLP-1945-ST3	P520	Vaginal	1	0
MLP-1948-ST3	P521	C/S emergency	1	0
MLP-1951-ST3	P522	C/S emergency	1	0
MLP-1954-ST3	P523	C/S emergency	1	0
MLP-1957-ST3	P524	C/S emergency	1	0
MLP-1960-ST3	P525	Vaginal	0	0
MLP-1963-ST3	P526	C/S emergency	1	0
MLP-1966-ST3	P527	C/S emergency	1	0
MLP-1969-ST3	P528	C/S emergency	1	0
MLP-1972-ST3	P529	Vaginal	0	0
MLP-1975-ST3	P530	Vaginal	0	0
MLP-1978-ST3	P531	C/S emergency	1	0
MLP-1982-ST3	P533	C/S emergency	1	0
MLP-1988-ST3	P536	Vaginal	0	0
MLP-1990-ST3	P537	C/S emergency	1	0
MLP-1993-ST3	P538	Vaginal	1	0
MLP-1995-ST3	P539	C/S emergency	1	0
MLP-1998-ST3	P540	C/S emergency	1	0
MLP-2001-ST3	P541	C/S emergency	1	0
MLP-2003-ST3	P542	Vaginal	0	0
MLP-2006-ST3	P543	C/S emergency	1	0
MLP-2009-ST3	P544	C/S emergency	1	0
MLP-2012-ST3	P545	C/S emergency	1	0
MLP-2015-ST3	P547	C/S emergency	1	0
MLP-2018-ST3	P548	C/S emergency	1	0
MLP-2021-ST3	P549	Vaginal	0	0
MLP-2023-ST3	P550	Vaginal	0	0
MLP-2026-ST3	P551	Vaginal	0	0
MLP-2029-ST3	P552	Vaginal	0	0
MLP-2032-ST3	P553	C/S emergency	1	0
MLP-2035-ST3	P554	Vaginal	1	0
MLP-2038-ST3	P555	Vaginal	1	0
MLP-2041-ST3	P556	Vaginal	0	0
MLP-2047-ST3	P558	Vaginal	1	0
MLP-2050-ST3	P559	C/S emergency	1	0
MLP-2053-ST3	P560	Vaginal	1	0
MLP-2056-ST3	P561	Vaginal	1	0
MLP-2059-ST3	P562	C/S emergency	1	0
MLP-2063-ST3	P564	Vaginal	1	0
MLP-2066-ST3	P565	C/S emergency	1	0
MLP-2073-ST3	P569	C/S elective	1	0
MLP-2077-ST3	P572	Vaginal	0	0
MLP-2079-ST3	P577	C/S elective	1	0
MLP-2081-ST3	P578	Vaginal	1	0
MLP-2083-ST3	P580	Vaginal	0	0
MLP-2088-ST3	P598	Vaginal	0	0
MLP-2090-ST3	P602	C/S elective	1	0
MLP-2093-ST3	P603	C/S emergency	1	0
MLP-2098-ST3	P607	C/S emergency	1	0
MLP-2100-ST3	P608	C/S emergency	1	0
MLP-2103-ST3	P611	C/S elective	1	0
MLP-2106-ST3	P612	C/S emergency	1	0
MLP-2109-ST3	P613	Vaginal	0	0
MLP-2112-ST3	P614	Vaginal	0	0
MLP-2115-ST3	P615	C/S elective	1	0
MLP-2118-ST3	P617	Vaginal	1	0
MLP-2122-ST3	P619	C/S emergency	1	0
MLP-2124-ST3	P620	Vaginal	0	0

## Sheet: metadata_stool_3m
id	pair	birthMode	abxExposure	vagSeeding
MLP-0004-ST4	P1	Vaginal	0	0
MLP-0008-ST4	P2	C/S emergency	1	0
MLP-0012-ST4	P3	Vaginal	0	0
MLP-0016-ST4	P4	C/S emergency	1	0
MLP-0020-ST4	P5	Vaginal	0	0
MLP-0024-ST4	P6	Vaginal	1	0
MLP-0028-ST4	P7	C/S elective	1	0
MLP-0032-ST4	P8	C/S emergency	1	0
MLP-0035-ST4	P9	C/S emergency	1	0
MLP-0039-ST4	P10	Vaginal	1	0
MLP-0043-ST4	P11	Vaginal	0	0
MLP-0047-ST4	P12	C/S elective	1	0
MLP-0051-ST4	P13	C/S elective	1	1
MLP-0055-ST4	P14	Vaginal	0	0
MLP-0060-ST4	P16	C/S elective	1	0
MLP-0064-ST4	P17	C/S emergency	1	0
MLP-0070-ST4	P18	C/S elective	1	0
MLP-0071-ST4	P18	C/S elective	1	0
MLP-0075-ST4	P19	C/S elective	1	0
MLP-0079-ST4	P20	C/S elective	1	0
MLP-0085-ST4	P22	C/S elective	1	0
MLP-0092-ST4	P24	C/S elective	1	0
MLP-0096-ST4	P25	Vaginal	0	0
MLP-0100-ST4	P26	C/S elective	1	0
MLP-0104-ST4	P27	C/S elective	1	0
MLP-0108-ST4	P28	C/S elective	1	0
MLP-0115-ST4	P30	C/S elective	1	0
MLP-0123-ST4	P33	C/S elective	1	0
MLP-0127-ST4	P34	C/S elective	1	0
MLP-0131-ST4	P35	Vaginal	0	0
MLP-0143-ST4	P39	Vaginal	0	0
MLP-0150-ST4	P41	Vaginal	0	0
MLP-0154-ST4	P42	C/S elective	1	0
MLP-0158-ST4	P43	Vaginal	0	0
MLP-0162-ST4	P44	C/S emergency	1	0
MLP-0166-ST4	P45	C/S elective	1	0
MLP-0170-ST4	P46	C/S elective	1	0
MLP-0174-ST4	P47	Vaginal	0	0
MLP-0181-ST4	P49	Vaginal	0	0
MLP-0185-ST4	P50	C/S emergency	1	0
MLP-0189-ST4	P51	Vaginal	0	0
MLP-0193-ST4	P52	Vaginal	0	0
MLP-0197-ST4	P53	C/S emergency	1	0
MLP-0201-ST4	P54	Vaginal	0	0
MLP-0205-ST4	P55	C/S emergency	1	0
MLP-0209-ST4	P56	C/S emergency	1	0
MLP-0213-ST4	P57	Vaginal	1	0
MLP-0217-ST4	P58	C/S emergency	1	0
MLP-0221-ST4	P59	C/S emergency	1	0
MLP-0225-ST4	P60	C/S elective	1	0
MLP-0229-ST4	P61	Vaginal	1	0
MLP-0233-ST4	P62	Vaginal	0	0
MLP-0237-ST4	P63	Vaginal	0	0
MLP-0241-ST4	P64	Vaginal	0	0
MLP-0245-ST4	P65	Vaginal	1	0
MLP-0249-ST4	P66	C/S emergency	1	0
MLP-0256-ST4	P68	C/S emergency	1	0
MLP-0260-ST4	P69	Vaginal	0	0
MLP-0267-ST4	P71	C/S emergency	1	0
MLP-0271-ST4	P72	C/S emergency	1	0
MLP-0275-ST4	P73	C/S emergency	1	0
MLP-0279-ST4	P74	C/S emergency	1	0
MLP-0283-ST4	P75	Vaginal	0	0
MLP-0287-ST4	P76	Vaginal	0	0
MLP-0291-ST4	P77	Vaginal	1	0
MLP-0295-ST4	P78	Vaginal	0	0
MLP-0304-ST4	P80	Vaginal	0	0
MLP-0310-ST4	P82	Vaginal	1	0
MLP-0314-ST4	P83	C/S emergency	1	0
MLP-0320-ST4	P85	Vaginal	0	0
MLP-0324-ST4	P86	C/S elective	1	0
MLP-0328-ST4	P87	C/S elective	1	0
MLP-0332-ST4	P88	C/S elective	1	0
MLP-0336-ST4	P89	C/S elective	1	0
MLP-0340-ST4	P90	C/S emergency	1	0
MLP-0343-ST4	P91	Vaginal	1	0
MLP-0347-ST4	P92	C/S elective	1	0
MLP-0354-ST4	P94	C/S elective	1	0
MLP-0358-ST4	P95	C/S elective	1	0
MLP-0362-ST4	P96	C/S elective	1	0
MLP-0368-ST4	P98	C/S elective	1	0
MLP-0372-ST4	P100	C/S emergency	1	0
MLP-0375-ST4	P101	Vaginal	0	0
MLP-0379-ST4	P102	C/S elective	1	0
MLP-0383-ST4	P103	C/S elective	1	0
MLP-0392-ST4	P106	Vaginal	0	0
MLP-0396-ST4	P107	Vaginal	0	0
MLP-0400-ST4	P108	Vaginal	0	0
MLP-0407-ST4	P111	Vaginal	0	0
MLP-0410-ST4	P113	Vaginal	0	0
MLP-0414-ST4	P114	Vaginal	0	0
MLP-0421-ST4	P118	C/S elective	1	0
MLP-0425-ST4	P119	C/S elective	1	0
MLP-0429-ST4	P120	C/S elective	1	0
MLP-0433-ST4	P123	Vaginal	0	0
MLP-0437-ST4	P124	Vaginal	0	0
MLP-0441-ST4	P125	C/S elective	1	0
MLP-0445-ST4	P126	C/S elective	1	0
MLP-0449-ST4	P128	C/S elective	1	0
MLP-0453-ST4	P129	C/S elective	1	0
MLP-0457-ST4	P130	C/S elective	1	0
MLP-0461-ST4	P131	C/S elective	1	0
MLP-0465-ST4	P132	C/S elective	1	0
MLP-0469-ST4	P138	Vaginal	0	0
MLP-0473-ST4	P139	Vaginal	0	0
MLP-0477-ST4	P140	Vaginal	1	0
MLP-0481-ST4	P141	C/S emergency	1	0
MLP-0485-ST4	P142	Vaginal	0	0
MLP-0489-ST4	P143	C/S emergency	1	0
MLP-0493-ST4	P144	C/S emergency	1	0
MLP-0497-ST4	P145	Vaginal	0	0
MLP-0501-ST4	P146	Vaginal	0	0
MLP-0508-ST4	P148	C/S emergency	1	0
MLP-0512-ST4	P149	Vaginal	0	0
MLP-0519-ST4	P151	C/S emergency	1	0
MLP-0523-ST4	P152	Vaginal	0	0
MLP-0527-ST4	P153	C/S emergency	1	0
MLP-0531-ST4	P180	C/S elective	1	0
MLP-0538-ST4	P182	C/S elective	1	0
MLP-0587-ST4	P99	C/S emergency	1	0
MLP-0592-ST4	P109	Vaginal	0	0
MLP-0596-ST4	P112	C/S emergency	1	0
MLP-0600-ST4	P115	Vaginal	0	0
MLP-0604-ST4	P121	Vaginal	0	0
MLP-0608-ST4	P122	Vaginal	0	0
MLP-0612-ST4	P127	Vaginal	1	0
MLP-0616-ST4	P133	Vaginal	1	0
MLP-0620-ST4	P134	Vaginal	1	0
MLP-0626-ST4	P135	C/S elective	1	0
MLP-0627-ST4	P135	C/S elective	1	0
MLP-0631-ST4	P136	Vaginal	0	0
MLP-0635-ST4	P137	C/S emergency	1	0
MLP-0639-ST4	P154	Vaginal	0	0
MLP-0646-ST4	P156	Vaginal	1	0
MLP-0650-ST4	P157	Vaginal	0	0
MLP-0654-ST4	P158	C/S emergency	1	0
MLP-0658-ST4	P159	C/S emergency	1	0
MLP-0665-ST4	P161	C/S elective	1	0
MLP-0669-ST4	P162	Vaginal	1	0
MLP-0673-ST4	P163	Vaginal	0	0
MLP-0677-ST4	P164	Vaginal	0	0
MLP-0681-ST4	P165	C/S emergency	1	0
MLP-0685-ST4	P166	Vaginal	0	0
MLP-0689-ST4	P167	Vaginal	0	0
MLP-0693-ST4	P168	Vaginal	1	0
MLP-0697-ST4	P169	Vaginal	0	0
MLP-0701-ST4	P170	C/S emergency	1	0
MLP-0705-ST4	P171	C/S emergency	1	0
MLP-0711-ST4	P173	Vaginal	1	0
MLP-0717-ST4	P175	C/S emergency	1	0
MLP-0721-ST4	P176	Vaginal	0	0
MLP-0725-ST4	P177	C/S emergency	1	0
MLP-0729-ST4	P178	C/S emergency	1	0
MLP-0733-ST4	P179	C/S emergency	1	0
MLP-0743-ST4	P185	C/S elective	1	0
MLP-0747-ST4	P186	C/S elective	1	0
MLP-0751-ST4	P187	C/S elective	1	0
MLP-0759-ST4	P189	C/S elective	1	0
MLP-0763-ST4	P190	C/S elective	1	0
MLP-0767-ST4	P191	C/S elective	1	0
MLP-0771-ST4	P192	C/S elective	1	0
MLP-0775-ST4	P193	C/S elective	1	0
MLP-0778-ST4	P194	C/S elective	1	0
MLP-0782-ST4	P195	C/S elective	1	0
MLP-0786-ST4	P196	C/S elective	1	0
MLP-0790-ST4	P197	C/S elective	1	0
MLP-0794-ST4	P198	C/S elective	1	0
MLP-0798-ST4	P199	C/S elective	1	0
MLP-0802-ST4	P200	C/S elective	1	0
MLP-0806-ST4	P201	C/S elective	1	0
MLP-0810-ST4	P202	C/S elective	1	0
MLP-0814-ST4	P203	C/S elective	1	0
MLP-0818-ST4	P204	C/S elective	1	0
MLP-0822-ST4	P205	C/S elective	1	0
MLP-0835-ST4	P209	C/S elective	1	0
MLP-0839-ST4	P210	C/S elective	1	0
MLP-0843-ST4	P212	C/S elective	1	1
MLP-0847-ST4	P213	C/S elective	1	0
MLP-0851-ST4	P214	C/S elective	1	0
MLP-0859-ST4	P216	C/S elective	1	0
MLP-0863-ST4	P217	C/S elective	1	0
MLP-0867-ST4	P218	C/S elective	1	0
MLP-0871-ST4	P219	C/S elective	1	0
MLP-0875-ST4	P220	C/S elective	1	0
MLP-0879-ST4	P223	C/S elective	1	0
MLP-0883-ST4	P228	C/S elective	1	0
MLP-0887-ST4	P326	C/S elective	1	0
MLP-0894-ST4	P328	Vaginal	0	0
MLP-0898-ST4	P329	Vaginal	1	0
MLP-0902-ST4	P330	Vaginal	0	0
MLP-0906-ST4	P331	C/S emergency	1	0
MLP-0910-ST4	P332	Vaginal	1	0
MLP-0914-ST4	P333	Vaginal	0	0
MLP-0918-ST4	P334	C/S emergency	1	1
MLP-0922-ST4	P335	C/S emergency	1	0
MLP-0926-ST4	P336	Vaginal	0	0
MLP-0930-ST4	P337	C/S emergency	1	0
MLP-0934-ST4	P338	C/S elective	1	0
MLP-0938-ST4	P339	Vaginal	0	0
MLP-0942-ST4	P340	C/S emergency	1	0
MLP-0946-ST4	P341	Vaginal	0	0
MLP-0953-ST4	P345	C/S emergency	1	0
MLP-0957-ST4	P347	Vaginal	0	0
MLP-0961-ST4	P348	Vaginal	1	0
MLP-0968-ST4	P354	Vaginal	0	0
MLP-0972-ST4	P355	Vaginal	0	0
MLP-0976-ST4	P356	C/S emergency	1	0
MLP-0980-ST4	P357	Vaginal	0	0
MLP-0984-ST4	P358	C/S emergency	1	0
MLP-0988-ST4	P359	C/S emergency	1	0
MLP-0992-ST4	P360	Vaginal	0	0
MLP-0996-ST4	P361	C/S elective	1	0
MLP-1006-ST4	P364	Vaginal	0	0
MLP-1010-ST4	P365	Vaginal	1	0
MLP-1014-ST4	P366	C/S emergency	1	0
MLP-1017-ST4	P367	Vaginal	0	0
MLP-1021-ST4	P368	Vaginal	0	0
MLP-1025-ST4	P369	C/S emergency	1	0
MLP-1029-ST4	P370	Vaginal	0	0
MLP-1032-ST4	P371	C/S elective	1	0
MLP-1036-ST4	P372	Vaginal	0	0
MLP-1040-ST4	P379	Vaginal	0	0
MLP-1044-ST4	P382	Vaginal	1	0
MLP-1048-ST4	P384	Vaginal	1	0
MLP-1052-ST4	P385	Vaginal	0	0
MLP-1056-ST4	P386	Vaginal	0	0
MLP-1060-ST4	P388	C/S emergency	1	0
MLP-1099-ST4	P211	C/S elective	1	0
MLP-1102-ST4	P221	C/S elective	1	0
MLP-1105-ST4	P222	C/S elective	1	0
MLP-1108-ST4	P225	C/S elective	1	0
MLP-1111-ST4	P226	C/S elective	1	0
MLP-1114-ST4	P227	C/S elective	1	0
MLP-1117-ST4	P229	C/S elective	1	0
MLP-1120-ST4	P230	C/S elective	1	0
MLP-1123-ST4	P231	C/S elective	1	0
MLP-1126-ST4	P232	C/S elective	1	0
MLP-1129-ST4	P233	C/S elective	1	0
MLP-1132-ST4	P234	C/S elective	1	0
MLP-1135-ST4	P235	C/S elective	1	0
MLP-1138-ST4	P236	C/S elective	1	0
MLP-1141-ST4	P237	C/S elective	1	0
MLP-1144-ST4	P238	C/S elective	1	1
MLP-1147-ST4	P240	C/S elective	1	0
MLP-1150-ST4	P241	C/S elective	1	1
MLP-1153-ST4	P242	C/S elective	1	0
MLP-1156-ST4	P243	C/S elective	1	0
MLP-1159-ST4	P244	C/S elective	1	0
MLP-1162-ST4	P245	C/S elective	1	0
MLP-1165-ST4	P246	C/S elective	1	0
MLP-1168-ST4	P248	C/S elective	1	0
MLP-1171-ST4	P249	C/S elective	1	0
MLP-1174-ST4	P250	C/S elective	1	0
MLP-1178-ST4	P253	C/S elective	1	0
MLP-1179-ST4	P253	C/S elective	1	0
MLP-1182-ST4	P254	C/S elective	1	0
MLP-1185-ST4	P255	C/S elective	1	0
MLP-1188-ST4	P256	C/S elective	1	0
MLP-1191-ST4	P257	C/S elective	1	0
MLP-1194-ST4	P258	C/S elective	1	0
MLP-1197-ST4	P259	C/S elective	1	0
MLP-1200-ST4	P260	C/S elective	1	0
MLP-1203-ST4	P262	C/S elective	1	0
MLP-1206-ST4	P263	C/S elective	1	0
MLP-1209-ST4	P264	C/S elective	1	0
MLP-1212-ST4	P265	C/S elective	1	0
MLP-1215-ST4	P266	C/S elective	1	0
MLP-1218-ST4	P267	C/S elective	1	0
MLP-1221-ST4	P268	C/S elective	1	0
MLP-1224-ST4	P269	C/S elective	1	0
MLP-1227-ST4	P271	C/S elective	1	0
MLP-1230-ST4	P272	C/S elective	1	0
MLP-1233-ST4	P273	C/S elective	1	0
MLP-1236-ST4	P283	C/S elective	1	0
MLP-1239-ST4	P284	C/S elective	1	0
MLP-1242-ST4	P285	C/S elective	1	0
MLP-1245-ST4	P286	C/S elective	1	0
MLP-1249-ST4	P293	C/S emergency	1	0
MLP-1250-ST4	P293	C/S elective	1	0
MLP-1253-ST4	P343	C/S emergency	1	0
MLP-1256-ST4	P346	C/S elective	1	0
MLP-1259-ST4	P351	Vaginal	0	0
MLP-1262-ST4	P352	Vaginal	1	0
MLP-1265-ST4	P353	Vaginal	0	0
MLP-1268-ST4	P373	Vaginal	0	0
MLP-1271-ST4	P374	Vaginal	0	0
MLP-1274-ST4	P375	Vaginal	1	0
MLP-1277-ST4	P376	Vaginal	1	0
MLP-1280-ST4	P377	Vaginal	0	0
MLP-1283-ST4	P378	Vaginal	0	0
MLP-1286-ST4	P380	C/S emergency	1	0
MLP-1289-ST4	P383	Vaginal	0	0
MLP-1292-ST4	P387	Vaginal	0	0
MLP-1295-ST4	P389	Vaginal	0	0
MLP-1298-ST4	P390	C/S emergency	1	0
MLP-1301-ST4	P391	C/S emergency	1	0
MLP-1304-ST4	P392	Vaginal	0	0
MLP-1307-ST4	P393	Vaginal	0	0
MLP-1310-ST4	P394	C/S emergency	1	0
MLP-1313-ST4	P396	Vaginal	1	0
MLP-1316-ST4	P397	Vaginal	0	0
MLP-1319-ST4	P398	Vaginal	0	0
MLP-1322-ST4	P400	Vaginal	1	0
MLP-1325-ST4	P401	C/S emergency	1	0
MLP-1328-ST4	P402	Vaginal	0	0
MLP-1331-ST4	P403	C/S elective	1	0
MLP-1334-ST4	P406	C/S emergency	1	1
MLP-1337-ST4	P408	Vaginal	0	0
MLP-1340-ST4	P409	Vaginal	0	0
MLP-1343-ST4	P410	C/S elective	1	0
MLP-1346-ST4	P411	Vaginal	1	0
MLP-1349-ST4	P412	Vaginal	1	0
MLP-1352-ST4	P414	Vaginal	1	0
MLP-1355-ST4	P415	Vaginal	0	0
MLP-1358-ST4	P416	C/S emergency	1	0
MLP-1361-ST4	P417	Vaginal	0	0
MLP-1367-ST4	P421	C/S emergency	1	0
MLP-1370-ST4	P422	Vaginal	0	0
MLP-1373-ST4	P423	C/S emergency	1	0
MLP-1376-ST4	P424	Vaginal	0	0
MLP-1379-ST4	P425	C/S emergency	1	0
MLP-1382-ST4	P426	Vaginal	0	0
MLP-1385-ST4	P427	C/S emergency	1	0
MLP-1388-ST4	P428	C/S emergency	1	0
MLP-1391-ST4	P429	Vaginal	1	0
MLP-1394-ST4	P433	Vaginal	0	0
MLP-1397-ST4	P434	Vaginal	0	0
MLP-1400-ST4	P436	Vaginal	0	0
MLP-1403-ST4	P437	C/S emergency	1	0
MLP-1406-ST4	P438	Vaginal	0	0
MLP-1410-ST4	P439	C/S elective	1	0
MLP-1411-ST4	P439	C/S elective	1	0
MLP-1414-ST4	P440	C/S elective	1	0
MLP-1417-ST4	P441	C/S emergency	1	0
MLP-1420-ST4	P442	Vaginal	1	0
MLP-1423-ST4	P443	Vaginal	1	0
MLP-1426-ST4	P444	Vaginal	0	0
MLP-1429-ST4	P445	C/S emergency	1	0
MLP-1432-ST4	P446	C/S elective	1	0
MLP-1435-ST4	P449	Vaginal	0	0
MLP-1438-ST4	P450	Vaginal	1	0
MLP-1441-ST4	P451	C/S emergency	1	0
MLP-1444-ST4	P454	Vaginal	0	0
MLP-1447-ST4	P456	Vaginal	0	0
MLP-1450-ST4	P457	Vaginal	0	0
MLP-1453-ST4	P458	C/S emergency	1	0
MLP-1456-ST4	P459	Vaginal	1	0
MLP-1459-ST4	P460	Vaginal	1	0
MLP-1462-ST4	P461	Vaginal	0	0
MLP-1465-ST4	P462	Vaginal	0	0
MLP-1468-ST4	P463	C/S emergency	1	0
MLP-1471-ST4	P465	Vaginal	0	0
MLP-1474-ST4	P466	C/S elective	1	0
MLP-1477-ST4	P467	Vaginal	1	0
MLP-1480-ST4	P468	Vaginal	0	0
MLP-1483-ST4	P469	C/S emergency	1	0
MLP-1486-ST4	P470	C/S emergency	1	0
MLP-1489-ST4	P472	C/S emergency	1	0
MLP-1492-ST4	P473	Vaginal	0	0
MLP-1495-ST4	P474	C/S emergency	1	0
MLP-1498-ST4	P475	C/S elective	1	0
MLP-1501-ST4	P476	Vaginal	1	0
MLP-1504-ST4	P477	Vaginal	0	0
MLP-1507-ST4	P478	Vaginal	0	0
MLP-1510-ST4	P479	C/S emergency	1	0
MLP-1513-ST4	P481	Vaginal	0	0
MLP-1516-ST4	P482	Vaginal	0	0
MLP-1519-ST4	P483	C/S emergency	1	0
MLP-1522-ST4	P484	C/S emergency	1	0
MLP-1525-ST4	P485	Vaginal	0	0
MLP-1528-ST4	P486	Vaginal	0	0
MLP-1531-ST4	P489	C/S emergency	1	0
MLP-1534-ST4	P493	Vaginal	0	0
MLP-1537-ST4	P494	Vaginal	0	0
MLP-1540-ST4	P495	C/S emergency	1	0
MLP-1543-ST4	P568	C/S elective	1	0
MLP-1546-ST4	P570	C/S emergency	1	0
MLP-1549-ST4	P573	Vaginal	0	0
MLP-1552-ST4	P574	C/S emergency	1	0
MLP-1558-ST4	P576	Vaginal	1	0
MLP-1582-ST4	P587	Vaginal	0	0
MLP-1585-ST4	P588	C/S emergency	1	0
MLP-1588-ST4	P589	C/S elective	1	0
MLP-1591-ST4	P590	C/S emergency	1	0
MLP-1594-ST4	P591	Vaginal	0	0
MLP-1597-ST4	P592	C/S emergency	1	0
MLP-1600-ST4	P594	C/S emergency	1	0
MLP-1603-ST4	P595	C/S emergency	1	0
MLP-1606-ST4	P597	Vaginal	0	0
MLP-1609-ST4	P599	C/S emergency	1	0
MLP-1612-ST4	P600	C/S emergency	1	0
MLP-1615-ST4	P601	Vaginal	1	0
MLP-1618-ST4	P609	Vaginal	1	0
MLP-1700-ST4	P275	C/S elective	1	0
MLP-1703-ST4	P276	C/S elective	1	0
MLP-1705-ST4	P277	C/S elective	1	0
MLP-1707-ST4	P278	C/S elective	1	0
MLP-1710-ST4	P279	Vaginal	0	0
MLP-1713-ST4	P280	C/S elective	1	0
MLP-1718-ST4	P282	C/S elective	1	0
MLP-1721-ST4	P287	C/S elective	1	0
MLP-1724-ST4	P288	C/S elective	1	0
MLP-1727-ST4	P289	C/S elective	1	0
MLP-1730-ST4	P290	C/S elective	1	0
MLP-1733-ST4	P291	C/S elective	1	0
MLP-1736-ST4	P292	C/S elective	1	0
MLP-1740-ST4	P295	C/S elective	1	0
MLP-1743-ST4	P296	C/S elective	1	0
MLP-1746-ST4	P297	C/S elective	1	0
MLP-1749-ST4	P298	C/S elective	1	0
MLP-1752-ST4	P299	C/S elective	1	0
MLP-1755-ST4	P300	C/S elective	1	0
MLP-1758-ST4	P301	C/S elective	1	0
MLP-1761-ST4	P302	C/S elective	1	0
MLP-1771-ST4	P306	C/S elective	1	0
MLP-1825-ST4	P381	Vaginal	1	0
MLP-1835-ST4	P407	Vaginal	1	0
MLP-1852-ST4	P447	Vaginal	1	0
MLP-1855-ST4	P448	Vaginal	1	0
MLP-1857-ST4	P452	Vaginal	0	0
MLP-1862-ST4	P455	C/S emergency	1	0
MLP-1874-ST4	P490	Vaginal	1	0
MLP-1881-ST4	P496	C/S emergency	1	0
MLP-1884-ST4	P497	Vaginal	1	0
MLP-1887-ST4	P498	Vaginal	0	0
MLP-1890-ST4	P499	Vaginal	0	0
MLP-1893-ST4	P500	Vaginal	0	0
MLP-1896-ST4	P501	Vaginal	0	0
MLP-1899-ST4	P502	Vaginal	0	0
MLP-1902-ST4	P503	Vaginal	0	0
MLP-1905-ST4	P504	Vaginal	1	0
MLP-1910-ST4	P506	C/S emergency	1	0
MLP-1915-ST4	P508	C/S emergency	1	0
MLP-1918-ST4	P509	Vaginal	1	0
MLP-1921-ST4	P510	Vaginal	0	0
MLP-1926-ST4	P512	C/S elective	1	0
MLP-1929-ST4	P513	Vaginal	0	0
MLP-1934-ST4	P515	Vaginal	1	0
MLP-1937-ST4	P516	C/S emergency	1	0
MLP-1943-ST4	P519	Vaginal	0	0
MLP-1946-ST4	P520	Vaginal	1	0
MLP-1949-ST4	P521	C/S emergency	1	0
MLP-1952-ST4	P522	C/S emergency	1	0
MLP-1955-ST4	P523	C/S emergency	1	0
MLP-1961-ST4	P525	Vaginal	0	0
MLP-1964-ST4	P526	C/S emergency	1	0
MLP-1967-ST4	P527	C/S emergency	1	0
MLP-1970-ST4	P528	C/S emergency	1	0
MLP-1973-ST4	P529	Vaginal	0	0
MLP-1976-ST4	P530	Vaginal	0	0
MLP-1979-ST4	P531	C/S emergency	1	0
MLP-1986-ST4	P535	C/S emergency	1	0
MLP-1991-ST4	P537	C/S emergency	1	0
MLP-1996-ST4	P539	C/S emergency	1	0
MLP-2042-ST4	P556	Vaginal	0	0
MLP-2057-ST4	P561	Vaginal	1	0
MLP-2075-ST4	P571	Vaginal	0	0
MLP-2085-ST4	P593	Vaginal	0	0
MLP-2091-ST4	P602	C/S elective	1	0

## Sheet: flow_clusters_vag
id	pair	clusterVag	birthMode	abxExposure
MLP-0001-VS1	P1	vag-n	Vaginal	0				MLP-0003-ST3	10d-stool-a
MLP-0005-VS1	P2	vag-a	C/S emergency	1				MLP-0007-ST3	10d-stool-w
MLP-0009-VS1	P3	vag-a	Vaginal	0				MLP-0011-ST3	10d-stool-a
MLP-0013-VS1	P4	vag-p	C/S emergency	1				MLP-0015-ST3	10d-stool-c
MLP-0017-VS1	P5	vag-a	Vaginal	0				MLP-0019-ST3	10d-stool-a
MLP-0021-VS1	P6	vag-p	Vaginal	1				MLP-0023-ST3	10d-stool-c
MLP-0025-VS1	P7	vag-b	C/S elective	1				MLP-0027-ST3	10d-stool-s
MLP-0029-VS1	P8	vag-a	C/S emergency	1				MLP-0031-ST3	10d-stool-e
MLP-0033-VS1	P9	vag-a	C/S emergency	1				MLP-0042-ST3	10d-stool-g
MLP-0036-VS1	P10	vag-a	Vaginal	1				MLP-0046-ST3	10d-stool-w
MLP-0040-VS1	P11	vag-m	Vaginal	0				MLP-0050-ST3	10d-stool-q
MLP-0044-VS1	P12	vag-m	C/S elective	1				MLP-0054-ST3	10d-stool-c
MLP-0048-VS1	P13	vag-d	C/S elective	1				MLP-0059-ST3	10d-stool-e
MLP-0052-VS1	P14	vag-a	Vaginal	0				MLP-0063-ST3	10d-stool-w
MLP-0056-VS1	P15	vag-n	C/S emergency	1				MLP-0068-ST3	10d-stool-k
MLP-0057-VS1	P16	vag-a	C/S elective	1				MLP-0069-ST3	10d-stool-k
MLP-0061-VS1	P17	vag-p	C/S emergency	1				MLP-0074-ST3	10d-stool-w
MLP-0065-VS1	P18	vag-p	C/S elective	1				MLP-0078-ST3	10d-stool-w
MLP-0072-VS1	P19	vag-m	C/S elective	1				MLP-0084-ST3	10d-stool-v
MLP-0076-VS1	P20	vag-f	C/S elective	1				MLP-0091-ST3	10d-stool-w
MLP-0080-VS1	P21	vag-a	C/S elective	1				MLP-0095-ST3	10d-stool-a
MLP-0082-VS1	P22	vag-j	C/S elective	1				MLP-0099-ST3	10d-stool-b
MLP-0086-VS1	P23	vag-a	C/S elective	1				MLP-0103-ST3	10d-stool-f
MLP-0089-VS1	P24	vag-a	C/S elective	1				MLP-0107-ST3	10d-stool-b
MLP-0093-VS1	P25	vag-p	Vaginal	0				MLP-0118-ST3	10d-stool-n
MLP-0097-VS1	P26	vag-p	C/S elective	1				MLP-0122-ST3	10d-stool-w
MLP-0101-VS1	P27	vag-p	C/S elective	1				MLP-0126-ST3	10d-stool-d
MLP-0105-VS1	P28	vag-a	C/S elective	1				MLP-0130-ST3	10d-stool-j
MLP-0109-VS1	P29	vag-o	C/S elective	1				MLP-0134-ST3	10d-stool-a
MLP-0112-VS1	P30	vag-a	C/S elective	1				MLP-0139-ST3	10d-stool-m
MLP-0116-VS1	P31	vag-c	C/S elective	1				MLP-0142-ST3	10d-stool-a
MLP-0119-VS1	P32	vag-a	C/S emergency	1				MLP-0146-ST3	10d-stool-a
MLP-0120-VS1	P33	vag-b	C/S elective	1				MLP-0149-ST3	10d-stool-w
MLP-0124-VS1	P34	vag-b	C/S elective	1				MLP-0153-ST3	10d-stool-w
MLP-0128-VS1	P35	vag-d	Vaginal	0				MLP-0157-ST3	10d-stool-w
MLP-0132-VS1	P36	vag-l	C/S elective	1				MLP-0161-ST3	10d-stool-w
MLP-0135-VS1	P37	vag-d	C/S elective	1				MLP-0165-ST3	10d-stool-a
MLP-0137-VS1	P38	vag-f	C/S elective	1				MLP-0169-ST3	10d-stool-w
MLP-0140-VS1	P39	vag-i	Vaginal	0				MLP-0173-ST3	10d-stool-c
MLP-0144-VS1	P40	vag-a	C/S elective	1				MLP-0180-ST3	10d-stool-j
MLP-0147-VS1	P41	vag-o	Vaginal	0				MLP-0184-ST3	10d-stool-d
MLP-0151-VS1	P42	vag-m	C/S elective	1				MLP-0188-ST3	10d-stool-k
MLP-0155-VS1	P43	vag-m	Vaginal	0				MLP-0192-ST3	10d-stool-c
MLP-0159-VS1	P44	vag-i	C/S emergency	1				MLP-0196-ST3	10d-stool-a
MLP-0163-VS1	P45	vag-o	C/S elective	1				MLP-0200-ST3	10d-stool-g
MLP-0167-VS1	P46	vag-m	C/S elective	1				MLP-0204-ST3	10d-stool-a
MLP-0171-VS1	P47	vag-m	Vaginal	0				MLP-0208-ST3	10d-stool-e
MLP-0175-VS1	P48	vag-a	C/S emergency	1				MLP-0212-ST3	10d-stool-w
MLP-0178-VS1	P49	vag-a	Vaginal	0				MLP-0216-ST3	10d-stool-a
MLP-0182-VS1	P50	vag-a	C/S emergency	1				MLP-0220-ST3	10d-stool-w
MLP-0186-VS1	P51	vag-a	Vaginal	0				MLP-0224-ST3	10d-stool-g
MLP-0190-VS1	P52	vag-p	Vaginal	0				MLP-0228-ST3	10d-stool-k
MLP-0194-VS1	P53	vag-a	C/S emergency	1				MLP-0232-ST3	10d-stool-j
MLP-0198-VS1	P54	vag-a	Vaginal	0				MLP-0236-ST3	10d-stool-c
MLP-0202-VS1	P55	vag-d	C/S emergency	1				MLP-0240-ST3	10d-stool-a
MLP-0206-VS1	P56	vag-b	C/S emergency	1				MLP-0248-ST3	10d-stool-c
MLP-0210-VS1	P57	vag-p	Vaginal	1				MLP-0252-ST3	10d-stool-b
MLP-0214-VS1	P58	vag-a	C/S emergency	1				MLP-0255-ST3	10d-stool-e
MLP-0218-VS1	P59	vag-p	C/S emergency	1				MLP-0259-ST3	10d-stool-w
MLP-0222-VS1	P60	vag-a	C/S elective	1				MLP-0263-ST3	10d-stool-c
MLP-0226-VS1	P61	vag-a	Vaginal	1				MLP-0266-ST3	10d-stool-g
MLP-0230-VS1	P62	vag-a	Vaginal	0				MLP-0270-ST3	10d-stool-w
MLP-0234-VS1	P63	vag-p	Vaginal	0				MLP-0274-ST3	10d-stool-c
MLP-0238-VS1	P64	vag-c	Vaginal	0				MLP-0278-ST3	10d-stool-w
MLP-0242-VS1	P65	vag-m	Vaginal	1				MLP-0282-ST3	10d-stool-w
MLP-0246-VS1	P66	vag-a	C/S emergency	1				MLP-0286-ST3	10d-stool-c
MLP-0250-VS1	P67	vag-p	Vaginal	1				MLP-0290-ST3	10d-stool-e
MLP-0253-VS1	P68	vag-m	C/S emergency	1				MLP-0294-ST3	10d-stool-c
MLP-0257-VS1	P69	vag-a	Vaginal	0				MLP-0299-ST3	10d-stool-b
MLP-0261-VS1	P70	vag-c	Vaginal	0				MLP-0300-ST3	10d-stool-c
MLP-0264-VS1	P71	vag-p	C/S emergency	1				MLP-0303-ST3	10d-stool-a
MLP-0268-VS1	P72	vag-p	C/S emergency	1				MLP-0309-ST3	10d-stool-a
MLP-0272-VS1	P73	vag-d	C/S emergency	1				MLP-0313-ST3	10d-stool-w
MLP-0276-VS1	P74	vag-d	C/S emergency	1				MLP-0319-ST3	10d-stool-a
MLP-0280-VS1	P75	vag-b	Vaginal	0				MLP-0323-ST3	10d-stool-b
MLP-0284-VS1	P76	vag-b	Vaginal	0				MLP-0327-ST3	10d-stool-d
MLP-0288-VS1	P77	vag-p	Vaginal	1				MLP-0331-ST3	10d-stool-w
MLP-0292-VS1	P78	vag-c	Vaginal	0				MLP-0335-ST3	10d-stool-f
MLP-0296-VS1	P79	vag-a	Vaginal	0				MLP-0339-ST3	10d-stool-u
MLP-0301-VS1	P80	vag-m	Vaginal	0				MLP-0342-ST3	10d-stool-k
MLP-0305-VS1	P81	vag-a	Vaginal	0				MLP-0346-ST3	10d-stool-a
MLP-0307-VS1	P82	vag-p	Vaginal	1				MLP-0350-ST3	10d-stool-a
MLP-0311-VS1	P83	vag-a	C/S emergency	1				MLP-0353-ST3	10d-stool-w
MLP-0315-VS1	P84	vag-e	C/S elective	1				MLP-0357-ST3	10d-stool-w
MLP-0317-VS1	P85	vag-a	Vaginal	0				MLP-0361-ST3	10d-stool-l
MLP-0321-VS1	P86	vag-a	C/S elective	1				MLP-0367-ST3	10d-stool-f
MLP-0325-VS1	P87	vag-a	C/S elective	1				MLP-0371-ST3	10d-stool-q
MLP-0329-VS1	P88	vag-c	C/S elective	1				MLP-0378-ST3	10d-stool-k
MLP-0333-VS1	P89	vag-a	C/S elective	1				MLP-0382-ST3	10d-stool-b
MLP-0337-VS1	P90	vag-p	C/S emergency	1				MLP-0386-ST3	10d-stool-j
MLP-0341-VS1	P91	vag-a	Vaginal	1				MLP-0391-ST3	10d-stool-i
MLP-0344-VS1	P92	vag-p	C/S elective	1				MLP-0395-ST3	10d-stool-c
MLP-0348-VS1	P93	vag-a	Vaginal	0				MLP-0399-ST3	10d-stool-y
MLP-0351-VS1	P94	vag-a	C/S elective	1				MLP-0403-ST3	10d-stool-c
MLP-0355-VS1	P95	vag-a	C/S elective	1				MLP-0406-ST3	10d-stool-i
MLP-0359-VS1	P96	vag-l	C/S elective	1				MLP-0409-ST3	10d-stool-w
MLP-0363-VS1	P97	vag-c	Vaginal	0				MLP-0413-ST3	10d-stool-a
MLP-0365-VS1	P98	vag-a	C/S elective	1				MLP-0419-ST3	10d-stool-u
MLP-0369-VS1	P100	vag-p	C/S emergency	1				MLP-0424-ST3	10d-stool-w
MLP-0373-VS1	P101	vag-c	Vaginal	0				MLP-0428-ST3	10d-stool-w
MLP-0376-VS1	P102	vag-j	C/S elective	1				MLP-0432-ST3	10d-stool-v
MLP-0380-VS1	P103	vag-l	C/S elective	1				MLP-0436-ST3	10d-stool-w
MLP-0384-VS1	P104	vag-p	Vaginal	0				MLP-0440-ST3	10d-stool-e
MLP-0387-VS1	P105	vag-b	Vaginal	1				MLP-0444-ST3	10d-stool-f
MLP-0389-VS1	P106	vag-o	Vaginal	0				MLP-0448-ST3	10d-stool-y
MLP-0393-VS1	P107	vag-a	Vaginal	0				MLP-0452-ST3	10d-stool-e
MLP-0397-VS1	P108	vag-a	Vaginal	0				MLP-0456-ST3	10d-stool-d
MLP-0401-VS1	P110	vag-p	Vaginal	1				MLP-0460-ST3	10d-stool-k
MLP-0404-VS1	P111	vag-m	Vaginal	0				MLP-0464-ST3	10d-stool-w
MLP-0408-VS1	P113	vag-a	Vaginal	0				MLP-0468-ST3	10d-stool-b
MLP-0411-VS1	P114	vag-a	Vaginal	0				MLP-0472-ST3	10d-stool-a
MLP-0415-VS1	P116	vag-i	Vaginal	1				MLP-0476-ST3	10d-stool-a
MLP-0417-VS1	P117	vag-i	C/S elective	1				MLP-0480-ST3	10d-stool-w
MLP-0420-VS1	P118	vag-a	C/S elective	1				MLP-0484-ST3	10d-stool-b
MLP-0422-VS1	P119	vag-a	C/S elective	1				MLP-0488-ST3	10d-stool-w
MLP-0426-VS1	P120	vag-h	C/S elective	1				MLP-0492-ST3	10d-stool-b
MLP-0430-VS1	P123	vag-a	Vaginal	0				MLP-0496-ST3	10d-stool-w
MLP-0434-VS1	P124	vag-a	Vaginal	0				MLP-0500-ST3	10d-stool-a
MLP-0438-VS1	P125	vag-a	C/S elective	1				MLP-0507-ST3	10d-stool-w
MLP-0442-VS1	P126	vag-f	C/S elective	1				MLP-0511-ST3	10d-stool-f
MLP-0446-VS1	P128	vag-a	C/S elective	1				MLP-0515-ST3	10d-stool-k
MLP-0450-VS1	P129	vag-c	C/S elective	1				MLP-0518-ST3	10d-stool-c
MLP-0454-VS1	P130	vag-c	C/S elective	1				MLP-0522-ST3	10d-stool-c
MLP-0458-VS1	P131	vag-a	C/S elective	1				MLP-0526-ST3	10d-stool-d
MLP-0462-VS1	P132	vag-a	C/S elective	1				MLP-0530-ST3	10d-stool-g
MLP-0466-VS1	P138	vag-e	Vaginal	0				MLP-0534-ST3	10d-stool-u
MLP-0470-VS1	P139	vag-a	Vaginal	0				MLP-0537-ST3	10d-stool-a
MLP-0474-VS1	P140	vag-a	Vaginal	1				MLP-0539-ST3	10d-stool-p
MLP-0478-VS1	P141	vag-e	C/S emergency	1				MLP-0586-ST3	10d-stool-d
MLP-0482-VS1	P142	vag-a	Vaginal	0				MLP-0588-ST3	10d-stool-i
MLP-0486-VS1	P143	vag-a	C/S emergency	1				MLP-0591-ST3	10d-stool-a
MLP-0490-VS1	P144	vag-h	C/S emergency	1				MLP-0595-ST3	10d-stool-w
MLP-0494-VS1	P145	vag-o	Vaginal	0				MLP-0599-ST3	10d-stool-w
MLP-0498-VS1	P146	vag-a	Vaginal	0				MLP-0603-ST3	10d-stool-a
MLP-0502-VS1	P147	vag-a	C/S emergency	1				MLP-0607-ST3	10d-stool-j
MLP-0505-VS1	P148	vag-d	C/S emergency	1				MLP-0611-ST3	10d-stool-c
MLP-0509-VS1	P149	vag-j	Vaginal	0				MLP-0615-ST3	10d-stool-a
MLP-0513-VS1	P150	vag-d	C/S emergency	1				MLP-0619-ST3	10d-stool-i
MLP-0516-VS1	P151	vag-o	C/S emergency	1				MLP-0624-ST3	10d-stool-a
MLP-0520-VS1	P152	vag-p	Vaginal	0				MLP-0625-ST3	10d-stool-b
MLP-0524-VS1	P153	vag-m	C/S emergency	1				MLP-0630-ST3	10d-stool-a
MLP-0528-VS1	P180	vag-g	C/S elective	1				MLP-0634-ST3	10d-stool-w
MLP-0532-VS1	P181	vag-m	C/S elective	1				MLP-0638-ST3	10d-stool-c
MLP-0535-VS1	P182	vag-m	C/S elective	1				MLP-0642-ST3	10d-stool-w
MLP-0584-VS1	P99	vag-o	C/S emergency	1				MLP-0645-ST3	10d-stool-d
MLP-0589-VS1	P109	vag-a	Vaginal	0				MLP-0649-ST3	10d-stool-w
MLP-0593-VS1	P112	vag-n	C/S emergency	1				MLP-0653-ST3	10d-stool-c
MLP-0597-VS1	P115	vag-p	Vaginal	0				MLP-0657-ST3	10d-stool-w
MLP-0601-VS1	P121	vag-p	Vaginal	0				MLP-0661-ST3	10d-stool-c
MLP-0605-VS1	P122	vag-d	Vaginal	0				MLP-0664-ST3	10d-stool-a
MLP-0609-VS1	P127	vag-a	Vaginal	1				MLP-0668-ST3	10d-stool-a
MLP-0613-VS1	P133	vag-h	Vaginal	1				MLP-0672-ST3	10d-stool-a
MLP-0617-VS1	P134	vag-m	Vaginal	1				MLP-0676-ST3	10d-stool-a
MLP-0621-VS1	P135	vag-m	C/S elective	1				MLP-0680-ST3	10d-stool-d
MLP-0628-VS1	P136	vag-o	Vaginal	0				MLP-0684-ST3	10d-stool-r
MLP-0632-VS1	P137	vag-o	C/S emergency	1				MLP-0688-ST3	10d-stool-r
MLP-0636-VS1	P154	vag-a	Vaginal	0				MLP-0692-ST3	10d-stool-d
MLP-0640-VS1	P155	vag-a	C/S emergency	1				MLP-0696-ST3	10d-stool-c
MLP-0643-VS1	P156	vag-p	Vaginal	1				MLP-0700-ST3	10d-stool-e
MLP-0647-VS1	P157	vag-a	Vaginal	0				MLP-0704-ST3	10d-stool-g
MLP-0651-VS1	P158	vag-a	C/S emergency	1				MLP-0708-ST3	10d-stool-q
MLP-0655-VS1	P159	vag-c	C/S emergency	1				MLP-0716-ST3	10d-stool-b
MLP-0659-VS1	P160	vag-p	Vaginal	0				MLP-0720-ST3	10d-stool-e
MLP-0662-VS1	P161	vag-d	C/S elective	1				MLP-0724-ST3	10d-stool-x
MLP-0666-VS1	P162	vag-c	Vaginal	1				MLP-0728-ST3	10d-stool-y
MLP-0670-VS1	P163	vag-a	Vaginal	0				MLP-0732-ST3	10d-stool-a
MLP-0674-VS1	P164	vag-c	Vaginal	0				MLP-0736-ST3	10d-stool-f
MLP-0678-VS1	P165	vag-a	C/S emergency	1				MLP-0739-ST3	10d-stool-c
MLP-0682-VS1	P166	vag-p	Vaginal	0				MLP-0742-ST3	10d-stool-e
MLP-0686-VS1	P167	vag-c	Vaginal	0				MLP-0746-ST3	10d-stool-j
MLP-0690-VS1	P168	vag-p	Vaginal	1				MLP-0750-ST3	10d-stool-c
MLP-0694-VS1	P169	vag-b	Vaginal	0				MLP-0754-ST3	10d-stool-w
MLP-0698-VS1	P170	vag-m	C/S emergency	1				MLP-0758-ST3	10d-stool-a
MLP-0702-VS1	P171	vag-a	C/S emergency	1				MLP-0762-ST3	10d-stool-y
MLP-0706-VS1	P172	vag-a	C/S emergency	1				MLP-0766-ST3	10d-stool-d
MLP-0709-VS1	P173	vag-a	Vaginal	1				MLP-0770-ST3	10d-stool-d
MLP-0712-VS1	P174	vag-d	C/S emergency	1				MLP-0781-ST3	10d-stool-l
MLP-0718-VS1	P176	vag-n	Vaginal	0				MLP-0785-ST3	10d-stool-e
MLP-0722-VS1	P177	vag-c	C/S emergency	1				MLP-0789-ST3	10d-stool-e
MLP-0726-VS1	P178	vag-a	C/S emergency	1				MLP-0793-ST3	10d-stool-e
MLP-0730-VS1	P179	vag-a	C/S emergency	1				MLP-0797-ST3	10d-stool-v
MLP-0734-VS1	P183	vag-b	C/S elective	1				MLP-0801-ST3	10d-stool-e
MLP-0737-VS1	P184	vag-c	C/S elective	1				MLP-0805-ST3	10d-stool-c
MLP-0740-VS1	P185	vag-a	C/S elective	1				MLP-0809-ST3	10d-stool-b
MLP-0744-VS1	P186	vag-p	C/S elective	1				MLP-0813-ST3	10d-stool-w
MLP-0748-VS1	P187	vag-a	C/S elective	1				MLP-0817-ST3	10d-stool-h
MLP-0752-VS1	P188	vag-n	C/S elective	1				MLP-0821-ST3	10d-stool-w
MLP-0756-VS1	P189	vag-c	C/S elective	1				MLP-0825-ST3	10d-stool-w
MLP-0760-VS1	P190	vag-d	C/S elective	1				MLP-0828-ST3	10d-stool-e
MLP-0764-VS1	P191	vag-a	C/S elective	1				MLP-0831-ST3	10d-stool-s
MLP-0768-VS1	P192	vag-a	C/S elective	1				MLP-0834-ST3	10d-stool-j
MLP-0772-VS1	P193	vag-d	C/S elective	1				MLP-0838-ST3	10d-stool-w
MLP-0776-VS1	P194	vag-a	C/S elective	1				MLP-0842-ST3	10d-stool-k
MLP-0779-VS1	P195	vag-a	C/S elective	1				MLP-0846-ST3	10d-stool-j
MLP-0783-VS1	P196	vag-n	C/S elective	1				MLP-0850-ST3	10d-stool-t
MLP-0787-VS1	P197	vag-c	C/S elective	1				MLP-0854-ST3	10d-stool-e
MLP-0791-VS1	P198	vag-a	C/S elective	1				MLP-0858-ST3	10d-stool-d
MLP-0795-VS1	P199	vag-f	C/S elective	1				MLP-0862-ST3	10d-stool-b
MLP-0799-VS1	P200	vag-a	C/S elective	1				MLP-0866-ST3	10d-stool-w
MLP-0803-VS1	P201	vag-a	C/S elective	1				MLP-0870-ST3	10d-stool-d
MLP-0807-VS1	P202	vag-d	C/S elective	1				MLP-0874-ST3	10d-stool-w
MLP-0811-VS1	P203	vag-a	C/S elective	1				MLP-0878-ST3	10d-stool-g
MLP-0815-VS1	P204	vag-a	C/S elective	1				MLP-0882-ST3	10d-stool-g
MLP-0819-VS1	P205	vag-a	C/S elective	1				MLP-0886-ST3	10d-stool-e
MLP-0823-VS1	P206	vag-a	C/S elective	1				MLP-0890-ST3	10d-stool-d
MLP-0826-VS1	P207	vag-c	C/S elective	1				MLP-0893-ST3	10d-stool-c
MLP-0829-VS1	P208	vag-p	C/S elective	1				MLP-0897-ST3	10d-stool-a
MLP-0832-VS1	P209	vag-p	C/S elective	1				MLP-0901-ST3	10d-stool-a
MLP-0836-VS1	P210	vag-a	C/S elective	1				MLP-0905-ST3	10d-stool-c
MLP-0840-VS1	P212	vag-b	C/S elective	1				MLP-0909-ST3	10d-stool-j
MLP-0844-VS1	P213	vag-p	C/S elective	1				MLP-0913-ST3	10d-stool-i
MLP-0848-VS1	P214	vag-a	C/S elective	1				MLP-0917-ST3	10d-stool-e
MLP-0852-VS1	P215	vag-a	C/S elective	1				MLP-0921-ST3	10d-stool-o
MLP-0856-VS1	P216	vag-m	C/S elective	1				MLP-0925-ST3	10d-stool-t
MLP-0860-VS1	P217	vag-e	C/S elective	1				MLP-0929-ST3	10d-stool-t
MLP-0864-VS1	P218	vag-c	C/S elective	1				MLP-0933-ST3	10d-stool-q
MLP-0868-VS1	P219	vag-m	C/S elective	1				MLP-0937-ST3	10d-stool-i
MLP-0872-VS1	P220	vag-k	C/S elective	1				MLP-0941-ST3	10d-stool-b
MLP-0876-VS1	P223	vag-c	C/S elective	1				MLP-0945-ST3	10d-stool-j
MLP-0880-VS1	P228	vag-a	C/S elective	1				MLP-0949-ST3	10d-stool-f
MLP-0884-VS1	P326	vag-c	C/S elective	1				MLP-0952-ST3	10d-stool-w
MLP-0888-VS1	P327	vag-a	C/S emergency	1				MLP-0956-ST3	10d-stool-c
MLP-0891-VS1	P328	vag-a	Vaginal	0				MLP-0960-ST3	10d-stool-a
MLP-0895-VS1	P329	vag-p	Vaginal	1				MLP-0964-ST3	10d-stool-f
MLP-0899-VS1	P330	vag-p	Vaginal	0				MLP-0967-ST3	10d-stool-j
MLP-0903-VS1	P331	vag-a	C/S emergency	1				MLP-0971-ST3	10d-stool-c
MLP-0907-VS1	P332	vag-e	Vaginal	1				MLP-0975-ST3	10d-stool-d
MLP-0911-VS1	P333	vag-a	Vaginal	0				MLP-0979-ST3	10d-stool-a
MLP-0915-VS1	P334	vag-a	C/S emergency	1				MLP-0983-ST3	10d-stool-w
MLP-0919-VS1	P335	vag-c	C/S emergency	1				MLP-0987-ST3	10d-stool-f
MLP-0923-VS1	P336	vag-a	Vaginal	0				MLP-0991-ST3	10d-stool-c
MLP-0927-VS1	P337	vag-p	C/S emergency	1				MLP-0995-ST3	10d-stool-l
MLP-0931-VS1	P338	vag-a	C/S elective	1				MLP-0999-ST3	10d-stool-j
MLP-0935-VS1	P339	vag-a	Vaginal	0				MLP-1005-ST3	10d-stool-c
MLP-0939-VS1	P340	vag-a	C/S emergency	1				MLP-1009-ST3	10d-stool-a
MLP-0943-VS1	P341	vag-a	Vaginal	0				MLP-1013-ST3	10d-stool-n
MLP-0947-VS1	P344	vag-c	Vaginal	0				MLP-1016-ST3	10d-stool-f
MLP-0950-VS1	P345	vag-a	C/S emergency	1				MLP-1020-ST3	10d-stool-c
MLP-0954-VS1	P347	vag-a	Vaginal	0				MLP-1024-ST3	10d-stool-b
MLP-0958-VS1	P348	vag-a	Vaginal	1				MLP-1028-ST3	10d-stool-o
MLP-0962-VS1	P350	vag-b	C/S elective	1				MLP-1031-ST3	10d-stool-b
MLP-0965-VS1	P354	vag-i	Vaginal	0				MLP-1035-ST3	10d-stool-l
MLP-0969-VS1	P355	vag-p	Vaginal	0				MLP-1039-ST3	10d-stool-a
MLP-0973-VS1	P356	vag-a	C/S emergency	1				MLP-1043-ST3	10d-stool-a
MLP-0977-VS1	P357	vag-e	Vaginal	0				MLP-1047-ST3	10d-stool-a
MLP-0981-VS1	P358	vag-b	C/S emergency	1				MLP-1051-ST3	10d-stool-d
MLP-0985-VS1	P359	vag-o	C/S emergency	1				MLP-1055-ST3	10d-stool-c
MLP-0989-VS1	P360	vag-p	Vaginal	0				MLP-1059-ST3	10d-stool-b
MLP-0993-VS1	P361	vag-a	C/S elective	1				MLP-1098-ST3	10d-stool-w
MLP-0997-VS1	P362	vag-d	Vaginal	0				MLP-1101-ST3	10d-stool-a
MLP-1000-VS1	P363	vag-c	Vaginal	0				MLP-1104-ST3	10d-stool-w
MLP-1003-VS1	P364	vag-h	Vaginal	0				MLP-1107-ST3	10d-stool-w
MLP-1007-VS1	P365	vag-a	Vaginal	1				MLP-1110-ST3	10d-stool-q
MLP-1011-VS1	P366	vag-l	C/S emergency	1				MLP-1113-ST3	10d-stool-c
MLP-1015-VS1	P367	vag-a	Vaginal	0				MLP-1119-ST3	10d-stool-c
MLP-1018-VS1	P368	vag-a	Vaginal	0				MLP-1122-ST3	10d-stool-d
MLP-1022-VS1	P369	vag-b	C/S emergency	1				MLP-1125-ST3	10d-stool-h
MLP-1026-VS1	P370	vag-p	Vaginal	0				MLP-1128-ST3	10d-stool-b
MLP-1030-VS1	P371	vag-a	C/S elective	1				MLP-1131-ST3	10d-stool-w
MLP-1033-VS1	P372	vag-b	Vaginal	0				MLP-1134-ST3	10d-stool-w
MLP-1037-VS1	P379	vag-p	Vaginal	0				MLP-1137-ST3	10d-stool-y
MLP-1041-VS1	P382	vag-p	Vaginal	1				MLP-1140-ST3	10d-stool-a
MLP-1045-VS1	P384	vag-a	Vaginal	1				MLP-1143-ST3	10d-stool-d
MLP-1049-VS1	P385	vag-p	Vaginal	0				MLP-1146-ST3	10d-stool-a
MLP-1053-VS1	P386	vag-a	Vaginal	0				MLP-1149-ST3	10d-stool-w
MLP-1057-VS1	P388	vag-a	C/S emergency	1				MLP-1152-ST3	10d-stool-b
MLP-1096-VS1	P175	vag-b	C/S emergency	1				MLP-1155-ST3	10d-stool-p
MLP-1097-VS1	P211	vag-h	C/S elective	1				MLP-1158-ST3	10d-stool-l
MLP-1100-VS1	P221	vag-a	C/S elective	1				MLP-1161-ST3	10d-stool-b
MLP-1103-VS1	P222	vag-j	C/S elective	1				MLP-1164-ST3	10d-stool-f
MLP-1106-VS1	P225	vag-a	C/S elective	1				MLP-1167-ST3	10d-stool-w
MLP-1109-VS1	P226	vag-a	C/S elective	1				MLP-1170-ST3	10d-stool-w
MLP-1112-VS1	P227	vag-p	C/S elective	1				MLP-1173-ST3	10d-stool-a
MLP-1115-VS1	P229	vag-f	C/S elective	1				MLP-1176-ST3	10d-stool-y
MLP-1118-VS1	P230	vag-p	C/S elective	1				MLP-1177-ST3	10d-stool-d
MLP-1121-VS1	P231	vag-a	C/S elective	1				MLP-1181-ST3	10d-stool-b
MLP-1124-VS1	P232	vag-o	C/S elective	1				MLP-1184-ST3	10d-stool-a
MLP-1127-VS1	P233	vag-c	C/S elective	1				MLP-1187-ST3	10d-stool-w
MLP-1130-VS1	P234	vag-b	C/S elective	1				MLP-1190-ST3	10d-stool-v
MLP-1133-VS1	P235	vag-a	C/S elective	1				MLP-1193-ST3	10d-stool-w
MLP-1136-VS1	P236	vag-p	C/S elective	1				MLP-1196-ST3	10d-stool-d
MLP-1139-VS1	P237	vag-a	C/S elective	1				MLP-1199-ST3	10d-stool-a
MLP-1142-VS1	P238	vag-a	C/S elective	1				MLP-1202-ST3	10d-stool-f
MLP-1145-VS1	P240	vag-a	C/S elective	1				MLP-1205-ST3	10d-stool-a
MLP-1148-VS1	P241	vag-a	C/S elective	1				MLP-1208-ST3	10d-stool-f
MLP-1151-VS1	P242	vag-a	C/S elective	1				MLP-1211-ST3	10d-stool-l
MLP-1154-VS1	P243	vag-c	C/S elective	1				MLP-1214-ST3	10d-stool-b
MLP-1157-VS1	P244	vag-d	C/S elective	1				MLP-1217-ST3	10d-stool-w
MLP-1160-VS1	P245	vag-a	C/S elective	1				MLP-1220-ST3	10d-stool-c
MLP-1163-VS1	P246	vag-a	C/S elective	1				MLP-1223-ST3	10d-stool-e
MLP-1166-VS1	P248	vag-a	C/S elective	1				MLP-1226-ST3	10d-stool-a
MLP-1169-VS1	P249	vag-c	C/S elective	1				MLP-1229-ST3	10d-stool-w
MLP-1172-VS1	P250	vag-a	C/S elective	1				MLP-1232-ST3	10d-stool-e
MLP-1175-VS1	P253	vag-b	C/S elective	1				MLP-1235-ST3	10d-stool-w
MLP-1180-VS1	P254	vag-d	C/S elective	1				MLP-1238-ST3	10d-stool-d
MLP-1183-VS1	P255	vag-a	C/S elective	1				MLP-1241-ST3	10d-stool-c
MLP-1186-VS1	P256	vag-c	C/S elective	1				MLP-1244-ST3	10d-stool-b
MLP-1189-VS1	P257	vag-a	C/S elective	1				MLP-1247-ST3	10d-stool-e
MLP-1192-VS1	P258	vag-a	C/S elective	1				MLP-1248-ST3	10d-stool-w
MLP-1195-VS1	P259	vag-a	C/S elective	1				MLP-1252-ST3	10d-stool-d
MLP-1198-VS1	P260	vag-p	C/S elective	1				MLP-1255-ST3	10d-stool-w
MLP-1201-VS1	P262	vag-c	C/S elective	1				MLP-1258-ST3	10d-stool-i
MLP-1204-VS1	P263	vag-n	C/S elective	1				MLP-1261-ST3	10d-stool-x
MLP-1207-VS1	P264	vag-d	C/S elective	1				MLP-1264-ST3	10d-stool-w
MLP-1210-VS1	P265	vag-b	C/S elective	1				MLP-1267-ST3	10d-stool-a
MLP-1213-VS1	P266	vag-m	C/S elective	1				MLP-1270-ST3	10d-stool-a
MLP-1216-VS1	P267	vag-c	C/S elective	1				MLP-1273-ST3	10d-stool-b
MLP-1219-VS1	P268	vag-p	C/S elective	1				MLP-1276-ST3	10d-stool-g
MLP-1222-VS1	P269	vag-b	C/S elective	1				MLP-1279-ST3	10d-stool-j
MLP-1225-VS1	P271	vag-k	C/S elective	1				MLP-1282-ST3	10d-stool-c
MLP-1228-VS1	P272	vag-a	C/S elective	1				MLP-1285-ST3	10d-stool-c
MLP-1231-VS1	P273	vag-a	C/S elective	1				MLP-1288-ST3	10d-stool-c
MLP-1234-VS1	P283	vag-a	C/S elective	1				MLP-1291-ST3	10d-stool-w
MLP-1237-VS1	P284	vag-o	C/S elective	1				MLP-1294-ST3	10d-stool-a
MLP-1240-VS1	P285	vag-f	C/S elective	1				MLP-1297-ST3	10d-stool-d
MLP-1243-VS1	P286	vag-a	C/S elective	1				MLP-1300-ST3	10d-stool-g
MLP-1246-VS1	P293	vag-p	C/S emergency	1				MLP-1303-ST3	10d-stool-a
MLP-1251-VS1	P343	vag-m	C/S emergency	1				MLP-1306-ST3	10d-stool-i
MLP-1254-VS1	P346	vag-a	C/S elective	1				MLP-1309-ST3	10d-stool-a
MLP-1257-VS1	P351	vag-o	Vaginal	0				MLP-1312-ST3	10d-stool-a
MLP-1260-VS1	P352	vag-a	Vaginal	1				MLP-1315-ST3	10d-stool-b
MLP-1263-VS1	P353	vag-b	Vaginal	0				MLP-1318-ST3	10d-stool-c
MLP-1266-VS1	P373	vag-a	Vaginal	0				MLP-1321-ST3	10d-stool-a
MLP-1269-VS1	P374	vag-a	Vaginal	0				MLP-1324-ST3	10d-stool-w
MLP-1272-VS1	P375	vag-a	Vaginal	1				MLP-1327-ST3	10d-stool-f
MLP-1275-VS1	P376	vag-a	Vaginal	1				MLP-1330-ST3	10d-stool-a
MLP-1278-VS1	P377	vag-p	Vaginal	0				MLP-1333-ST3	10d-stool-a
MLP-1281-VS1	P378	vag-a	Vaginal	0				MLP-1336-ST3	10d-stool-a
MLP-1284-VS1	P380	vag-a	C/S emergency	1				MLP-1339-ST3	10d-stool-a
MLP-1287-VS1	P383	vag-b	Vaginal	0				MLP-1342-ST3	10d-stool-d
MLP-1290-VS1	P387	vag-l	Vaginal	0				MLP-1345-ST3	10d-stool-f
MLP-1293-VS1	P389	vag-a	Vaginal	0				MLP-1348-ST3	10d-stool-e
MLP-1296-VS1	P390	vag-a	C/S emergency	1				MLP-1351-ST3	10d-stool-b
MLP-1299-VS1	P391	vag-h	C/S emergency	1				MLP-1354-ST3	10d-stool-l
MLP-1302-VS1	P392	vag-m	Vaginal	0				MLP-1357-ST3	10d-stool-a
MLP-1305-VS1	P393	vag-p	Vaginal	0				MLP-1360-ST3	10d-stool-c
MLP-1308-VS1	P394	vag-p	C/S emergency	1				MLP-1363-ST3	10d-stool-a
MLP-1311-VS1	P396	vag-b	Vaginal	1				MLP-1366-ST3	10d-stool-b
MLP-1314-VS1	P397	vag-a	Vaginal	0				MLP-1369-ST3	10d-stool-a
MLP-1317-VS1	P398	vag-a	Vaginal	0				MLP-1372-ST3	10d-stool-a
MLP-1320-VS1	P400	vag-a	Vaginal	1				MLP-1375-ST3	10d-stool-f
MLP-1323-VS1	P401	vag-a	C/S emergency	1				MLP-1378-ST3	10d-stool-a
MLP-1326-VS1	P402	vag-a	Vaginal	0				MLP-1381-ST3	10d-stool-w
MLP-1329-VS1	P403	vag-c	C/S elective	1				MLP-1384-ST3	10d-stool-n
MLP-1332-VS1	P406	vag-a	C/S emergency	1				MLP-1387-ST3	10d-stool-f
MLP-1335-VS1	P408	vag-g	Vaginal	0				MLP-1390-ST3	10d-stool-a
MLP-1338-VS1	P409	vag-c	Vaginal	0				MLP-1393-ST3	10d-stool-a
MLP-1341-VS1	P410	vag-l	C/S elective	1				MLP-1396-ST3	10d-stool-c
MLP-1344-VS1	P411	vag-a	Vaginal	1				MLP-1399-ST3	10d-stool-c
MLP-1347-VS1	P412	vag-p	Vaginal	1				MLP-1402-ST3	10d-stool-b
MLP-1350-VS1	P414	vag-a	Vaginal	1				MLP-1405-ST3	10d-stool-a
MLP-1353-VS1	P415	vag-a	Vaginal	0				MLP-1408-ST3	10d-stool-a
MLP-1356-VS1	P416	vag-a	C/S emergency	1				MLP-1409-ST3	10d-stool-a
MLP-1359-VS1	P417	vag-a	Vaginal	0				MLP-1413-ST3	10d-stool-b
MLP-1362-VS1	P418	vag-a	Vaginal	0				MLP-1416-ST3	10d-stool-y
MLP-1365-VS1	P421	vag-h	C/S emergency	1				MLP-1419-ST3	10d-stool-a
MLP-1368-VS1	P422	vag-a	Vaginal	0				MLP-1422-ST3	10d-stool-a
MLP-1371-VS1	P423	vag-b	C/S emergency	1				MLP-1425-ST3	10d-stool-a
MLP-1374-VS1	P424	vag-i	Vaginal	0				MLP-1428-ST3	10d-stool-w
MLP-1377-VS1	P425	vag-a	C/S emergency	1				MLP-1431-ST3	10d-stool-d
MLP-1380-VS1	P426	vag-d	Vaginal	0				MLP-1434-ST3	10d-stool-c
MLP-1383-VS1	P427	vag-i	C/S emergency	1				MLP-1437-ST3	10d-stool-p
MLP-1386-VS1	P428	vag-d	C/S emergency	1				MLP-1440-ST3	10d-stool-g
MLP-1389-VS1	P429	vag-o	Vaginal	1				MLP-1443-ST3	10d-stool-c
MLP-1392-VS1	P433	vag-a	Vaginal	0				MLP-1446-ST3	10d-stool-c
MLP-1395-VS1	P434	vag-a	Vaginal	0				MLP-1449-ST3	10d-stool-j
MLP-1398-VS1	P436	vag-o	Vaginal	0				MLP-1452-ST3	10d-stool-s
MLP-1401-VS1	P437	vag-o	C/S emergency	1				MLP-1455-ST3	10d-stool-s
MLP-1404-VS1	P438	vag-p	Vaginal	0				MLP-1458-ST3	10d-stool-b
MLP-1407-VS1	P439	vag-p	C/S elective	1				MLP-1461-ST3	10d-stool-b
MLP-1412-VS1	P440	vag-b	C/S elective	1				MLP-1464-ST3	10d-stool-g
MLP-1415-VS1	P441	vag-a	C/S emergency	1				MLP-1467-ST3	10d-stool-w
MLP-1418-VS1	P442	vag-a	Vaginal	1				MLP-1470-ST3	10d-stool-w
MLP-1421-VS1	P443	vag-o	Vaginal	1				MLP-1473-ST3	10d-stool-w
MLP-1424-VS1	P444	vag-j	Vaginal	0				MLP-1476-ST3	10d-stool-b
MLP-1427-VS1	P445	vag-d	C/S emergency	1				MLP-1479-ST3	10d-stool-a
MLP-1430-VS1	P446	vag-a	C/S elective	1				MLP-1482-ST3	10d-stool-a
MLP-1433-VS1	P449	vag-a	Vaginal	0				MLP-1485-ST3	10d-stool-w
MLP-1436-VS1	P450	vag-p	Vaginal	1				MLP-1488-ST3	10d-stool-c
MLP-1439-VS1	P451	vag-g	C/S emergency	1				MLP-1491-ST3	10d-stool-c
MLP-1442-VS1	P454	vag-a	Vaginal	0				MLP-1494-ST3	10d-stool-b
MLP-1445-VS1	P456	vag-a	Vaginal	0				MLP-1497-ST3	10d-stool-a
MLP-1448-VS1	P457	vag-b	Vaginal	0				MLP-1500-ST3	10d-stool-b
MLP-1451-VS1	P458	vag-a	C/S emergency	1				MLP-1503-ST3	10d-stool-a
MLP-1454-VS1	P459	vag-a	Vaginal	1				MLP-1506-ST3	10d-stool-c
MLP-1457-VS1	P460	vag-e	Vaginal	1				MLP-1509-ST3	10d-stool-a
MLP-1460-VS1	P461	vag-a	Vaginal	0				MLP-1512-ST3	10d-stool-a
MLP-1463-VS1	P462	vag-a	Vaginal	0				MLP-1515-ST3	10d-stool-w
MLP-1466-VS1	P463	vag-a	C/S emergency	1				MLP-1518-ST3	10d-stool-w
MLP-1469-VS1	P465	vag-p	Vaginal	0				MLP-1521-ST3	10d-stool-p
MLP-1472-VS1	P466	vag-h	C/S elective	1				MLP-1524-ST3	10d-stool-c
MLP-1475-VS1	P467	vag-p	Vaginal	1				MLP-1527-ST3	10d-stool-a
MLP-1478-VS1	P468	vag-a	Vaginal	0				MLP-1530-ST3	10d-stool-b
MLP-1481-VS1	P469	vag-a	C/S emergency	1				MLP-1533-ST3	10d-stool-c
MLP-1484-VS1	P470	vag-a	C/S emergency	1				MLP-1536-ST3	10d-stool-b
MLP-1487-VS1	P472	vag-n	C/S emergency	1				MLP-1539-ST3	10d-stool-d
MLP-1490-VS1	P473	vag-a	Vaginal	0				MLP-1542-ST3	10d-stool-l
MLP-1493-VS1	P474	vag-a	C/S emergency	1				MLP-1548-ST3	10d-stool-b
MLP-1496-VS1	P475	vag-p	C/S elective	1				MLP-1551-ST3	10d-stool-a
MLP-1499-VS1	P476	vag-a	Vaginal	1				MLP-1557-ST3	10d-stool-e
MLP-1502-VS1	P477	vag-o	Vaginal	0				MLP-1560-ST3	10d-stool-s
MLP-1505-VS1	P478	vag-p	Vaginal	0				MLP-1563-ST3	10d-stool-d
MLP-1508-VS1	P479	vag-a	C/S emergency	1				MLP-1566-ST3	10d-stool-a
MLP-1511-VS1	P481	vag-a	Vaginal	0				MLP-1569-ST3	10d-stool-a
MLP-1514-VS1	P482	vag-l	Vaginal	0				MLP-1572-ST3	10d-stool-w
MLP-1517-VS1	P483	vag-a	C/S emergency	1				MLP-1575-ST3	10d-stool-j
MLP-1520-VS1	P484	vag-d	C/S emergency	1				MLP-1581-ST3	10d-stool-a
MLP-1523-VS1	P485	vag-c	Vaginal	0				MLP-1584-ST3	10d-stool-v
MLP-1526-VS1	P486	vag-a	Vaginal	0				MLP-1587-ST3	10d-stool-w
MLP-1529-VS1	P489	vag-a	C/S emergency	1				MLP-1590-ST3	10d-stool-y
MLP-1532-VS1	P493	vag-p	Vaginal	0				MLP-1593-ST3	10d-stool-c
MLP-1535-VS1	P494	vag-a	Vaginal	0				MLP-1596-ST3	10d-stool-l
MLP-1538-VS1	P495	vag-c	C/S emergency	1				MLP-1599-ST3	10d-stool-a
MLP-1541-VS1	P568	vag-c	C/S elective	1				MLP-1602-ST3	10d-stool-f
MLP-1544-VS1	P570	vag-p	C/S emergency	1				MLP-1605-ST3	10d-stool-a
MLP-1547-VS1	P573	vag-p	Vaginal	0				MLP-1608-ST3	10d-stool-w
MLP-1550-VS1	P574	vag-a	C/S emergency	1				MLP-1611-ST3	10d-stool-b
MLP-1556-VS1	P576	vag-a	Vaginal	1				MLP-1614-ST3	10d-stool-w
MLP-1559-VS1	P579	vag-b	C/S emergency	1				MLP-1617-ST3	10d-stool-a
MLP-1562-VS1	P581	vag-b	Vaginal	1				MLP-1685-ST3	10d-stool-j
MLP-1565-VS1	P582	vag-d	Vaginal	0				MLP-1687-ST3	10d-stool-d
MLP-1568-VS1	P583	vag-b	C/S elective	1				MLP-1691-ST3	10d-stool-p
MLP-1571-VS1	P584	vag-a	Vaginal	0				MLP-1692-ST3	10d-stool-w
MLP-1574-VS1	P585	vag-n	Vaginal	0				MLP-1694-ST3	10d-stool-w
MLP-1580-VS1	P587	vag-a	Vaginal	0				MLP-1696-ST3	10d-stool-a
MLP-1583-VS1	P588	vag-p	C/S emergency	1				MLP-1699-ST3	10d-stool-w
MLP-1586-VS1	P589	vag-a	C/S elective	1				MLP-1702-ST3	10d-stool-w
MLP-1589-VS1	P590	vag-p	C/S emergency	1				MLP-1709-ST3	10d-stool-k
MLP-1592-VS1	P591	vag-p	Vaginal	0				MLP-1712-ST3	10d-stool-a
MLP-1595-VS1	P592	vag-o	C/S emergency	1				MLP-1715-ST3	10d-stool-t
MLP-1598-VS1	P594	vag-a	C/S emergency	1				MLP-1717-ST3	10d-stool-q
MLP-1601-VS1	P595	vag-a	C/S emergency	1				MLP-1720-ST3	10d-stool-u
MLP-1604-VS1	P597	vag-a	Vaginal	0				MLP-1723-ST3	10d-stool-d
MLP-1607-VS1	P599	vag-o	C/S emergency	1				MLP-1726-ST3	10d-stool-m
MLP-1610-VS1	P600	vag-a	C/S emergency	1				MLP-1729-ST3	10d-stool-d
MLP-1613-VS1	P601	vag-k	Vaginal	1				MLP-1732-ST3	10d-stool-e
MLP-1616-VS1	P609	vag-p	Vaginal	1				MLP-1739-ST3	10d-stool-q
MLP-1684-VS1	P224	vag-l	C/S elective	1				MLP-1742-ST3	10d-stool-e
MLP-1686-VS1	P239	vag-a	C/S elective	1				MLP-1745-ST3	10d-stool-a
MLP-1688-VS1	P247	vag-m	C/S elective	1				MLP-1751-ST3	10d-stool-w
MLP-1689-VS1	P251	vag-b	C/S emergency	1				MLP-1754-ST3	10d-stool-g
MLP-1690-VS1	P252	vag-a	C/S elective	1				MLP-1757-ST3	10d-stool-d
MLP-1693-VS1	P261	vag-d	C/S elective	1				MLP-1760-ST3	10d-stool-d
MLP-1695-VS1	P270	vag-a	C/S elective	1				MLP-1763-ST3	10d-stool-e
MLP-1697-VS1	P274	vag-p	C/S elective	1				MLP-1765-ST3	10d-stool-c
MLP-1698-VS1	P275	vag-a	C/S elective	1				MLP-1768-ST3	10d-stool-e
MLP-1701-VS1	P276	vag-j	C/S elective	1				MLP-1770-ST3	10d-stool-e
MLP-1704-VS1	P277	vag-p	C/S elective	1				MLP-1773-ST3	10d-stool-w
MLP-1706-VS1	P278	vag-j	C/S elective	1				MLP-1775-ST3	10d-stool-l
MLP-1708-VS1	P279	vag-a	Vaginal	0				MLP-1778-ST3	10d-stool-h
MLP-1711-VS1	P280	vag-a	C/S elective	1				MLP-1780-ST3	10d-stool-b
MLP-1714-VS1	P281	vag-a	C/S elective	1				MLP-1783-ST3	10d-stool-k
MLP-1716-VS1	P282	vag-a	C/S elective	1				MLP-1786-ST3	10d-stool-b
MLP-1719-VS1	P287	vag-a	C/S elective	1				MLP-1788-ST3	10d-stool-w
MLP-1722-VS1	P288	vag-d	C/S elective	1				MLP-1791-ST3	10d-stool-a
MLP-1725-VS1	P289	vag-m	C/S elective	1				MLP-1794-ST3	10d-stool-w
MLP-1728-VS1	P290	vag-a	C/S elective	1				MLP-1797-ST3	10d-stool-a
MLP-1731-VS1	P291	vag-a	C/S elective	1				MLP-1800-ST3	10d-stool-d
MLP-1734-VS1	P292	vag-b	C/S elective	1				MLP-1802-ST3	10d-stool-w
MLP-1737-VS1	P294	vag-d	C/S elective	1				MLP-1804-ST3	10d-stool-f
MLP-1738-VS1	P295	vag-b	C/S elective	1				MLP-1806-ST3	10d-stool-b
MLP-1741-VS1	P296	vag-a	C/S elective	1				MLP-1809-ST3	10d-stool-e
MLP-1744-VS1	P297	vag-a	C/S elective	1				MLP-1813-ST3	10d-stool-q
MLP-1747-VS1	P298	vag-a	C/S elective	1				MLP-1817-ST3	10d-stool-e
MLP-1750-VS1	P299	vag-a	C/S elective	1				MLP-1820-ST3	10d-stool-e
MLP-1753-VS1	P300	vag-a	C/S elective	1				MLP-1822-ST3	10d-stool-f
MLP-1756-VS1	P301	vag-a	C/S elective	1				MLP-1824-ST3	10d-stool-a
MLP-1759-VS1	P302	vag-a	C/S elective	1				MLP-1828-ST3	10d-stool-j
MLP-1762-VS1	P303	vag-p	C/S elective	1				MLP-1830-ST3	10d-stool-a
MLP-1764-VS1	P304	vag-a	C/S elective	1				MLP-1832-ST3	10d-stool-j
MLP-1767-VS1	P305	vag-p	C/S elective	1				MLP-1834-ST3	10d-stool-j
MLP-1769-VS1	P306	vag-c	C/S elective	1				MLP-1838-ST3	10d-stool-a
MLP-1772-VS1	P307	vag-a	C/S elective	1				MLP-1840-ST3	10d-stool-x
MLP-1774-VS1	P308	vag-a	C/S elective	1				MLP-1842-ST3	10d-stool-n
MLP-1777-VS1	P309	vag-a	C/S elective	1				MLP-1845-ST3	10d-stool-b
MLP-1779-VS1	P310	vag-c	C/S elective	1				MLP-1847-ST3	10d-stool-d
MLP-1782-VS1	P311	vag-p	C/S elective	1				MLP-1849-ST3	10d-stool-m
MLP-1785-VS1	P312	vag-a	C/S elective	1				MLP-1851-ST3	10d-stool-a
MLP-1787-VS1	P313	vag-c	C/S elective	1				MLP-1854-ST3	10d-stool-a
MLP-1790-VS1	P314	vag-p	C/S elective	1				MLP-1859-ST3	10d-stool-b
MLP-1793-VS1	P315	vag-b	C/S elective	1				MLP-1861-ST3	10d-stool-i
MLP-1796-VS1	P316	vag-g	C/S elective	1				MLP-1864-ST3	10d-stool-r
MLP-1799-VS1	P317	vag-a	C/S elective	1				MLP-1867-ST3	10d-stool-a
MLP-1801-VS1	P318	vag-b	C/S elective	1				MLP-1869-ST3	10d-stool-b
MLP-1803-VS1	P319	vag-a	C/S emergency	1				MLP-1873-ST3	10d-stool-h
MLP-1805-VS1	P320	vag-p	C/S elective	1				MLP-1876-ST3	10d-stool-y
MLP-1808-VS1	P321	vag-p	C/S elective	1				MLP-1878-ST3	10d-stool-a
MLP-1810-VS1	P322	vag-a	C/S elective	1				MLP-1880-ST3	10d-stool-g
MLP-1812-VS1	P323	vag-p	C/S elective	1				MLP-1883-ST3	10d-stool-x
MLP-1814-VS1	P324	vag-l	C/S elective	1				MLP-1886-ST3	10d-stool-a
MLP-1816-VS1	P325	vag-c	C/S elective	1				MLP-1889-ST3	10d-stool-o
MLP-1819-VS1	P342	vag-a	C/S emergency	1				MLP-1892-ST3	10d-stool-a
MLP-1821-VS1	P349	vag-a	C/S emergency	1				MLP-1895-ST3	10d-stool-a
MLP-1823-VS1	P381	vag-p	Vaginal	1				MLP-1898-ST3	10d-stool-w
MLP-1826-VS1	P395	vag-p	Vaginal	1				MLP-1901-ST3	10d-stool-a
MLP-1827-VS1	P399	vag-j	C/S emergency	1				MLP-1904-ST3	10d-stool-p
MLP-1829-VS1	P404	vag-a	Vaginal	1				MLP-1907-ST3	10d-stool-m
MLP-1831-VS1	P405	vag-p	Vaginal	1				MLP-1909-ST3	10d-stool-g
MLP-1833-VS1	P407	vag-p	Vaginal	1				MLP-1912-ST3	10d-stool-a
MLP-1836-VS1	P413	vag-c	C/S emergency	1				MLP-1914-ST3	10d-stool-g
MLP-1837-VS1	P419	vag-a	C/S emergency	1				MLP-1917-ST3	10d-stool-s
MLP-1839-VS1	P420	vag-f	C/S emergency	1				MLP-1920-ST3	10d-stool-h
MLP-1841-VS1	P430	vag-a	C/S elective	1				MLP-1923-ST3	10d-stool-b
MLP-1844-VS1	P431	vag-l	C/S elective	1				MLP-1925-ST3	10d-stool-a
MLP-1846-VS1	P432	vag-p	C/S emergency	1				MLP-1928-ST3	10d-stool-a
MLP-1848-VS1	P435	vag-o	C/S emergency	1				MLP-1931-ST3	10d-stool-o
MLP-1850-VS1	P447	vag-a	Vaginal	1				MLP-1933-ST3	10d-stool-w
MLP-1853-VS1	P448	vag-b	Vaginal	1				MLP-1936-ST3	10d-stool-b
MLP-1856-VS1	P452	vag-a	Vaginal	0				MLP-1939-ST3	10d-stool-a
MLP-1858-VS1	P453	vag-p	C/S emergency	1				MLP-1942-ST3	10d-stool-j
MLP-1860-VS1	P455	vag-b	C/S emergency	1				MLP-1945-ST3	10d-stool-a
MLP-1863-VS1	P464	vag-p	Vaginal	0				MLP-1948-ST3	10d-stool-a
MLP-1866-VS1	P471	vag-p	C/S emergency	1				MLP-1951-ST3	10d-stool-b
MLP-1868-VS1	P480	vag-a	Vaginal	0				MLP-1954-ST3	10d-stool-a
MLP-1870-VS1	P487	vag-a	Vaginal	0				MLP-1957-ST3	10d-stool-w
MLP-1871-VS1	P488	vag-d	C/S emergency	1				MLP-1960-ST3	10d-stool-j
MLP-1872-VS1	P490	vag-a	Vaginal	1				MLP-1963-ST3	10d-stool-e
MLP-1875-VS1	P491	vag-m	C/S emergency	1				MLP-1966-ST3	10d-stool-w
MLP-1877-VS1	P492	vag-p	Vaginal	1				MLP-1969-ST3	10d-stool-w
MLP-1879-VS1	P496	vag-g	C/S emergency	1				MLP-1972-ST3	10d-stool-f
MLP-1882-VS1	P497	vag-a	Vaginal	1				MLP-1975-ST3	10d-stool-a
MLP-1885-VS1	P498	vag-p	Vaginal	0				MLP-1978-ST3	10d-stool-m
MLP-1888-VS1	P499	vag-p	Vaginal	0				MLP-1982-ST3	10d-stool-h
MLP-1891-VS1	P500	vag-p	Vaginal	0				MLP-1988-ST3	10d-stool-a
MLP-1894-VS1	P501	vag-h	Vaginal	0				MLP-1990-ST3	10d-stool-i
MLP-1897-VS1	P502	vag-a	Vaginal	0				MLP-1993-ST3	10d-stool-w
MLP-1900-VS1	P503	vag-a	Vaginal	0				MLP-1995-ST3	10d-stool-k
MLP-1903-VS1	P504	vag-p	Vaginal	1				MLP-1998-ST3	10d-stool-w
MLP-1906-VS1	P505	vag-j	C/S emergency	1				MLP-2001-ST3	10d-stool-g
MLP-1908-VS1	P506	vag-p	C/S emergency	1				MLP-2003-ST3	10d-stool-c
MLP-1911-VS1	P507	vag-m	Vaginal	1				MLP-2006-ST3	10d-stool-c
MLP-1913-VS1	P508	vag-a	C/S emergency	1				MLP-2009-ST3	10d-stool-w
MLP-1916-VS1	P509	vag-a	Vaginal	1				MLP-2012-ST3	10d-stool-r
MLP-1919-VS1	P510	vag-j	Vaginal	0				MLP-2015-ST3	10d-stool-a
MLP-1922-VS1	P511	vag-k	Vaginal	1				MLP-2018-ST3	10d-stool-b
MLP-1924-VS1	P512	vag-d	C/S elective	1				MLP-2021-ST3	10d-stool-w
MLP-1927-VS1	P513	vag-k	Vaginal	0				MLP-2023-ST3	10d-stool-l
MLP-1930-VS1	P514	vag-a	C/S emergency	1				MLP-2026-ST3	10d-stool-f
MLP-1932-VS1	P515	vag-p	Vaginal	1				MLP-2029-ST3	10d-stool-a
MLP-1935-VS1	P516	vag-p	C/S emergency	1				MLP-2032-ST3	10d-stool-w
MLP-1938-VS1	P517	vag-p	Vaginal	0				MLP-2035-ST3	10d-stool-e
MLP-1940-VS1	P518	vag-p	Vaginal	1				MLP-2038-ST3	10d-stool-a
MLP-1941-VS1	P519	vag-p	Vaginal	0				MLP-2041-ST3	10d-stool-w
MLP-1944-VS1	P520	vag-i	Vaginal	1				MLP-2047-ST3	10d-stool-w
MLP-1947-VS1	P521	vag-d	C/S emergency	1				MLP-2050-ST3	10d-stool-w
MLP-1950-VS1	P522	vag-a	C/S emergency	1				MLP-2053-ST3	10d-stool-h
MLP-1953-VS1	P523	vag-l	C/S emergency	1				MLP-2056-ST3	10d-stool-w
MLP-1956-VS1	P524	vag-a	C/S emergency	1				MLP-2059-ST3	10d-stool-w
MLP-1959-VS1	P525	vag-d	Vaginal	0				MLP-2063-ST3	10d-stool-f
MLP-1962-VS1	P526	vag-l	C/S emergency	1				MLP-2066-ST3	10d-stool-w
MLP-1965-VS1	P527	vag-p	C/S emergency	1				MLP-2073-ST3	10d-stool-w
MLP-1968-VS1	P528	vag-a	C/S emergency	1				MLP-2077-ST3	10d-stool-w
MLP-1971-VS1	P529	vag-m	Vaginal	0				MLP-2079-ST3	10d-stool-e
MLP-1974-VS1	P530	vag-j	Vaginal	0				MLP-2081-ST3	10d-stool-h
MLP-1977-VS1	P531	vag-p	C/S emergency	1				MLP-2083-ST3	10d-stool-o
MLP-1980-VS1	P532	vag-l	C/S emergency	1				MLP-2088-ST3	10d-stool-j
MLP-1981-VS1	P533	vag-a	C/S emergency	1				MLP-2090-ST3	10d-stool-w
MLP-1983-VS1	P534	vag-a	Vaginal	0				MLP-2093-ST3	10d-stool-b
MLP-1984-VS1	P535	vag-a	C/S emergency	1				MLP-2098-ST3	10d-stool-x
MLP-1987-VS1	P536	vag-h	Vaginal	0				MLP-2100-ST3	10d-stool-f
MLP-1989-VS1	P537	vag-p	C/S emergency	1				MLP-2103-ST3	10d-stool-e
MLP-1992-VS1	P538	vag-d	Vaginal	1				MLP-2106-ST3	10d-stool-b
MLP-1994-VS1	P539	vag-e	C/S emergency	1				MLP-2109-ST3	10d-stool-e
MLP-1997-VS1	P540	vag-a	C/S emergency	1				MLP-2112-ST3	10d-stool-e
MLP-2000-VS1	P541	vag-o	C/S emergency	1				MLP-2115-ST3	10d-stool-v
MLP-2002-VS1	P542	vag-l	Vaginal	0				MLP-2118-ST3	10d-stool-a
MLP-2005-VS1	P543	vag-a	C/S emergency	1				MLP-2122-ST3	10d-stool-m
MLP-2008-VS1	P544	vag-e	C/S emergency	1				MLP-2124-ST3	10d-stool-h
MLP-2011-VS1	P545	vag-a	C/S emergency	1
MLP-2013-VS1	P546	vag-e	C/S emergency	1
MLP-2014-VS1	P547	vag-p	C/S emergency	1
MLP-2017-VS1	P548	vag-a	C/S emergency	1
MLP-2020-VS1	P549	vag-d	Vaginal	0
MLP-2022-VS1	P550	vag-a	Vaginal	0
MLP-2025-VS1	P551	vag-c	Vaginal	0
MLP-2028-VS1	P552	vag-a	Vaginal	0
MLP-2031-VS1	P553	vag-a	C/S emergency	1
MLP-2034-VS1	P554	vag-a	Vaginal	1
MLP-2037-VS1	P555	vag-a	Vaginal	1
MLP-2040-VS1	P556	vag-b	Vaginal	0
MLP-2043-VS1	P557	vag-b	Vaginal	0
MLP-2046-VS1	P558	vag-a	Vaginal	1
MLP-2049-VS1	P559	vag-a	C/S emergency	1
MLP-2052-VS1	P560	vag-m	Vaginal	1
MLP-2055-VS1	P561	vag-c	Vaginal	1
MLP-2058-VS1	P562	vag-a	C/S emergency	1
MLP-2061-VS1	P563	vag-l	Vaginal	0
MLP-2062-VS1	P564	vag-a	Vaginal	1
MLP-2065-VS1	P565	vag-a	C/S emergency	1
MLP-2068-VS1	P566	vag-c	Vaginal	0
MLP-2070-VS1	P567	vag-a	C/S emergency	1
MLP-2072-VS1	P569	vag-a	C/S elective	1
MLP-2074-VS1	P571	vag-a	Vaginal	0
MLP-2076-VS1	P572	vag-p	Vaginal	0
MLP-2078-VS1	P577	vag-a	C/S elective	1
MLP-2080-VS1	P578	vag-a	Vaginal	1
MLP-2082-VS1	P580	vag-e	Vaginal	0
MLP-2084-VS1	P593	vag-p	Vaginal	0
MLP-2086-VS1	P596	vag-c	Vaginal	0
MLP-2087-VS1	P598	vag-d	Vaginal	0
MLP-2089-VS1	P602	vag-p	C/S elective	1
MLP-2092-VS1	P603	vag-a	C/S emergency	1
MLP-2094-VS1	P604	vag-p	Vaginal	0
MLP-2095-VS1	P605	vag-p	Vaginal	1
MLP-2096-VS1	P606	vag-p	Vaginal	0
MLP-2097-VS1	P607	vag-d	C/S emergency	1
MLP-2099-VS1	P608	vag-a	C/S emergency	1
MLP-2101-VS1	P610	vag-d	Vaginal	1
MLP-2102-VS1	P611	vag-l	C/S elective	1
MLP-2105-VS1	P612	vag-a	C/S emergency	1
MLP-2108-VS1	P613	vag-a	Vaginal	0
MLP-2111-VS1	P614	vag-l	Vaginal	0
MLP-2114-VS1	P615	vag-a	C/S elective	1
MLP-2116-VS1	P616	vag-p	C/S emergency	1
MLP-2117-VS1	P617	vag-p	Vaginal	1
MLP-2120-VS1	P618	vag-k	C/S elective	1
MLP-2121-VS1	P619	vag-c	C/S emergency	1
MLP-2123-VS1	P620	vag-a	Vaginal	0
MLP-2126-VS1	P621	vag-a	C/S emergency	1
MLP-2127-VS1	P622	vag-p	C/S elective	1
MLP-2128-VS1	P623	vag-p	C/S elective	1

## Sheet: flow_clusters_stool10d
id	pair	clusterStool10d	birthMode	abxExposure
MLP-0003-ST3	P1	10d-stool-a	Vaginal	0
MLP-0007-ST3	P2	10d-stool-w	C/S emergency	1
MLP-0011-ST3	P3	10d-stool-a	Vaginal	0
MLP-0015-ST3	P4	10d-stool-c	C/S emergency	1
MLP-0019-ST3	P5	10d-stool-a	Vaginal	0
MLP-0023-ST3	P6	10d-stool-c	Vaginal	1
MLP-0027-ST3	P7	10d-stool-s	C/S elective	1
MLP-0031-ST3	P8	10d-stool-e	C/S emergency	1
MLP-0042-ST3	P11	10d-stool-g	Vaginal	0
MLP-0046-ST3	P12	10d-stool-w	C/S elective	1
MLP-0050-ST3	P13	10d-stool-q	C/S elective	1
MLP-0054-ST3	P14	10d-stool-c	Vaginal	0
MLP-0059-ST3	P16	10d-stool-e	C/S elective	1
MLP-0063-ST3	P17	10d-stool-w	C/S emergency	1
MLP-0068-ST3	P18	10d-stool-k	C/S elective	1
MLP-0069-ST3	P18	10d-stool-k	C/S elective	1
MLP-0074-ST3	P19	10d-stool-w	C/S elective	1
MLP-0078-ST3	P20	10d-stool-w	C/S elective	1
MLP-0084-ST3	P22	10d-stool-v	C/S elective	1
MLP-0091-ST3	P24	10d-stool-w	C/S elective	1
MLP-0095-ST3	P25	10d-stool-a	Vaginal	0
MLP-0099-ST3	P26	10d-stool-b	C/S elective	1
MLP-0103-ST3	P27	10d-stool-f	C/S elective	1
MLP-0107-ST3	P28	10d-stool-b	C/S elective	1
MLP-0118-ST3	P31	10d-stool-n	C/S elective	1
MLP-0122-ST3	P33	10d-stool-w	C/S elective	1
MLP-0126-ST3	P34	10d-stool-d	C/S elective	1
MLP-0130-ST3	P35	10d-stool-j	Vaginal	0
MLP-0134-ST3	P36	10d-stool-a	C/S elective	1
MLP-0139-ST3	P38	10d-stool-m	C/S elective	1
MLP-0142-ST3	P39	10d-stool-a	Vaginal	0
MLP-0146-ST3	P40	10d-stool-a	C/S elective	1
MLP-0149-ST3	P41	10d-stool-w	Vaginal	0
MLP-0153-ST3	P42	10d-stool-w	C/S elective	1
MLP-0157-ST3	P43	10d-stool-w	Vaginal	0
MLP-0161-ST3	P44	10d-stool-w	C/S emergency	1
MLP-0165-ST3	P45	10d-stool-a	C/S elective	1
MLP-0169-ST3	P46	10d-stool-w	C/S elective	1
MLP-0173-ST3	P47	10d-stool-c	Vaginal	0
MLP-0180-ST3	P49	10d-stool-j	Vaginal	0
MLP-0184-ST3	P50	10d-stool-d	C/S emergency	1
MLP-0188-ST3	P51	10d-stool-k	Vaginal	0
MLP-0192-ST3	P52	10d-stool-c	Vaginal	0
MLP-0196-ST3	P53	10d-stool-a	C/S emergency	1
MLP-0200-ST3	P54	10d-stool-g	Vaginal	0
MLP-0204-ST3	P55	10d-stool-a	C/S emergency	1
MLP-0208-ST3	P56	10d-stool-e	C/S emergency	1
MLP-0212-ST3	P57	10d-stool-w	Vaginal	1
MLP-0216-ST3	P58	10d-stool-a	C/S emergency	1
MLP-0220-ST3	P59	10d-stool-w	C/S emergency	1
MLP-0224-ST3	P60	10d-stool-g	C/S elective	1
MLP-0228-ST3	P61	10d-stool-k	Vaginal	1
MLP-0232-ST3	P62	10d-stool-j	Vaginal	0
MLP-0236-ST3	P63	10d-stool-c	Vaginal	0
MLP-0240-ST3	P64	10d-stool-a	Vaginal	0
MLP-0248-ST3	P66	10d-stool-c	C/S emergency	1
MLP-0252-ST3	P67	10d-stool-b	Vaginal	1
MLP-0255-ST3	P68	10d-stool-e	C/S emergency	1
MLP-0259-ST3	P69	10d-stool-w	Vaginal	0
MLP-0263-ST3	P70	10d-stool-c	Vaginal	0
MLP-0266-ST3	P71	10d-stool-g	C/S emergency	1
MLP-0270-ST3	P72	10d-stool-w	C/S emergency	1
MLP-0274-ST3	P73	10d-stool-c	C/S emergency	1
MLP-0278-ST3	P74	10d-stool-w	C/S emergency	1
MLP-0282-ST3	P75	10d-stool-w	Vaginal	0
MLP-0286-ST3	P76	10d-stool-c	Vaginal	0
MLP-0290-ST3	P77	10d-stool-e	Vaginal	1
MLP-0294-ST3	P78	10d-stool-c	Vaginal	0
MLP-0299-ST3	P79	10d-stool-b	Vaginal	0
MLP-0300-ST3	P79	10d-stool-c	Vaginal	0
MLP-0303-ST3	P80	10d-stool-a	Vaginal	0
MLP-0309-ST3	P82	10d-stool-a	Vaginal	1
MLP-0313-ST3	P83	10d-stool-w	C/S emergency	1
MLP-0319-ST3	P85	10d-stool-a	Vaginal	0
MLP-0323-ST3	P86	10d-stool-b	C/S elective	1
MLP-0327-ST3	P87	10d-stool-d	C/S elective	1
MLP-0331-ST3	P88	10d-stool-w	C/S elective	1
MLP-0335-ST3	P89	10d-stool-f	C/S elective	1
MLP-0339-ST3	P90	10d-stool-u	C/S emergency	1
MLP-0342-ST3	P91	10d-stool-k	Vaginal	1
MLP-0346-ST3	P92	10d-stool-a	C/S elective	1
MLP-0350-ST3	P93	10d-stool-a	Vaginal	0
MLP-0353-ST3	P94	10d-stool-w	C/S elective	1
MLP-0357-ST3	P95	10d-stool-w	C/S elective	1
MLP-0361-ST3	P96	10d-stool-l	C/S elective	1
MLP-0367-ST3	P98	10d-stool-f	C/S elective	1
MLP-0371-ST3	P100	10d-stool-q	C/S emergency	1
MLP-0378-ST3	P102	10d-stool-k	C/S elective	1
MLP-0382-ST3	P103	10d-stool-b	C/S elective	1
MLP-0386-ST3	P104	10d-stool-j	Vaginal	0
MLP-0391-ST3	P106	10d-stool-i	Vaginal	0
MLP-0395-ST3	P107	10d-stool-c	Vaginal	0
MLP-0399-ST3	P108	10d-stool-y	Vaginal	0
MLP-0403-ST3	P110	10d-stool-c	Vaginal	0
MLP-0406-ST3	P111	10d-stool-i	Vaginal	0
MLP-0409-ST3	P113	10d-stool-w	Vaginal	0
MLP-0413-ST3	P114	10d-stool-a	Vaginal	0
MLP-0419-ST3	P117	10d-stool-u	C/S elective	1
MLP-0424-ST3	P119	10d-stool-w	C/S elective	1
MLP-0428-ST3	P120	10d-stool-w	C/S elective	1
MLP-0432-ST3	P123	10d-stool-v	Vaginal	0
MLP-0436-ST3	P124	10d-stool-w	Vaginal	0
MLP-0440-ST3	P125	10d-stool-e	C/S elective	1
MLP-0444-ST3	P126	10d-stool-f	C/S elective	1
MLP-0448-ST3	P128	10d-stool-y	C/S elective	1
MLP-0452-ST3	P129	10d-stool-e	C/S elective	1
MLP-0456-ST3	P130	10d-stool-d	C/S elective	1
MLP-0460-ST3	P131	10d-stool-k	C/S elective	1
MLP-0464-ST3	P132	10d-stool-w	C/S elective	1
MLP-0468-ST3	P138	10d-stool-b	Vaginal	0
MLP-0472-ST3	P139	10d-stool-a	Vaginal	0
MLP-0476-ST3	P140	10d-stool-a	Vaginal	1
MLP-0480-ST3	P141	10d-stool-w	C/S emergency	1
MLP-0484-ST3	P142	10d-stool-b	Vaginal	0
MLP-0488-ST3	P143	10d-stool-w	C/S emergency	1
MLP-0492-ST3	P144	10d-stool-b	C/S emergency	1
MLP-0496-ST3	P145	10d-stool-w	Vaginal	0
MLP-0500-ST3	P146	10d-stool-a	Vaginal	0
MLP-0507-ST3	P148	10d-stool-w	C/S emergency	1
MLP-0511-ST3	P149	10d-stool-f	Vaginal	0
MLP-0515-ST3	P150	10d-stool-k	C/S emergency	1
MLP-0518-ST3	P151	10d-stool-c	C/S emergency	1
MLP-0522-ST3	P152	10d-stool-c	Vaginal	0
MLP-0526-ST3	P153	10d-stool-d	C/S emergency	1
MLP-0530-ST3	P180	10d-stool-g	C/S elective	1
MLP-0534-ST3	P181	10d-stool-u	C/S elective	1
MLP-0537-ST3	P182	10d-stool-a	C/S elective	1
MLP-0539-ST3	P194	10d-stool-p	C/S elective	1
MLP-0586-ST3	P99	10d-stool-d	C/S emergency	1
MLP-0588-ST3	P101	10d-stool-i	Vaginal	0
MLP-0591-ST3	P109	10d-stool-a	Vaginal	0
MLP-0595-ST3	P112	10d-stool-w	C/S emergency	1
MLP-0599-ST3	P115	10d-stool-w	Vaginal	0
MLP-0603-ST3	P121	10d-stool-a	Vaginal	0
MLP-0607-ST3	P122	10d-stool-j	Vaginal	0
MLP-0611-ST3	P127	10d-stool-c	Vaginal	1
MLP-0615-ST3	P133	10d-stool-a	Vaginal	1
MLP-0619-ST3	P134	10d-stool-i	Vaginal	1
MLP-0624-ST3	P135	10d-stool-a	C/S elective	1
MLP-0625-ST3	P135	10d-stool-b	C/S elective	1
MLP-0630-ST3	P136	10d-stool-a	Vaginal	0
MLP-0634-ST3	P137	10d-stool-w	C/S emergency	1
MLP-0638-ST3	P154	10d-stool-c	Vaginal	0
MLP-0642-ST3	P155	10d-stool-w	C/S emergency	1
MLP-0645-ST3	P156	10d-stool-d	Vaginal	1
MLP-0649-ST3	P157	10d-stool-w	Vaginal	0
MLP-0653-ST3	P158	10d-stool-c	C/S emergency	1
MLP-0657-ST3	P159	10d-stool-w	C/S emergency	1
MLP-0661-ST3	P160	10d-stool-c	Vaginal	0
MLP-0664-ST3	P161	10d-stool-a	C/S elective	1
MLP-0668-ST3	P162	10d-stool-a	Vaginal	1
MLP-0672-ST3	P163	10d-stool-a	Vaginal	0
MLP-0676-ST3	P164	10d-stool-a	Vaginal	0
MLP-0680-ST3	P165	10d-stool-d	C/S emergency	1
MLP-0684-ST3	P166	10d-stool-r	Vaginal	0
MLP-0688-ST3	P167	10d-stool-r	Vaginal	0
MLP-0692-ST3	P168	10d-stool-d	Vaginal	1
MLP-0696-ST3	P169	10d-stool-c	Vaginal	0
MLP-0700-ST3	P170	10d-stool-e	C/S emergency	1
MLP-0704-ST3	P171	10d-stool-g	C/S emergency	1
MLP-0708-ST3	P172	10d-stool-q	C/S emergency	1
MLP-0716-ST3	P175	10d-stool-b	C/S emergency	1
MLP-0720-ST3	P176	10d-stool-e	Vaginal	0
MLP-0724-ST3	P177	10d-stool-x	C/S emergency	1
MLP-0728-ST3	P178	10d-stool-y	C/S emergency	1
MLP-0732-ST3	P179	10d-stool-a	C/S emergency	1
MLP-0736-ST3	P183	10d-stool-f	C/S elective	1
MLP-0739-ST3	P184	10d-stool-c	C/S elective	1
MLP-0742-ST3	P185	10d-stool-e	C/S elective	1
MLP-0746-ST3	P186	10d-stool-j	C/S elective	1
MLP-0750-ST3	P187	10d-stool-c	C/S elective	1
MLP-0754-ST3	P188	10d-stool-w	C/S elective	1
MLP-0758-ST3	P189	10d-stool-a	C/S elective	1
MLP-0762-ST3	P190	10d-stool-y	C/S elective	1
MLP-0766-ST3	P191	10d-stool-d	C/S elective	1
MLP-0770-ST3	P192	10d-stool-d	C/S elective	1
MLP-0781-ST3	P195	10d-stool-l	C/S elective	1
MLP-0785-ST3	P196	10d-stool-e	C/S elective	1
MLP-0789-ST3	P197	10d-stool-e	C/S elective	1
MLP-0793-ST3	P198	10d-stool-e	C/S elective	1
MLP-0797-ST3	P199	10d-stool-v	C/S elective	1
MLP-0801-ST3	P200	10d-stool-e	C/S elective	1
MLP-0805-ST3	P201	10d-stool-c	C/S elective	1
MLP-0809-ST3	P202	10d-stool-b	C/S elective	1
MLP-0813-ST3	P203	10d-stool-w	C/S elective	1
MLP-0817-ST3	P204	10d-stool-h	C/S elective	1
MLP-0821-ST3	P205	10d-stool-w	C/S elective	1
MLP-0825-ST3	P206	10d-stool-w	C/S elective	1
MLP-0828-ST3	P207	10d-stool-e	C/S elective	1
MLP-0831-ST3	P208	10d-stool-s	C/S elective	1
MLP-0834-ST3	P209	10d-stool-j	C/S elective	1
MLP-0838-ST3	P210	10d-stool-w	C/S elective	1
MLP-0842-ST3	P212	10d-stool-k	C/S elective	1
MLP-0846-ST3	P213	10d-stool-j	C/S elective	1
MLP-0850-ST3	P214	10d-stool-t	C/S elective	1
MLP-0854-ST3	P215	10d-stool-e	C/S elective	1
MLP-0858-ST3	P216	10d-stool-d	C/S elective	1
MLP-0862-ST3	P217	10d-stool-b	C/S elective	1
MLP-0866-ST3	P218	10d-stool-w	C/S elective	1
MLP-0870-ST3	P219	10d-stool-d	C/S elective	1
MLP-0874-ST3	P220	10d-stool-w	C/S elective	1
MLP-0878-ST3	P223	10d-stool-g	C/S elective	1
MLP-0882-ST3	P228	10d-stool-g	C/S elective	1
MLP-0886-ST3	P326	10d-stool-e	C/S elective	1
MLP-0890-ST3	P327	10d-stool-d	C/S emergency	1
MLP-0893-ST3	P328	10d-stool-c	Vaginal	0
MLP-0897-ST3	P329	10d-stool-a	Vaginal	1
MLP-0901-ST3	P330	10d-stool-a	Vaginal	0
MLP-0905-ST3	P331	10d-stool-c	C/S emergency	1
MLP-0909-ST3	P332	10d-stool-j	Vaginal	1
MLP-0913-ST3	P333	10d-stool-i	Vaginal	0
MLP-0917-ST3	P334	10d-stool-e	C/S emergency	1
MLP-0921-ST3	P335	10d-stool-o	C/S emergency	1
MLP-0925-ST3	P336	10d-stool-t	Vaginal	0
MLP-0929-ST3	P337	10d-stool-t	C/S emergency	1
MLP-0933-ST3	P338	10d-stool-q	C/S elective	1
MLP-0937-ST3	P339	10d-stool-i	Vaginal	0
MLP-0941-ST3	P340	10d-stool-b	C/S emergency	1
MLP-0945-ST3	P341	10d-stool-j	Vaginal	0
MLP-0949-ST3	P344	10d-stool-f	Vaginal	0
MLP-0952-ST3	P345	10d-stool-w	C/S emergency	1
MLP-0956-ST3	P347	10d-stool-c	Vaginal	0
MLP-0960-ST3	P348	10d-stool-a	Vaginal	1
MLP-0964-ST3	P350	10d-stool-f	C/S elective	1
MLP-0967-ST3	P354	10d-stool-j	Vaginal	0
MLP-0971-ST3	P355	10d-stool-c	Vaginal	0
MLP-0975-ST3	P356	10d-stool-d	C/S emergency	1
MLP-0979-ST3	P357	10d-stool-a	Vaginal	0
MLP-0983-ST3	P358	10d-stool-w	C/S emergency	1
MLP-0987-ST3	P359	10d-stool-f	C/S emergency	1
MLP-0991-ST3	P360	10d-stool-c	Vaginal	0
MLP-0995-ST3	P361	10d-stool-l	C/S elective	1
MLP-0999-ST3	P362	10d-stool-j	Vaginal	0
MLP-1005-ST3	P364	10d-stool-c	Vaginal	0
MLP-1009-ST3	P365	10d-stool-a	Vaginal	1
MLP-1013-ST3	P366	10d-stool-n	C/S emergency	1
MLP-1016-ST3	P367	10d-stool-f	Vaginal	0
MLP-1020-ST3	P368	10d-stool-c	Vaginal	0
MLP-1024-ST3	P369	10d-stool-b	C/S emergency	1
MLP-1028-ST3	P370	10d-stool-o	Vaginal	0
MLP-1031-ST3	P371	10d-stool-b	C/S elective	1
MLP-1035-ST3	P372	10d-stool-l	Vaginal	0
MLP-1039-ST3	P379	10d-stool-a	Vaginal	0
MLP-1043-ST3	P382	10d-stool-a	Vaginal	1
MLP-1047-ST3	P384	10d-stool-a	Vaginal	1
MLP-1051-ST3	P385	10d-stool-d	Vaginal	0
MLP-1055-ST3	P386	10d-stool-c	Vaginal	0
MLP-1059-ST3	P388	10d-stool-b	C/S emergency	1
MLP-1098-ST3	P211	10d-stool-w	C/S elective	1
MLP-1101-ST3	P221	10d-stool-a	C/S elective	1
MLP-1104-ST3	P222	10d-stool-w	C/S elective	1
MLP-1107-ST3	P225	10d-stool-w	C/S elective	1
MLP-1110-ST3	P226	10d-stool-q	C/S elective	1
MLP-1113-ST3	P227	10d-stool-c	C/S elective	1
MLP-1119-ST3	P230	10d-stool-c	C/S elective	1
MLP-1122-ST3	P231	10d-stool-d	C/S elective	1
MLP-1125-ST3	P232	10d-stool-h	C/S elective	1
MLP-1128-ST3	P233	10d-stool-b	C/S elective	1
MLP-1131-ST3	P234	10d-stool-w	C/S elective	1
MLP-1134-ST3	P235	10d-stool-w	C/S elective	1
MLP-1137-ST3	P236	10d-stool-y	C/S elective	1
MLP-1140-ST3	P237	10d-stool-a	C/S elective	1
MLP-1143-ST3	P238	10d-stool-d	C/S elective	1
MLP-1146-ST3	P240	10d-stool-a	C/S elective	1
MLP-1149-ST3	P241	10d-stool-w	C/S elective	1
MLP-1152-ST3	P242	10d-stool-b	C/S elective	1
MLP-1155-ST3	P243	10d-stool-p	C/S elective	1
MLP-1158-ST3	P244	10d-stool-l	C/S elective	1
MLP-1161-ST3	P245	10d-stool-b	C/S elective	1
MLP-1164-ST3	P246	10d-stool-f	C/S elective	1
MLP-1167-ST3	P248	10d-stool-w	C/S elective	1
MLP-1170-ST3	P249	10d-stool-w	C/S elective	1
MLP-1173-ST3	P250	10d-stool-a	C/S elective	1
MLP-1176-ST3	P253	10d-stool-y	C/S elective	1
MLP-1177-ST3	P253	10d-stool-d	C/S elective	1
MLP-1181-ST3	P254	10d-stool-b	C/S elective	1
MLP-1184-ST3	P255	10d-stool-a	C/S elective	1
MLP-1187-ST3	P256	10d-stool-w	C/S elective	1
MLP-1190-ST3	P257	10d-stool-v	C/S elective	1
MLP-1193-ST3	P258	10d-stool-w	C/S elective	1
MLP-1196-ST3	P259	10d-stool-d	C/S elective	1
MLP-1199-ST3	P260	10d-stool-a	C/S elective	1
MLP-1202-ST3	P262	10d-stool-f	C/S elective	1
MLP-1205-ST3	P263	10d-stool-a	C/S elective	1
MLP-1208-ST3	P264	10d-stool-f	C/S elective	1
MLP-1211-ST3	P265	10d-stool-l	C/S elective	1
MLP-1214-ST3	P266	10d-stool-b	C/S elective	1
MLP-1217-ST3	P267	10d-stool-w	C/S elective	1
MLP-1220-ST3	P268	10d-stool-c	C/S elective	1
MLP-1223-ST3	P269	10d-stool-e	C/S elective	1
MLP-1226-ST3	P271	10d-stool-a	C/S elective	1
MLP-1229-ST3	P272	10d-stool-w	C/S elective	1
MLP-1232-ST3	P273	10d-stool-e	C/S elective	1
MLP-1235-ST3	P283	10d-stool-w	C/S elective	1
MLP-1238-ST3	P284	10d-stool-d	C/S elective	1
MLP-1241-ST3	P285	10d-stool-c	C/S elective	1
MLP-1244-ST3	P286	10d-stool-b	C/S elective	1
MLP-1247-ST3	P293	10d-stool-e	C/S emergency	1
MLP-1248-ST3	P293	10d-stool-w	C/S emergency	1
MLP-1252-ST3	P343	10d-stool-d	C/S emergency	1
MLP-1255-ST3	P346	10d-stool-w	C/S elective	1
MLP-1258-ST3	P351	10d-stool-i	Vaginal	0
MLP-1261-ST3	P352	10d-stool-x	Vaginal	1
MLP-1264-ST3	P353	10d-stool-w	Vaginal	0
MLP-1267-ST3	P373	10d-stool-a	Vaginal	0
MLP-1270-ST3	P374	10d-stool-a	Vaginal	0
MLP-1273-ST3	P375	10d-stool-b	Vaginal	1
MLP-1276-ST3	P376	10d-stool-g	Vaginal	0
MLP-1279-ST3	P377	10d-stool-j	Vaginal	0
MLP-1282-ST3	P378	10d-stool-c	Vaginal	0
MLP-1285-ST3	P380	10d-stool-c	C/S emergency	1
MLP-1288-ST3	P383	10d-stool-c	Vaginal	0
MLP-1291-ST3	P387	10d-stool-w	Vaginal	0
MLP-1294-ST3	P389	10d-stool-a	Vaginal	0
MLP-1297-ST3	P390	10d-stool-d	C/S emergency	1
MLP-1300-ST3	P391	10d-stool-g	C/S emergency	1
MLP-1303-ST3	P392	10d-stool-a	Vaginal	0
MLP-1306-ST3	P393	10d-stool-i	Vaginal	0
MLP-1309-ST3	P394	10d-stool-a	C/S emergency	1
MLP-1312-ST3	P396	10d-stool-a	Vaginal	1
MLP-1315-ST3	P397	10d-stool-b	Vaginal	0
MLP-1318-ST3	P398	10d-stool-c	Vaginal	0
MLP-1321-ST3	P400	10d-stool-a	Vaginal	1
MLP-1324-ST3	P401	10d-stool-w	C/S emergency	1
MLP-1327-ST3	P402	10d-stool-f	Vaginal	0
MLP-1330-ST3	P403	10d-stool-a	C/S elective	1
MLP-1333-ST3	P406	10d-stool-a	C/S emergency	1
MLP-1336-ST3	P408	10d-stool-a	Vaginal	0
MLP-1339-ST3	P409	10d-stool-a	Vaginal	0
MLP-1342-ST3	P410	10d-stool-d	C/S elective	1
MLP-1345-ST3	P411	10d-stool-f	Vaginal	1
MLP-1348-ST3	P412	10d-stool-e	Vaginal	1
MLP-1351-ST3	P414	10d-stool-b	Vaginal	1
MLP-1354-ST3	P415	10d-stool-l	Vaginal	0
MLP-1357-ST3	P416	10d-stool-a	C/S emergency	1
MLP-1360-ST3	P417	10d-stool-c	Vaginal	0
MLP-1363-ST3	P418	10d-stool-a	Vaginal	0
MLP-1366-ST3	P421	10d-stool-b	C/S emergency	1
MLP-1369-ST3	P422	10d-stool-a	Vaginal	0
MLP-1372-ST3	P423	10d-stool-a	C/S emergency	1
MLP-1375-ST3	P424	10d-stool-f	Vaginal	0
MLP-1378-ST3	P425	10d-stool-a	C/S emergency	1
MLP-1381-ST3	P426	10d-stool-w	Vaginal	0
MLP-1384-ST3	P427	10d-stool-n	C/S emergency	1
MLP-1387-ST3	P428	10d-stool-f	C/S emergency	1
MLP-1390-ST3	P429	10d-stool-a	Vaginal	1
MLP-1393-ST3	P433	10d-stool-a	Vaginal	0
MLP-1396-ST3	P434	10d-stool-c	Vaginal	0
MLP-1399-ST3	P436	10d-stool-c	Vaginal	0
MLP-1402-ST3	P437	10d-stool-b	C/S emergency	1
MLP-1405-ST3	P438	10d-stool-a	Vaginal	0
MLP-1408-ST3	P439	10d-stool-a	C/S elective	1
MLP-1409-ST3	P439	10d-stool-a	C/S elective	1
MLP-1413-ST3	P440	10d-stool-b	C/S elective	1
MLP-1416-ST3	P441	10d-stool-y	C/S emergency	1
MLP-1419-ST3	P442	10d-stool-a	Vaginal	1
MLP-1422-ST3	P443	10d-stool-a	Vaginal	1
MLP-1425-ST3	P444	10d-stool-a	Vaginal	0
MLP-1428-ST3	P445	10d-stool-w	C/S emergency	1
MLP-1431-ST3	P446	10d-stool-d	C/S elective	1
MLP-1434-ST3	P449	10d-stool-c	Vaginal	0
MLP-1437-ST3	P450	10d-stool-p	Vaginal	1
MLP-1440-ST3	P451	10d-stool-g	C/S emergency	1
MLP-1443-ST3	P454	10d-stool-c	Vaginal	0
MLP-1446-ST3	P456	10d-stool-c	Vaginal	0
MLP-1449-ST3	P457	10d-stool-j	Vaginal	0
MLP-1452-ST3	P458	10d-stool-s	C/S emergency	1
MLP-1455-ST3	P459	10d-stool-s	Vaginal	1
MLP-1458-ST3	P460	10d-stool-b	Vaginal	0
MLP-1461-ST3	P461	10d-stool-b	Vaginal	0
MLP-1464-ST3	P462	10d-stool-g	Vaginal	0
MLP-1467-ST3	P463	10d-stool-w	C/S emergency	1
MLP-1470-ST3	P465	10d-stool-w	Vaginal	0
MLP-1473-ST3	P466	10d-stool-w	C/S elective	1
MLP-1476-ST3	P467	10d-stool-b	Vaginal	1
MLP-1479-ST3	P468	10d-stool-a	Vaginal	0
MLP-1482-ST3	P469	10d-stool-a	C/S emergency	1
MLP-1485-ST3	P470	10d-stool-w	C/S emergency	1
MLP-1488-ST3	P472	10d-stool-c	C/S emergency	1
MLP-1491-ST3	P473	10d-stool-c	Vaginal	0
MLP-1494-ST3	P474	10d-stool-b	C/S emergency	1
MLP-1497-ST3	P475	10d-stool-a	C/S elective	1
MLP-1500-ST3	P476	10d-stool-b	Vaginal	1
MLP-1503-ST3	P477	10d-stool-a	Vaginal	0
MLP-1506-ST3	P478	10d-stool-c	Vaginal	0
MLP-1509-ST3	P479	10d-stool-a	C/S emergency	1
MLP-1512-ST3	P481	10d-stool-a	Vaginal	0
MLP-1515-ST3	P482	10d-stool-w	Vaginal	0
MLP-1518-ST3	P483	10d-stool-w	C/S emergency	1
MLP-1521-ST3	P484	10d-stool-p	C/S emergency	1
MLP-1524-ST3	P485	10d-stool-c	Vaginal	0
MLP-1527-ST3	P486	10d-stool-a	Vaginal	0
MLP-1530-ST3	P489	10d-stool-b	C/S emergency	1
MLP-1533-ST3	P493	10d-stool-c	Vaginal	0
MLP-1536-ST3	P494	10d-stool-b	Vaginal	0
MLP-1539-ST3	P495	10d-stool-d	C/S emergency	1
MLP-1542-ST3	P568	10d-stool-l	C/S elective	1
MLP-1548-ST3	P573	10d-stool-b	Vaginal	0
MLP-1551-ST3	P574	10d-stool-a	C/S emergency	1
MLP-1557-ST3	P576	10d-stool-e	Vaginal	1
MLP-1560-ST3	P579	10d-stool-s	C/S emergency	1
MLP-1563-ST3	P581	10d-stool-d	Vaginal	1
MLP-1566-ST3	P582	10d-stool-a	Vaginal	0
MLP-1569-ST3	P583	10d-stool-a	C/S elective	1
MLP-1572-ST3	P584	10d-stool-w	Vaginal	0
MLP-1575-ST3	P585	10d-stool-j	Vaginal	0
MLP-1581-ST3	P587	10d-stool-a	Vaginal	0
MLP-1584-ST3	P588	10d-stool-v	C/S emergency	1
MLP-1587-ST3	P589	10d-stool-w	C/S elective	1
MLP-1590-ST3	P590	10d-stool-y	C/S emergency	1
MLP-1593-ST3	P591	10d-stool-c	Vaginal	0
MLP-1596-ST3	P592	10d-stool-l	C/S emergency	1
MLP-1599-ST3	P594	10d-stool-a	C/S emergency	1
MLP-1602-ST3	P595	10d-stool-f	C/S emergency	1
MLP-1605-ST3	P597	10d-stool-a	Vaginal	0
MLP-1608-ST3	P599	10d-stool-w	C/S emergency	1
MLP-1611-ST3	P600	10d-stool-b	C/S emergency	1
MLP-1614-ST3	P601	10d-stool-w	Vaginal	1
MLP-1617-ST3	P609	10d-stool-a	Vaginal	1
MLP-1685-ST3	P224	10d-stool-j	C/S elective	1
MLP-1687-ST3	P239	10d-stool-d	C/S elective	1
MLP-1691-ST3	P252	10d-stool-p	C/S elective	1
MLP-1692-ST3	P252	10d-stool-w	C/S elective	1
MLP-1694-ST3	P261	10d-stool-w	C/S elective	1
MLP-1696-ST3	P270	10d-stool-a	C/S elective	1
MLP-1699-ST3	P275	10d-stool-w	C/S elective	1
MLP-1702-ST3	P276	10d-stool-w	C/S elective	1
MLP-1709-ST3	P279	10d-stool-k	Vaginal	0
MLP-1712-ST3	P280	10d-stool-a	C/S elective	1
MLP-1715-ST3	P281	10d-stool-t	C/S elective	1
MLP-1717-ST3	P282	10d-stool-q	C/S elective	1
MLP-1720-ST3	P287	10d-stool-u	C/S elective	1
MLP-1723-ST3	P288	10d-stool-d	C/S elective	1
MLP-1726-ST3	P289	10d-stool-m	C/S elective	1
MLP-1729-ST3	P290	10d-stool-d	C/S elective	1
MLP-1732-ST3	P291	10d-stool-e	C/S elective	1
MLP-1739-ST3	P295	10d-stool-q	C/S elective	1
MLP-1742-ST3	P296	10d-stool-e	C/S elective	1
MLP-1745-ST3	P297	10d-stool-a	C/S elective	1
MLP-1751-ST3	P299	10d-stool-w	C/S elective	1
MLP-1754-ST3	P300	10d-stool-g	C/S elective	1
MLP-1757-ST3	P301	10d-stool-d	C/S elective	1
MLP-1760-ST3	P302	10d-stool-d	C/S elective	1
MLP-1763-ST3	P303	10d-stool-e	C/S elective	1
MLP-1765-ST3	P304	10d-stool-c	C/S elective	1
MLP-1768-ST3	P305	10d-stool-e	C/S elective	1
MLP-1770-ST3	P306	10d-stool-e	C/S elective	1
MLP-1773-ST3	P307	10d-stool-w	C/S elective	1
MLP-1775-ST3	P308	10d-stool-l	C/S elective	1
MLP-1778-ST3	P309	10d-stool-h	C/S elective	1
MLP-1780-ST3	P310	10d-stool-b	C/S elective	1
MLP-1783-ST3	P311	10d-stool-k	C/S elective	1
MLP-1786-ST3	P312	10d-stool-b	C/S elective	1
MLP-1788-ST3	P313	10d-stool-w	C/S elective	1
MLP-1791-ST3	P314	10d-stool-a	C/S elective	1
MLP-1794-ST3	P315	10d-stool-w	C/S elective	1
MLP-1797-ST3	P316	10d-stool-a	C/S elective	1
MLP-1800-ST3	P317	10d-stool-d	C/S elective	1
MLP-1802-ST3	P318	10d-stool-w	C/S elective	1
MLP-1804-ST3	P319	10d-stool-f	C/S emergency	1
MLP-1806-ST3	P320	10d-stool-b	C/S elective	1
MLP-1809-ST3	P321	10d-stool-e	C/S elective	1
MLP-1813-ST3	P323	10d-stool-q	C/S elective	1
MLP-1817-ST3	P325	10d-stool-e	C/S elective	1
MLP-1820-ST3	P342	10d-stool-e	C/S emergency	1
MLP-1822-ST3	P349	10d-stool-f	C/S emergency	1
MLP-1824-ST3	P381	10d-stool-a	Vaginal	0
MLP-1828-ST3	P399	10d-stool-j	C/S emergency	1
MLP-1830-ST3	P404	10d-stool-a	Vaginal	1
MLP-1832-ST3	P405	10d-stool-j	Vaginal	1
MLP-1834-ST3	P407	10d-stool-j	Vaginal	1
MLP-1838-ST3	P419	10d-stool-a	C/S emergency	1
MLP-1840-ST3	P420	10d-stool-x	C/S emergency	1
MLP-1842-ST3	P430	10d-stool-n	C/S elective	1
MLP-1845-ST3	P431	10d-stool-b	C/S elective	1
MLP-1847-ST3	P432	10d-stool-d	C/S emergency	1
MLP-1849-ST3	P435	10d-stool-m	C/S emergency	1
MLP-1851-ST3	P447	10d-stool-a	Vaginal	1
MLP-1854-ST3	P448	10d-stool-a	Vaginal	1
MLP-1859-ST3	P453	10d-stool-b	C/S emergency	1
MLP-1861-ST3	P455	10d-stool-i	C/S emergency	1
MLP-1864-ST3	P464	10d-stool-r	Vaginal	0
MLP-1867-ST3	P471	10d-stool-a	C/S emergency	1
MLP-1869-ST3	P480	10d-stool-b	Vaginal	0
MLP-1873-ST3	P490	10d-stool-h	Vaginal	1
MLP-1876-ST3	P491	10d-stool-y	C/S emergency	1
MLP-1878-ST3	P492	10d-stool-a	Vaginal	1
MLP-1880-ST3	P496	10d-stool-g	C/S emergency	1
MLP-1883-ST3	P497	10d-stool-x	Vaginal	1
MLP-1886-ST3	P498	10d-stool-a	Vaginal	0
MLP-1889-ST3	P499	10d-stool-o	Vaginal	0
MLP-1892-ST3	P500	10d-stool-a	Vaginal	0
MLP-1895-ST3	P501	10d-stool-a	Vaginal	0
MLP-1898-ST3	P502	10d-stool-w	Vaginal	0
MLP-1901-ST3	P503	10d-stool-a	Vaginal	0
MLP-1904-ST3	P504	10d-stool-p	Vaginal	1
MLP-1907-ST3	P505	10d-stool-m	C/S emergency	1
MLP-1909-ST3	P506	10d-stool-g	C/S emergency	1
MLP-1912-ST3	P507	10d-stool-a	Vaginal	1
MLP-1914-ST3	P508	10d-stool-g	C/S emergency	1
MLP-1917-ST3	P509	10d-stool-s	Vaginal	1
MLP-1920-ST3	P510	10d-stool-h	Vaginal	0
MLP-1923-ST3	P511	10d-stool-b	Vaginal	1
MLP-1925-ST3	P512	10d-stool-a	C/S elective	1
MLP-1928-ST3	P513	10d-stool-a	Vaginal	0
MLP-1931-ST3	P514	10d-stool-o	C/S emergency	1
MLP-1933-ST3	P515	10d-stool-w	Vaginal	1
MLP-1936-ST3	P516	10d-stool-b	C/S emergency	1
MLP-1939-ST3	P517	10d-stool-a	Vaginal	0
MLP-1942-ST3	P519	10d-stool-j	Vaginal	0
MLP-1945-ST3	P520	10d-stool-a	Vaginal	1
MLP-1948-ST3	P521	10d-stool-a	C/S emergency	1
MLP-1951-ST3	P522	10d-stool-b	C/S emergency	1
MLP-1954-ST3	P523	10d-stool-a	C/S emergency	1
MLP-1957-ST3	P524	10d-stool-w	C/S emergency	1
MLP-1960-ST3	P525	10d-stool-j	Vaginal	0
MLP-1963-ST3	P526	10d-stool-e	C/S emergency	1
MLP-1966-ST3	P527	10d-stool-w	C/S emergency	1
MLP-1969-ST3	P528	10d-stool-w	C/S emergency	1
MLP-1972-ST3	P529	10d-stool-f	Vaginal	0
MLP-1975-ST3	P530	10d-stool-a	Vaginal	0
MLP-1978-ST3	P531	10d-stool-m	C/S emergency	1
MLP-1982-ST3	P533	10d-stool-h	C/S emergency	1
MLP-1988-ST3	P536	10d-stool-a	Vaginal	0
MLP-1990-ST3	P537	10d-stool-i	C/S emergency	1
MLP-1993-ST3	P538	10d-stool-w	Vaginal	1
MLP-1995-ST3	P539	10d-stool-k	C/S emergency	1
MLP-1998-ST3	P540	10d-stool-w	C/S emergency	1
MLP-2001-ST3	P541	10d-stool-g	C/S emergency	1
MLP-2003-ST3	P542	10d-stool-c	Vaginal	0
MLP-2006-ST3	P543	10d-stool-c	C/S emergency	1
MLP-2009-ST3	P544	10d-stool-w	C/S emergency	1
MLP-2012-ST3	P545	10d-stool-r	C/S emergency	1
MLP-2015-ST3	P547	10d-stool-a	C/S emergency	1
MLP-2018-ST3	P548	10d-stool-b	C/S emergency	1
MLP-2021-ST3	P549	10d-stool-w	Vaginal	0
MLP-2023-ST3	P550	10d-stool-l	Vaginal	0
MLP-2026-ST3	P551	10d-stool-f	Vaginal	0
MLP-2029-ST3	P552	10d-stool-a	Vaginal	0
MLP-2032-ST3	P553	10d-stool-w	C/S emergency	1
MLP-2035-ST3	P554	10d-stool-e	Vaginal	1
MLP-2038-ST3	P555	10d-stool-a	Vaginal	1
MLP-2041-ST3	P556	10d-stool-w	Vaginal	0
MLP-2047-ST3	P558	10d-stool-w	Vaginal	1
MLP-2050-ST3	P559	10d-stool-w	C/S emergency	1
MLP-2053-ST3	P560	10d-stool-h	Vaginal	1
MLP-2056-ST3	P561	10d-stool-w	Vaginal	1
MLP-2059-ST3	P562	10d-stool-w	C/S emergency	1
MLP-2063-ST3	P564	10d-stool-f	Vaginal	1
MLP-2066-ST3	P565	10d-stool-w	C/S emergency	1
MLP-2073-ST3	P569	10d-stool-w	C/S elective	1
MLP-2077-ST3	P572	10d-stool-w	Vaginal	0
MLP-2079-ST3	P577	10d-stool-e	C/S elective	1
MLP-2081-ST3	P578	10d-stool-h	Vaginal	1
MLP-2083-ST3	P580	10d-stool-o	Vaginal	0
MLP-2088-ST3	P598	10d-stool-j	Vaginal	0
MLP-2090-ST3	P602	10d-stool-w	C/S elective	1
MLP-2093-ST3	P603	10d-stool-b	C/S emergency	1
MLP-2098-ST3	P607	10d-stool-x	C/S emergency	1
MLP-2100-ST3	P608	10d-stool-f	C/S emergency	1
MLP-2103-ST3	P611	10d-stool-e	C/S elective	1
MLP-2106-ST3	P612	10d-stool-b	C/S emergency	1
MLP-2109-ST3	P613	10d-stool-e	Vaginal	0
MLP-2112-ST3	P614	10d-stool-e	Vaginal	0
MLP-2115-ST3	P615	10d-stool-v	C/S elective	1
MLP-2118-ST3	P617	10d-stool-a	Vaginal	1
MLP-2122-ST3	P619	10d-stool-m	C/S emergency	1
MLP-2124-ST3	P620	10d-stool-h	Vaginal	0

[truncated: 13 more sheets: flow_clusters_stool3m, merged_clusters_all_edit, alluvial_colours, ALDEx2_stool10d_abx, ALDEx2_stool10d_csElect, ALDEx2_stool10d_csEmerg, ALDEx2_stool3m_abx, ALDEx2_stool3m_csElect, ALDEx2_stool3m_csEmerg, MaAsLin2_stool10d_mCST, MaAsLin2_stool3m_mCST, MaAsLin2_stool10d_abx, MaAsLin2_stool3m_abx]
